# Supplementary material for: Robust trap effect in transition metal dichalcogenides for advanced multifunctional devices
Source: Nat Commun. 2019 Sep 12;10:4133. doi: 10.1038/s41467-019-12200-x (PMC6742650; doi:10.1038/s41467-019-12200-x)
Supplement: Supplementary file 3 — Source Data [file 41467_2019_12200_MOESM3_ESM.xlsx]

## Sheet: Figure 1c
Figure 1c
	Parameter x	Parameter y	Parameter y	Parameter y
	1	-14.3874	0	0
	2	-14.3867	0	0
	3	-14.3848	0	0
	4	-14.3816	0	0
	5	-14.3772	0	0
	6	-14.3714	0	0
	7	-14.3644	0	0
	8	-14.3562	0	0
	9	-14.3467	0	0
	10	-14.336	0	0
	11	-14.324	0	0
	12	-14.3109	0	0
	13	-14.2966	0	0
	14	-14.2812	0	0
	15	-14.2647	0	0
	16	-14.2472	0	0
	17	-14.229	0	0
	18	-14.2105	0	0
	19	-14.1934	0	0.008
	20	-14.1846	0	0.008
	21	-14.1846	0	0.008
	22	-14.1844	0	0.008
	23	-14.1838	0	0.008
	24	-14.1828	0	0.008
	25	-14.1814	0	0.008
	26	-14.1795	0	0.008
	27	-14.1772	0	0.008
	28	-14.1745	0	0.008
	29	-14.1715	0	0.008
	30	-14.168	0	0.008
	31	-14.1641	0	0.008
	32	-14.1598	0	0.008
	33	-14.1551	0	0.008
	34	-14.15	0	0.008
	35	-14.1445	0	0.008
	36	-14.1387	0	0.008
	37	-14.1326	0	0.01
	38	-14.1262	0	0.011
	39	-14.1201	0	0.01
	40	-14.1164	0	0.006
	41	-14.1164	0	0.006
	42	-14.1304	0	0.006
	43	-14.1536	0	0.004
	44	-14.1779	0	0
	45	-14.2018	0	0
	46	-14.2247	0	0
	47	-14.2464	0	0
	48	-14.2668	0	0
	49	-14.2857	0	0
	50	-14.3031	0	0
	51	-14.3189	0	0
	52	-14.3332	0	0
	53	-14.3458	0	0
	54	-14.3568	0	0
	55	-14.3661	0	0
	56	-14.3737	0	0
	57	-14.3797	0	0
	58	-14.384	0	0
	59	-14.3865	0	0
	60	-14.3874	0	0
		--
		--
	1	-13.5973	0.015	0.011
	2	-13.6111	0.014	0.01
	3	-13.642	0.016	0.01
	4	-13.6762	0.016	0.011
	5	-13.7109	0.016	0.011
	6	-13.7455	0.016	0.006
	7	-13.7798	0.014	0.006
	8	-13.8135	0.014	0.006
	9	-13.8467	0.014	0.006
	10	-13.8793	0.014	0.005
	11	-13.911	0.01	0.004
	12	-13.942	0.003	0.002
	13	-13.9721	0.003	0.002
	14	-14.0013	0.003	0.002
	15	-14.0295	0.003	0.002
	16	-14.0566	0.003	0.002
	17	-14.0823	0.003	0.002
	18	-14.1062	0.003	0.004
	19	-14.1265	0.003	0.006
	20	-14.1363	0.003	0.008
	21	-14.1363	0.003	0.008
	22	-14.1361	0.003	0.008
	23	-14.1355	0.003	0.008
	24	-14.1346	0.003	0.008
	25	-14.1334	0.003	0.008
	26	-14.1318	0.003	0.008
	27	-14.1298	0.003	0.008
	28	-14.1275	0.003	0.008
	29	-14.1249	0.003	0.01
	30	-14.122	0.003	0.01
	31	-14.1188	0.003	0.01
	32	-14.1154	0.003	0.01
	33	-14.1118	0.003	0.01
	34	-14.1082	0.002	0.01
	35	-14.1048	0.002	0.01
	36	-14.1017	0.003	0.01
	37	-14.0996	0.003	0.01
	38	-14.0992	0.001	0.01
	39	-14.101	0	0.006
	40	-14.1033	0	0.006
	41	-14.1033	0	0.006
	42	-14.0927	0	0.008
	43	-14.0755	0	0.008
	44	-14.0564	0	0.008
	45	-14.0357	0	0.008
	46	-14.0135	0.002	0.008
	47	-13.9897	0.002	0.008
	48	-13.9646	0.008	0.01
	49	-13.9381	0.008	0.01
	50	-13.9103	0.008	0.01
	51	-13.8811	0.008	0.01
	52	-13.8508	0.009	0.012
	53	-13.8192	0.01	0.014
	54	-13.7865	0.012	0.014
	55	-13.7527	0.012	0.014
	56	-13.718	0.012	0.014
	57	-13.6825	0.014	0.014
	58	-13.6466	0.013	0.014
	59	-13.6131	0.013	0.013
	60	-13.5973	0.015	0.011
		--
		--
	1	-13.5969	0.012	0.013
	2	-13.6041	0.016	0.01
	3	-13.6184	0.015	0.01
	4	-13.634	0.015	0.01
	5	-13.6494	0.014	0.01
	6	-13.6642	0.014	0.011
	7	-13.6782	0.014	0.012
	8	-13.6912	0.012	0.012
	9	-13.7033	0.012	0.012
	10	-13.7144	0.012	0.01
	11	-13.7246	0.012	0.01
	12	-13.7337	0.012	0.01
	13	-13.7417	0.012	0.01
	14	-13.7487	0.012	0.01
	15	-13.7546	0.012	0.01
	16	-13.7595	0.012	0.01
	17	-13.7633	0.012	0.01
	18	-13.766	0.012	0.01
	19	-13.7676	0.012	0.009
	20	-13.7682	0.012	0.009
	21	-13.7682	0.012	0.009
	22	-13.7745	0.012	0.009
	23	-13.7887	0.012	0.008
	24	-13.8056	0.014	0.006
	25	-13.8236	0.014	0.004
	26	-13.8418	0.014	0.004
	27	-13.8601	0.01	0.002
	28	-13.8782	0.008	0.002
	29	-13.8961	0.007	0.002
	30	-13.9137	0.007	0.002
	31	-13.9309	0.004	0.002
	32	-13.9478	0.004	0.004
	33	-13.9642	0.004	0.006
	34	-13.9799	0.004	0.006
	35	-13.9948	0.004	0.006
	36	-14.0086	0.004	0.008
	37	-14.0207	0.004	0.009
	38	-14.0302	0.004	0.009
	39	-14.0362	0.004	0.013
	40	-14.0381	0.004	0.013
	41	-14.0381	0.004	0.013
	42	-14.0326	0.004	0.011
	43	-14.02	0.004	0.01
	44	-14.004	0.004	0.009
	45	-13.9856	0.004	0.009
	46	-13.9654	0.004	0.009
	47	-13.9436	0.009	0.009
	48	-13.9204	0.009	0.01
	49	-13.8959	0.009	0.011
	50	-13.8701	0.009	0.011
	51	-13.8432	0.01	0.013
	52	-13.8152	0.012	0.013
	53	-13.7863	0.012	0.013
	54	-13.7566	0.012	0.013
	55	-13.7264	0.012	0.013
	56	-13.6958	0.012	0.014
	57	-13.6653	0.014	0.014
	58	-13.6359	0.012	0.014
	59	-13.6096	0.012	0.011
	60	-13.5969	0.012	0.013
		--
		--
	1	-13.5687	0.012	0.012
	2	-13.5825	0.015	0.012
	3	-13.5916	0.013	0.01
	4	-13.6008	0.013	0.012
	5	-13.611	0.013	0.012
	6	-13.6218	0.012	0.012
	7	-13.6327	0.013	0.012
	8	-13.6432	0.014	0.012
	9	-13.6533	0.014	0.012
	10	-13.6628	0.014	0.012
	11	-13.6715	0.014	0.012
	12	-13.6795	0.014	0.012
	13	-13.6866	0.014	0.01
	14	-13.6928	0.014	0.01
	15	-13.6981	0.013	0.01
	16	-13.7025	0.013	0.01
	17	-13.7059	0.013	0.01
	18	-13.7083	0.013	0.01
	19	-13.7098	0.013	0.01
	20	-13.7103	0.013	0.01
	21	-13.7103	0.013	0.01
	22	-13.7037	0.014	0.01
	23	-13.6889	0.015	0.01
	24	-13.6708	0.015	0.01
	25	-13.6513	0.016	0.01
	26	-13.6311	0.016	0.01
	27	-13.6104	0.016	0.01
	28	-13.5894	0.016	0.01
	29	-13.5681	0.016	0.012
	30	-13.5467	0.016	0.012
	31	-13.5252	0.016	0.012
	32	-13.5036	0.016	0.012
	33	-13.482	0.016	0.012
	34	-13.4605	0.016	0.012
	35	-13.4391	0.016	0.014
	36	-13.4181	0.016	0.014
	37	-13.3976	0.019	0.013
	38	-13.3782	0.02	0.012
	39	-13.3609	0.017	0.012
	40	-13.3507	0.024	0.019
	41	-13.3507	0.024	0.019
	42	-13.3694	0.021	0.016
	43	-13.3916	0.022	0.016
	44	-13.4129	0.021	0.016
	45	-13.4331	0.02	0.016
	46	-13.4523	0.019	0.016
	47	-13.4703	0.018	0.016
	48	-13.4872	0.018	0.016
	49	-13.5028	0.016	0.016
	50	-13.5171	0.016	0.016
	51	-13.5302	0.016	0.016
	52	-13.542	0.016	0.016
	53	-13.5524	0.016	0.016
	54	-13.5614	0.016	0.016
	55	-13.5691	0.016	0.016
	56	-13.5753	0.016	0.016
	57	-13.5801	0.016	0.016
	58	-13.583	0.016	0.016
	59	-13.5823	0.015	0.008
	60	-13.5687	0.012	0.012
		--
		--
	1	-13.5549	0.015	0.014
	2	-13.5467	0.016	0.012
	3	-13.5297	0.018	0.014
	4	-13.5097	0.018	0.012
	5	-13.488	0.018	0.014
	6	-13.4652	0.018	0.014
	7	-13.4415	0.018	0.016
	8	-13.4169	0.018	0.016
	9	-13.3915	0.018	0.016
	10	-13.3654	0.019	0.016
	11	-13.3387	0.019	0.016
	12	-13.3113	0.019	0.016
	13	-13.2833	0.019	0.016
	14	-13.2547	0.019	0.016
	15	-13.2257	0.02	0.016
	16	-13.1962	0.02	0.016
	17	-13.1663	0.02	0.017
	18	-13.1444	0.016	0
	19	-13.1306	0.015	0
	20	-13.1233	0.014	0
	21	-13.1233	0.014	0
	22	-13.1234	0.015	0
	23	-13.1245	0.019	0
	24	-13.1335	0.024	0.016
	25	-13.1467	0.024	0.016
	26	-13.1606	0.024	0.016
	27	-13.1746	0.024	0.016
	28	-13.1886	0.024	0.016
	29	-13.2026	0.024	0.016
	30	-13.2164	0.024	0.016
	31	-13.2301	0.024	0.016
	32	-13.2437	0.024	0.016
	33	-13.2571	0.024	0.016
	34	-13.2703	0.024	0.016
	35	-13.2834	0.024	0.016
	36	-13.2962	0.024	0.016
	37	-13.3088	0.023	0.016
	38	-13.3211	0.022	0.016
	39	-13.3329	0.02	0.016
	40	-13.3408	0.019	0.024
	41	-13.3408	0.019	0.024
	42	-13.3337	0.02	0.008
	43	-13.3416	0.021	0.009
	44	-13.3563	0.024	0.013
	45	-13.3727	0.024	0.015
	46	-13.3891	0.024	0.015
	47	-13.4051	0.022	0.015
	48	-13.4203	0.022	0.015
	49	-13.4347	0.02	0.014
	50	-13.4481	0.02	0.014
	51	-13.4605	0.02	0.014
	52	-13.472	0.02	0.014
	53	-13.4825	0.018	0.014
	54	-13.4922	0.018	0.014
	55	-13.5013	0.018	0.014
	56	-13.5102	0.018	0.014
	57	-13.5199	0.018	0.011
	58	-13.5316	0.016	0.01
	59	-13.5455	0.018	0.01
	60	-13.5549	0.015	0.014
		--
		--
	1	-13.5544	0.014	0.012
	2	-13.5298	0.015	0.013
	3	-13.4987	0.016	0.012
	4	-13.4692	0.016	0.011
	5	-13.4423	0.02	0.011
	6	-13.4174	0.02	0.012
	7	-13.3936	0.02	0.013
	8	-13.3702	0.02	0.016
	9	-13.3467	0.022	0.017
	10	-13.323	0.022	0.019
	11	-13.299	0.02	0.019
	12	-13.2748	0.02	0.019
	13	-13.2506	0.02	0.017
	14	-13.2266	0.02	0.016
	15	-13.2033	0.02	0.012
	16	-13.1813	0.02	0.008
	17	-13.1615	0.018	0.004
	18	-13.1361	0.026	0.018
	19	-13.1057	0.027	0.015
	20	-13.1078	0.017	0.006
	21	-13.1078	0.017	0.006
	22	-13.1107	0.02	0.009
	23	-13.1188	0.022	0.008
	24	-13.1228	0.012	0
	25	-13.1244	0.015	0
	26	-13.128	0.019	0
	27	-13.1346	0.021	0.01
	28	-13.1435	0.021	0.013
	29	-13.1537	0.021	0.014
	30	-13.1644	0.023	0.014
	31	-13.1754	0.023	0.014
	32	-13.1865	0.023	0.014
	33	-13.1975	0.023	0.015
	34	-13.2083	0.023	0.014
	35	-13.2188	0.023	0.014
	36	-13.2288	0.023	0.014
	37	-13.2381	0.023	0.01
	38	-13.2462	0.023	0.009
	39	-13.2523	0.025	0.009
	40	-13.2549	0.027	0.007
	41	-13.2549	0.027	0.007
	42	-13.2424	0.023	0.011
	43	-13.2101	0.024	0.011
	44	-13.1707	0.024	0.011
	45	-13.1354	0.016	0
	46	-13.1395	0.016	0
	47	-13.1503	0.011	0
	48	-13.1615	0.009	0
	49	-13.1733	0.009	0
	50	-13.1869	0.009	0
	51	-13.2053	0.013	0.004
	52	-13.2369	0.024	0.014
	53	-13.2788	0.02	0.012
	54	-13.3209	0.02	0.014
	55	-13.3629	0.02	0.014
	56	-13.4044	0.02	0.014
	57	-13.4454	0.018	0.016
	58	-13.4856	0.016	0.014
	59	-13.5245	0.014	0.016
	60	-13.5544	0.014	0.012
		--
		--
	1	-13.433	0.021	0.008
	2	-13.4289	0.019	0.008
	3	-13.4167	0.017	0.007
	4	-13.3971	0.017	0.007
	5	-13.3713	0.02	0.009
	6	-13.3409	0.02	0.009
	7	-13.3079	0.018	0.008
	8	-13.274	0.018	0.008
	9	-13.2409	0.016	0.004
	10	-13.212	0.016	0.002
	11	-13.1917	0.015	0
	12	-13.1785	0.009	0
	13	-13.1679	0.008	0
	14	-13.1577	0.011	0
	15	-13.147	0.017	0
	16	-13.1353	0.017	0.001
	17	-13.1226	0.02	0.003
	18	-13.1103	0.022	0.009
	19	-13.1049	0.021	0.005
	20	-13.0836	0.022	0.006
	21	-13.0836	0.022	0.006
	22	-13.0913	0.02	0.003
	23	-13.0971	0.021	0
	24	-13.1013	0.018	0
	25	-13.1059	0.02	0.002
	26	-13.1099	0.02	0
	27	-13.112	0.018	0
	28	-13.1123	0.016	0
	29	-13.1117	0.017	0
	30	-13.1106	0.017	0
	31	-13.1091	0.017	0
	32	-13.1074	0.017	0
	33	-13.1054	0.017	0
	34	-13.1034	0.017	0
	35	-13.1012	0.018	0
	36	-13.0989	0.018	0
	37	-13.0967	0.018	0
	38	-13.0947	0.02	0
	39	-13.0931	0.018	0
	40	-13.0925	0.018	0
	41	-13.0925	0.018	0
	42	-13.0955	0.017	0
	43	-13.1039	0.017	0
	44	-13.1143	0.017	0
	45	-13.1196	0.018	0.001
	46	-13.087	0.025	0.011
	47	-13.0573	0.029	0.012
	48	-13.0692	0.03	0.014
	49	-13.1087	0.024	0.016
	50	-13.1506	0.024	0.016
	51	-13.1926	0.024	0.016
	52	-13.2284	0.019	0.008
	53	-13.2597	0.018	0.011
	54	-13.2929	0.018	0.011
	55	-13.3264	0.018	0.011
	56	-13.3585	0.019	0.011
	57	-13.3878	0.017	0.009
	58	-13.4117	0.019	0.007
	59	-13.4275	0.019	0.007
	60	-13.433	0.021	0.008
		--
		--
	1	-13.2067	0.003	0
	2	-13.2063	0.003	0
	3	-13.2052	0.003	0
	4	-13.2033	0.003	0
	5	-13.2007	0.003	0
	6	-13.1971	0.003	0
	7	-13.1926	0.006	0
	8	-13.1866	0.006	0
	9	-13.1782	0.013	0
	10	-13.1646	0.017	0
	11	-13.1418	0.024	0.005
	12	-13.1116	0.026	0.012
	13	-13.0795	0.028	0.01
	14	-13.0519	0.027	0
	15	-13.0476	0.02	0
	16	-13.0578	0.02	0
	17	-13.0695	0.02	0
	18	-13.0801	0.019	0
	19	-13.0848	0.02	0.002
	20	-13.0789	0.03	0.02
	21	-13.0789	0.03	0.02
	22	-13.0745	0.025	0.008
	23	-13.0768	0.023	0.008
	24	-13.0803	0.025	0.008
	25	-13.0828	0.023	0.008
	26	-13.0841	0.018	0
	27	-13.0844	0.018	0
	28	-13.0839	0.018	0
	29	-13.0831	0.019	0
	30	-13.0818	0.017	0
	31	-13.0803	0.017	0
	32	-13.0786	0.017	0
	33	-13.0767	0.018	0
	34	-13.0745	0.019	0
	35	-13.0723	0.019	0
	36	-13.0699	0.019	0
	37	-13.0675	0.019	0
	38	-13.0653	0.019	0
	39	-13.0637	0.017	0
	40	-13.0632	0.017	0
	41	-13.0632	0.017	0
	42	-13.0627	0.017	0
	43	-13.0582	0.02	0
	44	-13.0509	0.02	0
	45	-13.0423	0.023	0
	46	-13.0338	0.025	0
	47	-13.0342	0.025	0.005
	48	-13.0619	0.027	0.012
	49	-13.0907	0.026	0.015
	50	-13.1206	0.021	0.012
	51	-13.147	0.018	0.009
	52	-13.1661	0.016	0
	53	-13.1787	0.011	0
	54	-13.1874	0.006	0
	55	-13.1938	0.006	0
	56	-13.1986	0.003	0
	57	-13.2022	0.003	0
	58	-13.2047	0.003	0
	59	-13.2062	0.003	0
	60	-13.2067	0.003	0
		--
		--
	1	-12.8525	0.048	0
	2	-12.855	0.05	0
	3	-12.8631	0.046	0
	4	-12.875	0.045	0
	5	-12.8892	0.044	0
	6	-12.9043	0.041	0
	7	-12.9199	0.038	0
	8	-12.9356	0.034	0
	9	-12.9512	0.033	0
	10	-12.9666	0.033	0
	11	-12.9816	0.031	0
	12	-12.996	0.029	0
	13	-13.0092	0.027	0
	14	-13.0174	0.026	0
	15	-13.0034	0.033	0.008
	16	-12.9793	0.03	0.01
	17	-12.9821	0.032	0.016
	18	-13.0126	0.032	0.016
	19	-13.0434	0.03	0.014
	20	-13.0702	0.032	0.013
	21	-13.0702	0.032	0.013
	22	-13.0655	0.026	0.016
	23	-13.0525	0.026	0.016
	24	-13.0384	0.026	0.016
	25	-13.0241	0.026	0.016
	26	-13.0099	0.026	0.016
	27	-12.9967	0.028	0.016
	28	-12.9875	0.033	0.008
	29	-12.9873	0.029	0
	30	-12.9923	0.028	0
	31	-12.9987	0.028	0
	32	-13.0057	0.028	0
	33	-13.0128	0.025	0
	34	-13.0199	0.025	0
	35	-13.0269	0.024	0
	36	-13.0336	0.024	0
	37	-13.0398	0.024	0
	38	-13.0452	0.024	0
	39	-13.0491	0.024	0
	40	-13.0505	0.023	0
	41	-13.0505	0.023	0
	42	-13.047	0.02	0
	43	-13.0404	0.022	0
	44	-13.0331	0.023	0
	45	-13.0262	0.025	0
	46	-13.0219	0.024	0
	47	-13.0214	0.024	0
	48	-13.0061	0.026	0
	49	-12.9926	0.025	0
	50	-12.9796	0.027	0
	51	-12.9659	0.029	0
	52	-12.9516	0.033	0
	53	-12.9368	0.034	0
	54	-12.9218	0.035	0
	55	-12.9066	0.04	0
	56	-12.8917	0.042	0
	57	-12.8775	0.044	0
	58	-12.865	0.049	0
	59	-12.8558	0.048	0
	60	-12.8525	0.048	0
		--
		--
	1	-12.8521	0.048	0
	2	-12.8537	0.047	0
	3	-12.8573	0.046	0
	4	-12.8623	0.05	0
	5	-12.868	0.049	0
	6	-12.8739	0.048	0
	7	-12.8798	0.044	0
	8	-12.8856	0.043	0
	9	-12.891	0.043	0
	10	-12.8962	0.042	0
	11	-12.9011	0.042	0
	12	-12.9058	0.042	0
	13	-12.9106	0.042	0
	14	-12.9165	0.039	0
	15	-12.9287	0.035	0.014
	16	-12.9528	0.033	0.016
	17	-12.9671	0.034	0.008
	18	-12.9732	0.032	0.008
	19	-12.984	0.029	0.008
	20	-12.989	0.032	0.008
	21	-12.989	0.032	0.008
	22	-12.9874	0.031	0.009
	23	-12.9832	0.031	0.01
	24	-12.9776	0.029	0.01
	25	-12.9722	0.029	0.007
	26	-12.969	0.031	0.003
	27	-12.9686	0.033	0.002
	28	-12.9671	0.026	0.006
	29	-12.9583	0.032	0.016
	30	-12.9452	0.032	0.016
	31	-12.9311	0.032	0.016
	32	-12.9167	0.035	0.016
	33	-12.9023	0.035	0.016
	34	-12.8881	0.035	0.015
	35	-12.8741	0.034	0.014
	36	-12.8605	0.034	0.014
	37	-12.8476	0.036	0.012
	38	-12.8356	0.037	0.008
	39	-12.825	0.035	0.008
	40	-12.818	0.035	0.018
	41	-12.818	0.035	0.018
	42	-12.8364	0.035	0.012
	43	-12.8642	0.037	0.014
	44	-12.8984	0.036	0.015
	45	-12.9374	0.031	0.016
	46	-12.9767	0.032	0.016
	47	-13.0071	0.026	0.005
	48	-13.0031	0.03	0
	49	-12.9847	0.031	0
	50	-12.9685	0.031	0
	51	-12.9541	0.032	0
	52	-12.9401	0.033	0
	53	-12.9261	0.038	0
	54	-12.9121	0.038	0
	55	-12.898	0.041	0
	56	-12.8842	0.044	0
	57	-12.8713	0.043	0
	58	-12.8607	0.047	0
	59	-12.8544	0.047	0
	60	-12.8521	0.048	0
		--
		--
	1	-12.8022	0.048	0
	2	-12.8108	0.049	0
	3	-12.8196	0.047	0
	4	-12.8264	0.047	0
	5	-12.8321	0.047	0
	6	-12.8373	0.044	0
	7	-12.8424	0.042	0
	8	-12.8473	0.041	0
	9	-12.8522	0.041	0
	10	-12.8572	0.041	0
	11	-12.8623	0.041	0
	12	-12.868	0.041	0.001
	13	-12.8748	0.04	0.002
	14	-12.8835	0.036	0.003
	15	-12.8998	0.035	0.008
	16	-12.9095	0.038	0
	17	-12.9135	0.041	0
	18	-12.9156	0.04	0
	19	-12.9168	0.04	0
	20	-12.9171	0.04	0
	21	-12.9171	0.04	0
	22	-12.9184	0.039	0
	23	-12.9216	0.038	0
	24	-12.9254	0.037	0
	25	-12.9281	0.034	0.002
	26	-12.9276	0.037	0.003
	27	-12.9229	0.036	0.008
	28	-12.9149	0.036	0.011
	29	-12.905	0.035	0.011
	30	-12.8941	0.034	0.013
	31	-12.8827	0.034	0.013
	32	-12.871	0.034	0.013
	33	-12.8593	0.034	0.013
	34	-12.8477	0.034	0.013
	35	-12.8363	0.032	0.013
	36	-12.8255	0.033	0.012
	37	-12.8155	0.032	0.013
	38	-12.8079	0.035	0.012
	39	-12.8067	0.037	0.007
	40	-12.8107	0.036	0.015
	41	-12.8107	0.036	0.015
	42	-12.8169	0.038	0.018
	43	-12.8542	0.032	0.016
	44	-12.8887	0.032	0.012
	45	-12.9191	0.033	0.014
	46	-12.9442	0.033	0.011
	47	-12.9553	0.034	0.006
	48	-12.9455	0.033	0.009
	49	-12.9187	0.034	0.013
	50	-12.8831	0.033	0.014
	51	-12.8451	0.036	0.011
	52	-12.8154	0.047	0
	53	-12.8161	0.047	0
	54	-12.8197	0.048	0
	55	-12.8226	0.048	0
	56	-12.8244	0.051	0
	57	-12.8242	0.046	0
	58	-12.8206	0.046	0
	59	-12.8122	0.048	0
	60	-12.8022	0.048	0
		--
		--
	1	-12.7951	0.049	0.001
	2	-12.7933	0.05	0
	3	-12.7884	0.049	0
	4	-12.7812	0.051	0
	5	-12.7725	0.055	0
	6	-12.7628	0.055	0
	7	-12.7522	0.057	0
	8	-12.7411	0.059	0
	9	-12.7324	0.05	0.004
	10	-12.7578	0.035	0.015
	11	-12.7881	0.033	0.016
	12	-12.8186	0.033	0.014
	13	-12.8489	0.033	0.016
	14	-12.8776	0.033	0.016
	15	-12.8946	0.035	0.004
	16	-12.9056	0.035	0.005
	17	-12.9059	0.035	0.005
	18	-12.8904	0.034	0.004
	19	-12.8748	0.038	0.002
	20	-12.87	0.042	0.002
	21	-12.87	0.042	0.002
	22	-12.8684	0.042	0.002
	23	-12.864	0.043	0.002
	24	-12.8579	0.041	0.002
	25	-12.8513	0.041	0.002
	26	-12.8455	0.041	0.005
	27	-12.8414	0.039	0.01
	28	-12.8385	0.036	0.01
	29	-12.8359	0.034	0.014
	30	-12.8331	0.035	0.016
	31	-12.8302	0.035	0.016
	32	-12.827	0.035	0.016
	33	-12.8235	0.035	0.016
	34	-12.8195	0.035	0.016
	35	-12.8151	0.033	0.016
	36	-12.8102	0.035	0.014
	37	-12.8044	0.035	0.014
	38	-12.7981	0.036	0.011
	39	-12.7911	0.037	0.012
	40	-12.7841	0.038	0.012
	41	-12.7841	0.038	0.012
	42	-12.7978	0.038	0.012
	43	-12.7849	0.038	0.016
	44	-12.7726	0.037	0.015
	45	-12.7632	0.044	0.006
	46	-12.767	0.056	0
	47	-12.775	0.058	0
	48	-12.7829	0.055	0
	49	-12.7904	0.054	0
	50	-12.7972	0.054	0
	51	-12.8029	0.054	0
	52	-12.8004	0.04	0
	53	-12.7758	0.043	0.004
	54	-12.7705	0.05	0
	55	-12.7731	0.051	0
	56	-12.7772	0.053	0
	57	-12.7823	0.054	0
	58	-12.7879	0.05	0
	59	-12.7929	0.047	0
	60	-12.7951	0.049	0.001
		--
		--
	1	-12.7948	0.049	0
	2	-12.7843	0.051	0
	3	-12.77	0.052	0.001
	4	-12.7561	0.053	0.001
	5	-12.7436	0.054	0.001
	6	-12.7335	0.056	0.001
	7	-12.7255	0.056	0
	8	-12.7207	0.056	0.003
	9	-12.7236	0.048	0.006
	10	-12.7371	0.043	0.008
	11	-12.7575	0.043	0.008
	12	-12.7797	0.043	0.006
	13	-12.8013	0.041	0.005
	14	-12.8202	0.041	0.004
	15	-12.8348	0.043	0.004
	16	-12.8443	0.041	0.003
	17	-12.8497	0.043	0.003
	18	-12.8513	0.04	0.003
	19	-12.8475	0.039	0.007
	20	-12.8422	0.036	0.013
	21	-12.8422	0.036	0.013
	22	-12.842	0.035	0.013
	23	-12.8414	0.035	0.013
	24	-12.8402	0.035	0.011
	25	-12.8381	0.038	0.012
	26	-12.8342	0.04	0.006
	27	-12.8278	0.044	0.003
	28	-12.8196	0.045	0.001
	29	-12.8107	0.051	0
	30	-12.8014	0.051	0
	31	-12.7918	0.051	0
	32	-12.7821	0.052	0
	33	-12.7737	0.044	0.008
	34	-12.7748	0.043	0.008
	35	-12.7767	0.043	0.008
	36	-12.7795	0.043	0.008
	37	-12.7829	0.044	0.012
	38	-12.7854	0.04	0.011
	39	-12.7828	0.04	0.01
	40	-12.7771	0.039	0.017
	41	-12.7771	0.039	0.017
	42	-12.7594	0.042	0.013
	43	-12.7446	0.044	0.007
	44	-12.7463	0.054	0
	45	-12.7511	0.048	0.005
	46	-12.743	0.04	0.012
	47	-12.7326	0.047	0.006
	48	-12.735	0.054	0
	49	-12.7398	0.054	0
	50	-12.7446	0.056	0
	51	-12.7489	0.055	0
	52	-12.7516	0.053	0.002
	53	-12.746	0.045	0.007
	54	-12.7209	0.046	0.005
	55	-12.7131	0.058	0
	56	-12.7289	0.057	0
	57	-12.7469	0.056	0
	58	-12.7648	0.054	0
	59	-12.782	0.053	0
	60	-12.7948	0.049	0
		--
		--
	1	-12.7382	0.054	0
	2	-12.737	0.054	0
	3	-12.7332	0.054	0
	4	-12.7268	0.055	0
	5	-12.7173	0.06	0
	6	-12.705	0.059	0
	7	-12.6914	0.06	0
	8	-12.6966	0.038	0.014
	9	-12.723	0.049	0.005
	10	-12.716	0.06	0
	11	-12.7036	0.06	0
	12	-12.6906	0.066	0
	13	-12.6772	0.066	0
	14	-12.6636	0.066	0
	15	-12.6699	0.049	0.004
	16	-12.6924	0.044	0.006
	17	-12.7173	0.043	0.008
	18	-12.7423	0.044	0.009
	19	-12.7646	0.045	0.009
	20	-12.7751	0.044	0.009
	21	-12.7751	0.044	0.009
	22	-12.7751	0.044	0.009
	23	-12.7749	0.044	0.009
	24	-12.7747	0.044	0.009
	25	-12.7744	0.044	0.009
	26	-12.774	0.044	0.009
	27	-12.7736	0.044	0.009
	28	-12.7732	0.044	0.009
	29	-12.7729	0.044	0.009
	30	-12.7727	0.044	0.009
	31	-12.7726	0.044	0.009
	32	-12.7729	0.043	0.009
	33	-12.7722	0.049	0.002
	34	-12.7625	0.053	0
	35	-12.7528	0.056	0
	36	-12.7433	0.056	0
	37	-12.7348	0.057	0
	38	-12.7421	0.039	0.016
	39	-12.7594	0.038	0.015
	40	-12.7738	0.038	0.015
	41	-12.7738	0.038	0.015
	42	-12.758	0.04	0.012
	43	-12.7386	0.043	0.009
	44	-12.7264	0.042	0.006
	45	-12.7222	0.052	0.004
	46	-12.7243	0.052	0.002
	47	-12.7256	0.047	0.004
	48	-12.7136	0.037	0.014
	49	-12.6986	0.038	0.014
	50	-12.683	0.038	0.012
	51	-12.6671	0.042	0.014
	52	-12.6609	0.064	0.006
	53	-12.6744	0.068	0.004
	54	-12.6894	0.061	0.002
	55	-12.7016	0.057	0
	56	-12.713	0.06	0
	57	-12.7235	0.056	0
	58	-12.7316	0.057	0
	59	-12.7365	0.054	0
	60	-12.7382	0.054	0
		--
		--
	1	-12.5152	0.044	0.013
	2	-12.5308	0.044	0.016
	3	-12.5558	0.046	0.014
	4	-12.5824	0.046	0.014
	5	-12.61	0.045	0.014
	6	-12.6383	0.043	0.014
	7	-12.6672	0.041	0.014
	8	-12.6798	0.059	0.002
	9	-12.6779	0.056	0.004
	10	-12.6768	0.062	0.002
	11	-12.6711	0.063	0.002
	12	-12.6634	0.064	0.001
	13	-12.656	0.064	0.001
	14	-12.6548	0.06	0.004
	15	-12.6497	0.067	0
	16	-12.6357	0.071	0
	17	-12.6216	0.071	0
	18	-12.6077	0.072	0
	19	-12.6009	0.08	0
	20	-12.5991	0.081	0
	21	-12.5991	0.081	0
	22	-12.6009	0.079	0
	23	-12.605	0.081	0
	24	-12.6102	0.078	0
	25	-12.616	0.076	0
	26	-12.6221	0.074	0
	27	-12.6284	0.072	0
	28	-12.6347	0.072	0
	29	-12.6411	0.072	0
	30	-12.6476	0.066	0
	31	-12.654	0.065	0
	32	-12.6605	0.068	0
	33	-12.6674	0.066	0.003
	34	-12.676	0.056	0.01
	35	-12.6895	0.048	0.016
	36	-12.7058	0.041	0.016
	37	-12.7221	0.043	0.011
	38	-12.7235	0.059	0.003
	39	-12.7165	0.061	0
	40	-12.713	0.06	0
	41	-12.713	0.06	0
	42	-12.7196	0.059	0
	43	-12.7232	0.05	0.004
	44	-12.7081	0.046	0.012
	45	-12.6976	0.051	0.009
	46	-12.6852	0.044	0.01
	47	-12.6717	0.045	0.008
	48	-12.6582	0.045	0.008
	49	-12.6455	0.047	0.009
	50	-12.6383	0.056	0.007
	51	-12.6454	0.065	0.004
	52	-12.6481	0.046	0.011
	53	-12.6624	0.069	0.002
	54	-12.6766	0.062	0.002
	55	-12.6685	0.046	0.012
	56	-12.6364	0.042	0.016
	57	-12.6017	0.04	0.009
	58	-12.5678	0.042	0.012
	59	-12.536	0.044	0.01
	60	-12.5152	0.044	0.013
		--
		--
	1	-12.5148	0.043	0.011
	2	-12.5274	0.043	0.01
	3	-12.5466	0.043	0.008
	4	-12.5679	0.042	0.008
	5	-12.5902	0.044	0.008
	6	-12.6128	0.043	0.01
	7	-12.6344	0.047	0.01
	8	-12.6507	0.053	0.006
	9	-12.6501	0.065	0.001
	10	-12.6381	0.07	0.001
	11	-12.626	0.07	0.001
	12	-12.6191	0.064	0.003
	13	-12.6233	0.056	0.003
	14	-12.6315	0.061	0.006
	15	-12.6285	0.07	0.001
	16	-12.6208	0.07	0
	17	-12.6127	0.076	0
	18	-12.6057	0.077	0
	19	-12.5944	0.074	0.003
	20	-12.5863	0.076	0.004
	21	-12.5863	0.076	0.004
	22	-12.5859	0.075	0.004
	23	-12.5855	0.075	0.002
	24	-12.5861	0.075	0.002
	25	-12.5877	0.072	0.002
	26	-12.5901	0.075	0.002
	27	-12.5931	0.073	0.002
	28	-12.5968	0.073	0.002
	29	-12.6016	0.069	0.004
	30	-12.6098	0.056	0.01
	31	-12.6229	0.052	0.013
	32	-12.6376	0.048	0.012
	33	-12.6528	0.048	0.014
	34	-12.6667	0.051	0.009
	35	-12.676	0.062	0
	36	-12.6828	0.064	0
	37	-12.689	0.064	0
	38	-12.6948	0.064	0
	39	-12.6998	0.064	0
	40	-12.7023	0.063	0
	41	-12.7023	0.063	0
	42	-12.7007	0.06	0.001
	43	-12.7019	0.058	0.003
	44	-12.6996	0.049	0.004
	45	-12.68	0.043	0.014
	46	-12.6572	0.044	0.014
	47	-12.6357	0.046	0.014
	48	-12.6178	0.054	0.012
	49	-12.616	0.069	0.002
	50	-12.6199	0.061	0.005
	51	-12.6272	0.069	0.002
	52	-12.6447	0.07	0.003
	53	-12.632	0.038	0.013
	54	-12.6148	0.04	0.012
	55	-12.5973	0.04	0.012
	56	-12.5796	0.041	0.012
	57	-12.5619	0.041	0.012
	58	-12.5444	0.041	0.012
	59	-12.5275	0.043	0.011
	60	-12.5148	0.043	0.011
		--
		--
	1	-12.505	0.045	0.014
	2	-12.5076	0.047	0.011
	3	-12.5077	0.048	0.014
	4	-12.5077	0.048	0.014
	5	-12.5075	0.048	0.014
	6	-12.5073	0.048	0.013
	7	-12.5075	0.05	0.011
	8	-12.5176	0.051	0.006
	9	-12.53	0.051	0.006
	10	-12.5437	0.051	0.006
	11	-12.5572	0.056	0.006
	12	-12.5667	0.061	0.006
	13	-12.5658	0.074	0.002
	14	-12.5564	0.079	0.002
	15	-12.5443	0.083	0
	16	-12.5326	0.087	0.001
	17	-12.5371	0.074	0.008
	18	-12.549	0.078	0.004
	19	-12.5612	0.077	0.002
	20	-12.5689	0.076	0.002
	21	-12.5689	0.076	0.002
	22	-12.5683	0.08	0.003
	23	-12.5665	0.074	0.004
	24	-12.5643	0.076	0.004
	25	-12.5629	0.072	0.008
	26	-12.5643	0.067	0.009
	27	-12.5702	0.058	0.01
	28	-12.5799	0.054	0.013
	29	-12.5914	0.054	0.013
	30	-12.6015	0.063	0.004
	31	-12.6088	0.067	0.004
	32	-12.6167	0.063	0.003
	33	-12.6258	0.06	0.002
	34	-12.6356	0.057	0.002
	35	-12.6453	0.056	0.003
	36	-12.6545	0.055	0.003
	37	-12.6625	0.053	0.003
	38	-12.669	0.055	0.003
	39	-12.6735	0.054	0.003
	40	-12.6753	0.052	0.003
	41	-12.6753	0.052	0.003
	42	-12.6677	0.055	0.006
	43	-12.6512	0.059	0.007
	44	-12.6333	0.059	0.006
	45	-12.6178	0.055	0.007
	46	-12.6081	0.059	0.008
	47	-12.605	0.065	0.006
	48	-12.6074	0.065	0.004
	49	-12.6057	0.06	0.004
	50	-12.6119	0.068	0.004
	51	-12.6112	0.052	0.009
	52	-12.598	0.048	0.009
	53	-12.5842	0.048	0.012
	54	-12.5701	0.049	0.012
	55	-12.5563	0.047	0.012
	56	-12.5428	0.048	0.012
	57	-12.5301	0.05	0.012
	58	-12.5188	0.049	0.011
	59	-12.5102	0.05	0.01
	60	-12.505	0.045	0.014
		--
		--
	1	-12.5039	0.047	0.011
	2	-12.4965	0.046	0.012
	3	-12.491	0.049	0.009
	4	-12.4903	0.049	0.008
	5	-12.4931	0.049	0.008
	6	-12.4988	0.051	0.007
	7	-12.5066	0.05	0.011
	8	-12.5069	0.049	0.013
	9	-12.5068	0.051	0.013
	10	-12.5069	0.053	0.011
	11	-12.5073	0.053	0.01
	12	-12.5082	0.053	0.01
	13	-12.51	0.057	0.01
	14	-12.5132	0.064	0.008
	15	-12.5186	0.063	0.008
	16	-12.5267	0.071	0.008
	17	-12.5241	0.084	0.002
	18	-12.5216	0.078	0.003
	19	-12.5227	0.075	0.004
	20	-12.5236	0.075	0.005
	21	-12.5236	0.075	0.005
	22	-12.5243	0.073	0.004
	23	-12.5267	0.074	0.003
	24	-12.5309	0.064	0.003
	25	-12.5371	0.062	0.003
	26	-12.5446	0.058	0.004
	27	-12.553	0.058	0.004
	28	-12.5621	0.055	0.006
	29	-12.5718	0.055	0.01
	30	-12.5815	0.055	0.009
	31	-12.5904	0.059	0.01
	32	-12.5977	0.062	0.004
	33	-12.6032	0.066	0.002
	34	-12.6076	0.071	0.002
	35	-12.611	0.071	0.002
	36	-12.6139	0.069	0.001
	37	-12.6161	0.068	0
	38	-12.6178	0.069	0
	39	-12.6189	0.069	0
	40	-12.6192	0.07	0
	41	-12.6192	0.07	0
	42	-12.6177	0.069	0
	43	-12.6131	0.072	0
	44	-12.6055	0.072	0.001
	45	-12.5944	0.075	0.001
	46	-12.5795	0.073	0
	47	-12.5624	0.072	0.004
	48	-12.5524	0.076	0.003
	49	-12.561	0.064	0.006
	50	-12.5557	0.055	0.014
	51	-12.5423	0.052	0.014
	52	-12.5278	0.052	0.014
	53	-12.5142	0.054	0.014
	54	-12.502	0.056	0.014
	55	-12.4916	0.054	0.014
	56	-12.4836	0.054	0.014
	57	-12.479	0.052	0.013
	58	-12.4817	0.052	0.012
	59	-12.4931	0.048	0.012
	60	-12.5039	0.047	0.011
		--
		--
	1	-12.4973	0.053	0.011
	2	-12.4818	0.052	0.01
	3	-12.4708	0.056	0.01
	4	-12.4683	0.057	0.013
	5	-12.4679	0.055	0.012
	6	-12.4681	0.052	0.012
	7	-12.4686	0.053	0.012
	8	-12.4692	0.053	0.012
	9	-12.4699	0.054	0.012
	10	-12.4708	0.054	0.012
	11	-12.4718	0.054	0.012
	12	-12.473	0.054	0.013
	13	-12.4745	0.056	0.011
	14	-12.4772	0.063	0.009
	15	-12.4824	0.068	0.007
	16	-12.4876	0.072	0.006
	17	-12.4901	0.074	0.007
	18	-12.4869	0.081	0.006
	19	-12.4845	0.054	0.011
	20	-12.4847	0.054	0.011
	21	-12.4847	0.054	0.011
	22	-12.4882	0.052	0.01
	23	-12.4962	0.057	0.009
	24	-12.5054	0.053	0.008
	25	-12.5139	0.061	0.012
	26	-12.52	0.064	0.011
	27	-12.5223	0.074	0.006
	28	-12.5211	0.079	0.006
	29	-12.5178	0.084	0.004
	30	-12.5134	0.088	0.004
	31	-12.5086	0.088	0.004
	32	-12.5035	0.089	0.004
	33	-12.4985	0.09	0.004
	34	-12.4935	0.09	0.002
	35	-12.4887	0.091	0.002
	36	-12.4842	0.096	0.002
	37	-12.4799	0.095	0.002
	38	-12.476	0.093	0
	39	-12.4729	0.096	0
	40	-12.4714	0.095	0
	41	-12.4714	0.095	0
	42	-12.476	0.097	0
	43	-12.4845	0.094	0.002
	44	-12.4933	0.094	0.002
	45	-12.5008	0.09	0.004
	46	-12.517	0.083	0.001
	47	-12.535	0.08	0
	48	-12.5442	0.067	0.006
	49	-12.5291	0.065	0.008
	50	-12.5152	0.061	0.008
	51	-12.5031	0.06	0.007
	52	-12.4928	0.058	0.007
	53	-12.4846	0.053	0.008
	54	-12.4783	0.054	0.008
	55	-12.4739	0.055	0.008
	56	-12.4712	0.055	0.008
	57	-12.47	0.055	0.009
	58	-12.4708	0.054	0.011
	59	-12.48	0.051	0.012
	60	-12.4973	0.053	0.011
		--
		--
	1	-12.4611	0.053	0.008
	2	-12.4604	0.051	0.007
	3	-12.4613	0.053	0.006
	4	-12.4628	0.05	0.008
	5	-12.4643	0.052	0.01
	6	-12.4656	0.051	0.01
	7	-12.4666	0.051	0.01
	8	-12.4674	0.052	0.01
	9	-12.468	0.05	0.01
	10	-12.4688	0.052	0.01
	11	-12.4697	0.054	0.009
	12	-12.4711	0.054	0.01
	13	-12.4733	0.056	0.01
	14	-12.4762	0.055	0.009
	15	-12.4784	0.058	0.01
	16	-12.4808	0.058	0.01
	17	-12.4826	0.052	0.01
	18	-12.4839	0.055	0.01
	19	-12.4805	0.086	0.004
	20	-12.4771	0.087	0.004
	21	-12.4771	0.087	0.004
	22	-12.4782	0.071	0.005
	23	-12.4802	0.068	0.007
	24	-12.4819	0.067	0.008
	25	-12.4825	0.072	0.004
	26	-12.482	0.08	0.003
	27	-12.4805	0.084	0.003
	28	-12.4783	0.085	0.003
	29	-12.4755	0.086	0.003
	30	-12.4725	0.09	0.003
	31	-12.4692	0.089	0.004
	32	-12.466	0.095	0.004
	33	-12.4629	0.096	0.004
	34	-12.4602	0.096	0.004
	35	-12.4581	0.096	0.003
	36	-12.4571	0.097	0.003
	37	-12.4572	0.096	0.002
	38	-12.4584	0.097	0.001
	39	-12.4601	0.099	0
	40	-12.4611	0.098	0
	41	-12.4611	0.098	0
	42	-12.4584	0.099	0
	43	-12.4636	0.093	0.002
	44	-12.4802	0.09	0.002
	45	-12.4984	0.088	0.003
	46	-12.505	0.085	0.003
	47	-12.5044	0.081	0.003
	48	-12.4978	0.081	0.003
	49	-12.4861	0.08	0.001
	50	-12.471	0.082	0
	51	-12.4542	0.087	0.001
	52	-12.4371	0.088	0.001
	53	-12.4246	0.068	0.008
	54	-12.4276	0.059	0.012
	55	-12.432	0.058	0.012
	56	-12.4376	0.053	0.009
	57	-12.4503	0.05	0.014
	58	-12.4589	0.049	0.01
	59	-12.4606	0.053	0.009
	60	-12.4611	0.053	0.008
		--
		--
	1	-12.46	0.051	0.007
	2	-12.459	0.053	0.008
	3	-12.448	0.052	0.014
	4	-12.4349	0.051	0.007
	5	-12.4263	0.056	0.006
	6	-12.4202	0.062	0.006
	7	-12.4173	0.065	0.008
	8	-12.4172	0.069	0.008
	9	-12.4198	0.071	0.006
	10	-12.4246	0.072	0.007
	11	-12.4312	0.073	0.006
	12	-12.4386	0.072	0.006
	13	-12.4459	0.068	0.008
	14	-12.4528	0.076	0.005
	15	-12.4606	0.067	0.006
	16	-12.4656	0.06	0.01
	17	-12.4684	0.057	0.01
	18	-12.47	0.051	0.01
	19	-12.4709	0.049	0.01
	20	-12.4711	0.051	0.01
	21	-12.4711	0.051	0.01
	22	-12.4721	0.072	0.008
	23	-12.4724	0.087	0.002
	24	-12.4721	0.093	0
	25	-12.4714	0.092	0
	26	-12.4704	0.093	0
	27	-12.4692	0.095	0
	28	-12.4678	0.095	0
	29	-12.4661	0.094	0
	30	-12.4641	0.095	0
	31	-12.4619	0.096	0.002
	32	-12.4593	0.094	0.002
	33	-12.4565	0.093	0.002
	34	-12.4533	0.094	0.002
	35	-12.4498	0.095	0.002
	36	-12.4461	0.094	0.002
	37	-12.4422	0.098	0.002
	38	-12.4382	0.098	0.002
	39	-12.4346	0.099	0.002
	40	-12.4328	0.096	0.003
	41	-12.4328	0.096	0.003
	42	-12.4408	0.098	0.003
	43	-12.4455	0.096	0.002
	44	-12.4396	0.098	0.001
	45	-12.4321	0.098	0.001
	46	-12.4242	0.1	0
	47	-12.4162	0.1	0
	48	-12.4087	0.096	0.001
	49	-12.4054	0.073	0.006
	50	-12.4089	0.06	0.007
	51	-12.4137	0.062	0.009
	52	-12.4182	0.061	0.009
	53	-12.4186	0.078	0.003
	54	-12.4097	0.055	0.013
	55	-12.4228	0.049	0.014
	56	-12.4366	0.049	0.011
	57	-12.4435	0.053	0.012
	58	-12.4507	0.053	0.011
	59	-12.4582	0.052	0.01
	60	-12.46	0.051	0.007
		--
		--
	1	-12.4549	0.049	0.012
	2	-12.4521	0.05	0.01
	3	-12.4445	0.049	0.009
	4	-12.429	0.05	0.014
	5	-12.4093	0.055	0.014
	6	-12.3911	0.056	0.008
	7	-12.3773	0.069	0.006
	8	-12.3788	0.091	0.005
	9	-12.3903	0.094	0.004
	10	-12.4036	0.092	0.005
	11	-12.4171	0.09	0.006
	12	-12.4302	0.087	0.006
	13	-12.4423	0.082	0.005
	14	-12.4517	0.063	0.009
	15	-12.4558	0.056	0.009
	16	-12.4581	0.058	0.009
	17	-12.4595	0.054	0.01
	18	-12.4603	0.056	0.01
	19	-12.4609	0.058	0.01
	20	-12.4612	0.057	0.009
	21	-12.4612	0.057	0.009
	22	-12.4565	0.059	0.007
	23	-12.4483	0.057	0.009
	24	-12.4399	0.061	0.009
	25	-12.4323	0.067	0.01
	26	-12.4263	0.076	0.007
	27	-12.422	0.08	0.002
	28	-12.4194	0.088	0.002
	29	-12.4181	0.091	0.002
	30	-12.418	0.094	0.002
	31	-12.4186	0.097	0.002
	32	-12.4198	0.1	0.002
	33	-12.4212	0.098	0.002
	34	-12.4225	0.1	0.002
	35	-12.4234	0.099	0.002
	36	-12.4236	0.097	0.002
	37	-12.4228	0.096	0.002
	38	-12.421	0.098	0.003
	39	-12.4183	0.096	0.003
	40	-12.4155	0.1	0.002
	41	-12.4155	0.1	0.002
	42	-12.4127	0.1	0.002
	43	-12.4035	0.101	0.002
	44	-12.3933	0.103	0.002
	45	-12.3839	0.099	0.003
	46	-12.3813	0.069	0.003
	47	-12.387	0.063	0.009
	48	-12.3927	0.064	0.009
	49	-12.3938	0.091	0.003
	50	-12.3877	0.099	0.003
	51	-12.3817	0.084	0.004
	52	-12.3852	0.059	0.004
	53	-12.3961	0.054	0.01
	54	-12.4051	0.078	0.004
	55	-12.3985	0.074	0.006
	56	-12.4031	0.064	0.009
	57	-12.4181	0.055	0.012
	58	-12.4373	0.053	0.008
	59	-12.4511	0.05	0.011
	60	-12.4549	0.049	0.012
		--
		--
	1	-12.3664	0.09	0.011
	2	-12.3663	0.088	0.011
	3	-12.3657	0.091	0.01
	4	-12.3647	0.086	0.009
	5	-12.3639	0.084	0.008
	6	-12.3646	0.085	0.004
	7	-12.3681	0.087	0.004
	8	-12.3736	0.089	0.003
	9	-12.3796	0.09	0.004
	10	-12.3849	0.089	0.004
	11	-12.3892	0.088	0.007
	12	-12.3928	0.087	0.008
	13	-12.3961	0.084	0.008
	14	-12.3996	0.086	0.007
	15	-12.404	0.086	0.005
	16	-12.4099	0.089	0.005
	17	-12.4174	0.088	0.005
	18	-12.4257	0.085	0.004
	19	-12.4331	0.079	0.004
	20	-12.4364	0.08	0.004
	21	-12.4364	0.08	0.004
	22	-12.435	0.079	0.004
	23	-12.4314	0.075	0.004
	24	-12.4261	0.073	0.01
	25	-12.4199	0.066	0.011
	26	-12.4129	0.063	0.011
	27	-12.4053	0.059	0.011
	28	-12.3977	0.054	0.011
	29	-12.3902	0.055	0.009
	30	-12.3831	0.055	0.01
	31	-12.3764	0.058	0.01
	32	-12.3702	0.057	0.01
	33	-12.3656	0.071	0.011
	34	-12.3698	0.103	0.004
	35	-12.3775	0.105	0.004
	36	-12.3856	0.106	0.004
	37	-12.3937	0.101	0.003
	38	-12.4017	0.099	0.003
	39	-12.409	0.099	0.004
	40	-12.414	0.099	0.006
	41	-12.414	0.099	0.006
	42	-12.4072	0.099	0.003
	43	-12.3987	0.101	0.003
	44	-12.3901	0.102	0.004
	45	-12.3813	0.101	0.003
	46	-12.3719	0.106	0.003
	47	-12.3629	0.106	0.003
	48	-12.3548	0.106	0.003
	49	-12.352	0.063	0.009
	50	-12.359	0.056	0.006
	51	-12.3662	0.067	0.004
	52	-12.3647	0.096	0.004
	53	-12.3567	0.102	0.003
	54	-12.3545	0.079	0.009
	55	-12.3592	0.078	0.009
	56	-12.3618	0.084	0.007
	57	-12.3638	0.085	0.006
	58	-12.3654	0.087	0.01
	59	-12.3662	0.087	0.011
	60	-12.3664	0.09	0.011
		--
		--
	1	-12.3041	0.116	0.004
	2	-12.306	0.115	0.004
	3	-12.3119	0.111	0.003
	4	-12.3211	0.109	0.002
	5	-12.3321	0.104	0
	6	-12.3436	0.103	0.004
	7	-12.3525	0.089	0.004
	8	-12.3482	0.07	0.012
	9	-12.3357	0.065	0.013
	10	-12.3298	0.114	0.002
	11	-12.3375	0.111	0.002
	12	-12.3456	0.112	0.002
	13	-12.354	0.11	0.004
	14	-12.3622	0.105	0.004
	15	-12.3696	0.107	0.004
	16	-12.3756	0.101	0.005
	17	-12.3799	0.096	0.003
	18	-12.3826	0.098	0.004
	19	-12.384	0.098	0.005
	20	-12.3844	0.097	0.005
	21	-12.3844	0.097	0.005
	22	-12.3843	0.097	0.005
	23	-12.3841	0.095	0.005
	24	-12.3837	0.091	0.005
	25	-12.3829	0.089	0.005
	26	-12.3815	0.086	0.005
	27	-12.3794	0.08	0.005
	28	-12.3765	0.077	0.005
	29	-12.3729	0.07	0.005
	30	-12.3688	0.069	0.005
	31	-12.3644	0.068	0.005
	32	-12.3599	0.067	0.005
	33	-12.3594	0.09	0.008
	34	-12.3576	0.056	0.01
	35	-12.3531	0.057	0.01
	36	-12.3488	0.053	0.012
	37	-12.3449	0.055	0.012
	38	-12.3416	0.058	0.009
	39	-12.3389	0.055	0.009
	40	-12.3375	0.054	0.009
	41	-12.3375	0.054	0.009
	42	-12.3432	0.058	0.008
	43	-12.3521	0.059	0.008
	44	-12.3608	0.06	0.007
	45	-12.3684	0.064	0.009
	46	-12.3696	0.094	0.003
	47	-12.3621	0.107	0.004
	48	-12.3536	0.104	0.004
	49	-12.3468	0.105	0.003
	50	-12.3393	0.106	0.003
	51	-12.336	0.077	0.009
	52	-12.3421	0.078	0.009
	53	-12.3484	0.079	0.01
	54	-12.3475	0.105	0.003
	55	-12.3382	0.109	0.002
	56	-12.3328	0.1	0.002
	57	-12.325	0.105	0.001
	58	-12.3148	0.112	0.004
	59	-12.3068	0.114	0.006
	60	-12.3041	0.116	0.004
		--
		--
	1	-12.3035	0.116	0.005
	2	-12.3056	0.116	0.005
	3	-12.3106	0.112	0.005
	4	-12.3167	0.111	0.004
	5	-12.3218	0.107	0.004
	6	-12.3235	0.1	0.004
	7	-12.3205	0.096	0.004
	8	-12.3175	0.108	0.004
	9	-12.3228	0.114	0.002
	10	-12.3235	0.07	0.012
	11	-12.3131	0.075	0.012
	12	-12.3051	0.084	0.012
	13	-12.2995	0.09	0.008
	14	-12.296	0.098	0.007
	15	-12.2938	0.102	0.006
	16	-12.2924	0.104	0.004
	17	-12.2914	0.108	0.006
	18	-12.2908	0.106	0.006
	19	-12.2904	0.106	0.006
	20	-12.2903	0.107	0.006
	21	-12.2903	0.107	0.006
	22	-12.2906	0.107	0.006
	23	-12.2926	0.114	0.004
	24	-12.2973	0.113	0.004
	25	-12.3031	0.115	0.004
	26	-12.3094	0.115	0
	27	-12.3161	0.111	0
	28	-12.3231	0.11	0
	29	-12.3303	0.113	0
	30	-12.3376	0.108	0
	31	-12.3451	0.107	0
	32	-12.3525	0.105	0.002
	33	-12.355	0.068	0.008
	34	-12.3508	0.063	0.01
	35	-12.3467	0.064	0.01
	36	-12.3427	0.063	0.01
	37	-12.3391	0.061	0.011
	38	-12.3357	0.063	0.01
	39	-12.3327	0.064	0.01
	40	-12.3307	0.07	0.011
	41	-12.3307	0.07	0.011
	42	-12.3299	0.06	0.012
	43	-12.3279	0.055	0.011
	44	-12.3274	0.058	0.013
	45	-12.3286	0.054	0.013
	46	-12.3315	0.056	0.011
	47	-12.3358	0.055	0.013
	48	-12.3411	0.062	0.013
	49	-12.3414	0.104	0.007
	50	-12.3345	0.11	0.002
	51	-12.3325	0.102	0.003
	52	-12.327	0.1	0.005
	53	-12.3248	0.089	0.006
	54	-12.3282	0.084	0.006
	55	-12.3334	0.09	0.004
	56	-12.329	0.108	0.003
	57	-12.3201	0.11	0.003
	58	-12.3122	0.11	0.004
	59	-12.306	0.115	0.004
	60	-12.3035	0.116	0.005
		--
		--
	1	-12.2909	0.113	0.004
	2	-12.2917	0.114	0.004
	3	-12.2943	0.115	0.002
	4	-12.2973	0.117	0.002
	5	-12.3008	0.115	0.002
	6	-12.3049	0.116	0.002
	7	-12.3095	0.114	0.002
	8	-12.3109	0.092	0.004
	9	-12.3028	0.08	0.005
	10	-12.293	0.077	0.005
	11	-12.2898	0.117	0.006
	12	-12.2889	0.117	0.006
	13	-12.288	0.115	0.006
	14	-12.287	0.111	0.006
	15	-12.2862	0.115	0.005
	16	-12.2856	0.112	0.006
	17	-12.2852	0.112	0.006
	18	-12.2851	0.114	0.006
	19	-12.285	0.118	0.006
	20	-12.2849	0.113	0.006
	21	-12.2849	0.113	0.006
	22	-12.2863	0.115	0.006
	23	-12.2884	0.111	0.006
	24	-12.2889	0.105	0.006
	25	-12.2888	0.105	0.006
	26	-12.2887	0.107	0.006
	27	-12.2885	0.104	0.004
	28	-12.2883	0.105	0.004
	29	-12.2884	0.104	0.004
	30	-12.2888	0.099	0.005
	31	-12.2901	0.092	0.006
	32	-12.2929	0.082	0.005
	33	-12.2971	0.076	0.008
	34	-12.3018	0.07	0.008
	35	-12.3068	0.069	0.007
	36	-12.3119	0.068	0.005
	37	-12.317	0.064	0.005
	38	-12.3219	0.061	0.006
	39	-12.3266	0.061	0.009
	40	-12.3296	0.058	0.009
	41	-12.3296	0.058	0.009
	42	-12.3261	0.062	0.011
	43	-12.3228	0.066	0.01
	44	-12.3206	0.065	0.01
	45	-12.3194	0.068	0.008
	46	-12.3191	0.07	0.007
	47	-12.32	0.067	0.009
	48	-12.3222	0.071	0.008
	49	-12.3255	0.073	0.009
	50	-12.3299	0.077	0.011
	51	-12.3265	0.115	0.006
	52	-12.3197	0.116	0.006
	53	-12.3135	0.118	0.004
	54	-12.308	0.116	0.004
	55	-12.3031	0.118	0.004
	56	-12.2991	0.119	0.003
	57	-12.296	0.117	0.004
	58	-12.2941	0.118	0.003
	59	-12.2918	0.112	0.004
	60	-12.2909	0.113	0.004
		--
		--
	1	-12.29	0.112	0.004
	2	-12.2911	0.113	0.003
	3	-12.292	0.117	0.004
	4	-12.2924	0.119	0.005
	5	-12.2925	0.117	0.004
	6	-12.2923	0.117	0.004
	7	-12.292	0.117	0.004
	8	-12.2916	0.12	0.004
	9	-12.2911	0.118	0.005
	10	-12.2905	0.118	0.005
	11	-12.2833	0.075	0.005
	12	-12.2744	0.075	0.005
	13	-12.2679	0.092	0.006
	14	-12.2656	0.108	0.004
	15	-12.2651	0.113	0.007
	16	-12.2649	0.114	0.007
	17	-12.2648	0.114	0.007
	18	-12.2648	0.114	0.007
	19	-12.2648	0.114	0.007
	20	-12.2648	0.114	0.007
	21	-12.2648	0.114	0.007
	22	-12.2633	0.115	0.007
	23	-12.2599	0.113	0.005
	24	-12.256	0.117	0.004
	25	-12.2536	0.092	0.003
	26	-12.2567	0.069	0.005
	27	-12.2614	0.066	0.005
	28	-12.2663	0.067	0.006
	29	-12.2711	0.066	0.006
	30	-12.2756	0.071	0.009
	31	-12.2791	0.075	0.009
	32	-12.2811	0.084	0.009
	33	-12.2819	0.094	0.008
	34	-12.282	0.097	0.009
	35	-12.2819	0.1	0.008
	36	-12.2817	0.102	0.006
	37	-12.2814	0.101	0.006
	38	-12.2812	0.102	0.006
	39	-12.2811	0.101	0.006
	40	-12.2811	0.1	0.006
	41	-12.2811	0.1	0.006
	42	-12.2813	0.102	0.006
	43	-12.282	0.104	0.008
	44	-12.2833	0.104	0.008
	45	-12.2851	0.104	0.008
	46	-12.2872	0.102	0.006
	47	-12.2896	0.101	0.004
	48	-12.2919	0.103	0.004
	49	-12.2942	0.103	0.004
	50	-12.2964	0.098	0.004
	51	-12.299	0.097	0.004
	52	-12.302	0.094	0.005
	53	-12.3045	0.099	0.005
	54	-12.3039	0.111	0.002
	55	-12.3011	0.114	0.004
	56	-12.2982	0.116	0.004
	57	-12.2958	0.117	0.004
	58	-12.2933	0.115	0.003
	59	-12.2915	0.112	0.003
	60	-12.29	0.112	0.004
		--
		--
	1	-12.2698	0.114	0.005
	2	-12.2693	0.112	0.007
	3	-12.2686	0.113	0.004
	4	-12.2679	0.11	0.003
	5	-12.2673	0.112	0.004
	6	-12.2667	0.111	0.005
	7	-12.2661	0.111	0.004
	8	-12.2653	0.109	0.006
	9	-12.2642	0.107	0.003
	10	-12.2636	0.112	0.007
	11	-12.2634	0.112	0.007
	12	-12.2629	0.111	0.005
	13	-12.2608	0.094	0.007
	14	-12.2555	0.075	0.004
	15	-12.2495	0.074	0.004
	16	-12.2443	0.072	0.005
	17	-12.2401	0.07	0.005
	18	-12.2371	0.07	0.005
	19	-12.2353	0.07	0.005
	20	-12.2346	0.07	0.005
	21	-12.2346	0.07	0.005
	22	-12.2368	0.067	0.004
	23	-12.2409	0.073	0.004
	24	-12.2452	0.072	0.006
	25	-12.2478	0.094	0.003
	26	-12.2452	0.113	0.004
	27	-12.2411	0.117	0.004
	28	-12.2369	0.117	0.004
	29	-12.2327	0.121	0.004
	30	-12.2288	0.121	0.004
	31	-12.2251	0.118	0.004
	32	-12.2216	0.12	0.004
	33	-12.2182	0.123	0.004
	34	-12.2152	0.124	0.004
	35	-12.2123	0.124	0.004
	36	-12.2097	0.124	0.004
	37	-12.2073	0.124	0.004
	38	-12.2052	0.122	0.004
	39	-12.2033	0.122	0.004
	40	-12.202	0.124	0.003
	41	-12.202	0.124	0.003
	42	-12.2049	0.12	0.003
	43	-12.2083	0.121	0.006
	44	-12.2119	0.12	0.006
	45	-12.2157	0.117	0.007
	46	-12.2199	0.113	0.008
	47	-12.2247	0.109	0.009
	48	-12.2303	0.105	0.008
	49	-12.2369	0.102	0.007
	50	-12.2447	0.095	0.005
	51	-12.2534	0.097	0.004
	52	-12.2621	0.102	0.002
	53	-12.2693	0.104	0.003
	54	-12.2739	0.111	0.003
	55	-12.2757	0.114	0.002
	56	-12.2752	0.11	0.004
	57	-12.2733	0.113	0.004
	58	-12.2707	0.113	0.003
	59	-12.2693	0.114	0.004
	60	-12.2698	0.114	0.005
		--
		--
	1	-12.269	0.114	0.007
	2	-12.2674	0.113	0.006
	3	-12.2651	0.113	0.006
	4	-12.2641	0.112	0.007
	5	-12.2637	0.112	0.007
	6	-12.2636	0.112	0.007
	7	-12.2635	0.113	0.007
	8	-12.2635	0.113	0.007
	9	-12.2634	0.113	0.006
	10	-12.2622	0.106	0.006
	11	-12.2596	0.099	0.008
	12	-12.256	0.095	0.01
	13	-12.2514	0.088	0.012
	14	-12.2462	0.085	0.012
	15	-12.241	0.08	0.01
	16	-12.2362	0.078	0.01
	17	-12.2322	0.074	0.008
	18	-12.2292	0.072	0.008
	19	-12.2274	0.072	0.008
	20	-12.2268	0.071	0.008
	21	-12.2268	0.071	0.008
	22	-12.2247	0.077	0.008
	23	-12.221	0.076	0.009
	24	-12.2171	0.076	0.009
	25	-12.2133	0.079	0.009
	26	-12.2097	0.08	0.009
	27	-12.2064	0.083	0.009
	28	-12.2034	0.084	0.009
	29	-12.2007	0.091	0.008
	30	-12.1986	0.095	0.002
	31	-12.1969	0.097	0.001
	32	-12.1958	0.105	0.001
	33	-12.1952	0.109	0.001
	34	-12.1952	0.114	0.001
	35	-12.1956	0.116	0.001
	36	-12.1964	0.118	0.001
	37	-12.1975	0.12	0.001
	38	-12.1987	0.121	0.003
	39	-12.2001	0.122	0.003
	40	-12.2013	0.122	0.004
	41	-12.2013	0.122	0.004
	42	-12.199	0.123	0.004
	43	-12.1973	0.121	0.004
	44	-12.1965	0.121	0.004
	45	-12.1966	0.121	0.004
	46	-12.1976	0.121	0.004
	47	-12.1994	0.121	0.004
	48	-12.2021	0.121	0.004
	49	-12.2055	0.122	0.003
	50	-12.2096	0.122	0.003
	51	-12.2144	0.119	0.003
	52	-12.2199	0.119	0.002
	53	-12.226	0.119	0.002
	54	-12.2326	0.119	0.002
	55	-12.2395	0.116	0.002
	56	-12.2468	0.112	0.002
	57	-12.2542	0.114	0.002
	58	-12.2612	0.114	0.002
	59	-12.2669	0.113	0.004
	60	-12.269	0.114	0.007
		--
		--
	1	-12.2581	0.114	0.003
	2	-12.257	0.115	0.003
	3	-12.2528	0.119	0.002
	4	-12.246	0.113	0.002
	5	-12.2381	0.118	0.002
	6	-12.23	0.119	0.002
	7	-12.2219	0.119	0.002
	8	-12.2141	0.117	0.003
	9	-12.2067	0.12	0.003
	10	-12.1997	0.12	0.003
	11	-12.1932	0.119	0.003
	12	-12.1872	0.121	0.004
	13	-12.1818	0.121	0.004
	14	-12.177	0.121	0.004
	15	-12.1729	0.119	0.005
	16	-12.1695	0.12	0.005
	17	-12.1668	0.12	0.005
	18	-12.1648	0.12	0.005
	19	-12.1637	0.12	0.005
	20	-12.1633	0.12	0.005
	21	-12.1633	0.12	0.005
	22	-12.1634	0.12	0.005
	23	-12.1638	0.119	0.005
	24	-12.1643	0.117	0.005
	25	-12.1651	0.117	0.005
	26	-12.166	0.118	0.005
	27	-12.1669	0.115	0.004
	28	-12.1679	0.113	0.004
	29	-12.1688	0.11	0.004
	30	-12.1696	0.104	0.004
	31	-12.1702	0.101	0.004
	32	-12.1705	0.097	0.004
	33	-12.1705	0.092	0.006
	34	-12.1702	0.087	0.008
	35	-12.1698	0.079	0.008
	36	-12.1693	0.079	0.008
	37	-12.1688	0.08	0.008
	38	-12.1684	0.08	0.007
	39	-12.1681	0.08	0.007
	40	-12.168	0.08	0.007
	41	-12.168	0.08	0.007
	42	-12.1684	0.079	0.007
	43	-12.17	0.079	0.007
	44	-12.1726	0.08	0.007
	45	-12.1764	0.083	0.007
	46	-12.1813	0.081	0.006
	47	-12.187	0.088	0.006
	48	-12.1935	0.091	0.005
	49	-12.2002	0.097	0.005
	50	-12.2069	0.105	0.006
	51	-12.2132	0.109	0.004
	52	-12.2191	0.111	0.003
	53	-12.2247	0.114	0.001
	54	-12.2301	0.115	0
	55	-12.2355	0.114	0.002
	56	-12.2409	0.116	0.002
	57	-12.2466	0.117	0.002
	58	-12.2521	0.114	0.002
	59	-12.2566	0.114	0.003
	60	-12.2581	0.114	0.003
		--
		--
	1	-12.2248	0.105	0.006
	2	-12.2228	0.105	0.006
	3	-12.2175	0.11	0.006
	4	-12.2099	0.108	0.006
	5	-12.2012	0.111	0.006
	6	-12.1921	0.111	0.008
	7	-12.1829	0.113	0.008
	8	-12.1739	0.115	0.008
	9	-12.1652	0.115	0.008
	10	-12.1571	0.116	0.008
	11	-12.1495	0.115	0.008
	12	-12.1425	0.115	0.008
	13	-12.1363	0.116	0.008
	14	-12.1308	0.117	0.008
	15	-12.126	0.116	0.008
	16	-12.1221	0.116	0.008
	17	-12.119	0.114	0.008
	18	-12.1168	0.114	0.008
	19	-12.1155	0.114	0.008
	20	-12.115	0.114	0.008
	21	-12.115	0.114	0.008
	22	-12.1149	0.114	0.008
	23	-12.1146	0.115	0.008
	24	-12.114	0.116	0.008
	25	-12.1133	0.118	0.008
	26	-12.1124	0.118	0.008
	27	-12.1114	0.119	0.008
	28	-12.1104	0.119	0.008
	29	-12.1092	0.119	0.008
	30	-12.1081	0.119	0.008
	31	-12.107	0.121	0.008
	32	-12.1059	0.12	0.008
	33	-12.1049	0.12	0.008
	34	-12.104	0.121	0.008
	35	-12.1032	0.12	0.008
	36	-12.1025	0.12	0.008
	37	-12.1019	0.12	0.006
	38	-12.1015	0.118	0.006
	39	-12.1012	0.118	0.006
	40	-12.1011	0.118	0.006
	41	-12.1011	0.118	0.006
	42	-12.1015	0.119	0.006
	43	-12.1026	0.12	0.007
	44	-12.1046	0.12	0.007
	45	-12.1074	0.12	0.007
	46	-12.1112	0.12	0.007
	47	-12.1159	0.12	0.007
	48	-12.1215	0.121	0.007
	49	-12.128	0.118	0.007
	50	-12.1355	0.118	0.007
	51	-12.1437	0.116	0.007
	52	-12.1528	0.115	0.007
	53	-12.1626	0.115	0.007
	54	-12.1731	0.115	0.007
	55	-12.184	0.112	0.007
	56	-12.195	0.11	0.007
	57	-12.2057	0.112	0.006
	58	-12.2152	0.106	0.006
	59	-12.2222	0.106	0.006
	60	-12.2248	0.105	0.006
		--
		--
	1	-6.16069	0.117	0.324
	2	-6.15963	0.117	0.324
	3	-6.15648	0.117	0.325
	4	-6.15123	0.118	0.325
	5	-6.14393	0.118	0.325
	6	-6.13462	0.124	0.324
	7	-6.12334	0.124	0.324
	8	-6.11016	0.126	0.323
	9	-6.09515	0.13	0.324
	10	-6.07839	0.131	0.321
	11	-6.05997	0.131	0.324
	12	-6.04	0.137	0.325
	13	-6.01859	0.138	0.319
	14	-5.99588	0.139	0.321
	15	-5.97203	0.142	0.319
	16	-5.94724	0.146	0.321
	17	-5.92182	0.146	0.321
	18	-5.89643	0.151	0.321
	19	-5.87302	0.159	0.319
	20	-5.86063	0.159	0.321
	21	-5.86063	0.159	0.321
	22	-5.86035	0.159	0.321
	23	-5.85949	0.159	0.322
	24	-5.85806	0.159	0.322
	25	-5.85607	0.159	0.325
	26	-5.85352	0.16	0.325
	27	-5.85042	0.158	0.324
	28	-5.84679	0.157	0.32
	29	-5.84264	0.155	0.318
	30	-5.83799	0.155	0.319
	31	-5.83287	0.159	0.323
	32	-5.82731	0.157	0.324
	33	-5.82137	0.156	0.319
	34	-5.81509	0.155	0.321
	35	-5.80859	0.157	0.322
	36	-5.80199	0.155	0.323
	37	-5.79552	0.159	0.322
	38	-5.7896	0.158	0.322
	39	-5.78495	0.159	0.324
	40	-5.78289	0.159	0.324
	41	-5.78289	0.159	0.324
	42	-5.79309	0.155	0.324
	43	-5.81891	0.153	0.322
	44	-5.85016	0.149	0.321
	45	-5.88242	0.148	0.323
	46	-5.91423	0.146	0.322
	47	-5.94499	0.142	0.32
	48	-5.97435	0.143	0.32
	49	-6.00211	0.139	0.32
	50	-6.02808	0.137	0.322
	51	-6.05211	0.133	0.322
	52	-6.07405	0.131	0.323
	53	-6.09377	0.129	0.324
	54	-6.11114	0.125	0.325
	55	-6.12605	0.124	0.324
	56	-6.13839	0.123	0.324
	57	-6.14809	0.118	0.324
	58	-6.15507	0.117	0.324
	59	-6.15928	0.117	0.324
	60	-6.16069	0.117	0.324
		--
		--
	1	-6.04469	0.12	0.324
	2	-6.04371	0.122	0.321
	3	-6.04079	0.121	0.323
	4	-6.03614	0.122	0.322
	5	-6.02982	0.123	0.323
	6	-6.02179	0.124	0.322
	7	-6.01206	0.122	0.322
	8	-6.00068	0.123	0.323
	9	-5.9877	0.123	0.324
	10	-5.97319	0.127	0.325
	11	-5.95723	0.129	0.325
	12	-5.93993	0.13	0.324
	13	-5.92143	0.135	0.324
	14	-5.90189	0.137	0.323
[truncated: 15,856 more rows]

## Sheet: Figure 1d
Figure 1d
	Parameter x	Parameter y	Parameter y	Parameter y
	1	-14.3988	0	0
	2	-14.3982	0	0
	3	-14.3963	0	0
	4	-14.3931	0	0
	5	-14.3886	0	0
	6	-14.3828	0	0
	7	-14.3758	0	0
	8	-14.3676	0	0
	9	-14.3581	0	0
	10	-14.3474	0	0
	11	-14.3354	0	0
	12	-14.3223	0	0
	13	-14.308	0	0
	14	-14.2925	0	0
	15	-14.276	0	0
	16	-14.2585	0	0
	17	-14.2402	0	0
	18	-14.2217	0	0
	19	-14.2046	0	0.007
	20	-14.1958	0	0.008
	21	-14.1958	0	0.008
	22	-14.1956	0	0.008
	23	-14.195	0	0.008
	24	-14.194	0	0.008
	25	-14.1925	0	0.008
	26	-14.1906	0	0.008
	27	-14.1884	0	0.008
	28	-14.1857	0	0.008
	29	-14.1826	0	0.008
	30	-14.1791	0	0.008
	31	-14.1752	0	0.008
	32	-14.1709	0	0.008
	33	-14.1662	0	0.008
	34	-14.161	0	0.008
	35	-14.1555	0	0.008
	36	-14.1497	0	0.008
	37	-14.1435	0	0.008
	38	-14.1371	0	0.01
	39	-14.1309	0	0.01
	40	-14.127	0	0.008
	41	-14.127	0	0.008
	42	-14.1411	0	0.006
	43	-14.1646	0	0.004
	44	-14.189	0	0
	45	-14.213	0	0
	46	-14.236	0	0
	47	-14.2577	0	0
	48	-14.2781	0	0
	49	-14.2971	0	0
	50	-14.3145	0	0
	51	-14.3303	0	0
	52	-14.3446	0	0
	53	-14.3572	0	0
	54	-14.3682	0	0
	55	-14.3775	0	0
	56	-14.3852	0	0
	57	-14.3911	0	0
	58	-14.3954	0	0
	59	-14.398	0	0
	60	-14.3988	0	0
		--
		--
	1	-13.611	0.014	0.011
	2	-13.6232	0.015	0.012
	3	-13.6532	0.016	0.011
	4	-13.6871	0.016	0.011
	5	-13.7217	0.016	0.009
	6	-13.7563	0.015	0.009
	7	-13.7906	0.014	0.008
	8	-13.8244	0.014	0.007
	9	-13.8576	0.014	0.004
	10	-13.8902	0.013	0.003
	11	-13.922	0.009	0.003
	12	-13.953	0.003	0.002
	13	-13.9832	0.003	0.002
	14	-14.0124	0.003	0.002
	15	-14.0406	0.003	0.002
	16	-14.0677	0.003	0.002
	17	-14.0934	0.003	0.002
	18	-14.1173	0.003	0.005
	19	-14.1377	0.003	0.006
	20	-14.1475	0.003	0.006
	21	-14.1475	0.003	0.006
	22	-14.1473	0.003	0.006
	23	-14.1468	0.003	0.006
	24	-14.1459	0.003	0.006
	25	-14.1446	0.003	0.006
	26	-14.143	0.003	0.006
	27	-14.141	0.003	0.006
	28	-14.1387	0.003	0.006
	29	-14.1361	0.003	0.007
	30	-14.1332	0.003	0.008
	31	-14.13	0.003	0.009
	32	-14.1266	0.003	0.01
	33	-14.123	0.002	0.01
	34	-14.1194	0.002	0.01
	35	-14.1159	0.002	0.01
	36	-14.1129	0.003	0.01
	37	-14.1107	0.002	0.01
	38	-14.1103	0.002	0.009
	39	-14.1121	0.001	0.007
	40	-14.1145	0	0.007
	41	-14.1145	0	0.007
	42	-14.1042	0	0.008
	43	-14.0869	0	0.008
	44	-14.0678	0	0.008
	45	-14.047	0.001	0.008
	46	-14.0247	0.002	0.008
	47	-14.001	0.003	0.008
	48	-13.9758	0.008	0.008
	49	-13.9493	0.008	0.008
	50	-13.9214	0.008	0.008
	51	-13.8922	0.008	0.01
	52	-13.8618	0.008	0.01
	53	-13.8302	0.01	0.011
	54	-13.7974	0.012	0.012
	55	-13.7637	0.012	0.012
	56	-13.7289	0.013	0.013
	57	-13.6934	0.013	0.013
	58	-13.6578	0.013	0.013
	59	-13.6249	0.013	0.016
	60	-13.611	0.014	0.011
		--
		--
	1	-13.6082	0.013	0.01
	2	-13.6159	0.016	0.008
	3	-13.63	0.015	0.008
	4	-13.6454	0.014	0.008
	5	-13.6607	0.014	0.009
	6	-13.6754	0.014	0.009
	7	-13.6893	0.014	0.009
	8	-13.7024	0.013	0.01
	9	-13.7145	0.013	0.01
	10	-13.7256	0.013	0.009
	11	-13.7357	0.013	0.009
	12	-13.7448	0.012	0.009
	13	-13.7529	0.012	0.009
	14	-13.7599	0.012	0.009
	15	-13.7658	0.012	0.009
	16	-13.7707	0.012	0.009
	17	-13.7745	0.012	0.009
	18	-13.7772	0.012	0.009
	19	-13.7788	0.012	0.009
	20	-13.7794	0.012	0.009
	21	-13.7794	0.012	0.009
	22	-13.7854	0.012	0.008
	23	-13.7993	0.013	0.007
	24	-13.8161	0.014	0.007
	25	-13.8339	0.014	0.004
	26	-13.8521	0.014	0.003
	27	-13.8704	0.012	0.003
	28	-13.8885	0.008	0.002
	29	-13.9064	0.007	0.002
	30	-13.924	0.007	0.002
	31	-13.9413	0.005	0.003
	32	-13.9582	0.004	0.003
	33	-13.9746	0.004	0.004
	34	-13.9904	0.004	0.006
	35	-14.0053	0.004	0.006
	36	-14.0192	0.004	0.006
	37	-14.0313	0.004	0.007
	38	-14.0409	0.004	0.008
	39	-14.047	0.004	0.011
	40	-14.049	0.004	0.012
	41	-14.049	0.004	0.012
	42	-14.0431	0.004	0.011
	43	-14.0304	0.004	0.008
	44	-14.0143	0.004	0.007
	45	-13.9959	0.004	0.007
	46	-13.9757	0.005	0.007
	47	-13.9539	0.008	0.007
	48	-13.9307	0.009	0.007
	49	-13.9062	0.009	0.008
	50	-13.8804	0.009	0.01
	51	-13.8536	0.01	0.01
	52	-13.8256	0.012	0.01
	53	-13.7968	0.012	0.011
	54	-13.7672	0.012	0.011
	55	-13.737	0.012	0.012
	56	-13.7065	0.012	0.011
	57	-13.6761	0.014	0.011
	58	-13.647	0.013	0.01
	59	-13.6213	0.013	0.01
	60	-13.6082	0.013	0.01
		--
		--
	1	-13.579	0.012	0.012
	2	-13.592	0.015	0.011
	3	-13.6012	0.012	0.011
	4	-13.6102	0.013	0.011
	5	-13.6202	0.013	0.011
	6	-13.6307	0.013	0.011
	7	-13.6413	0.013	0.011
	8	-13.6517	0.013	0.011
	9	-13.6617	0.014	0.011
	10	-13.6711	0.014	0.011
	11	-13.6797	0.014	0.011
	12	-13.6876	0.014	0.011
	13	-13.6947	0.014	0.011
	14	-13.7008	0.014	0.011
	15	-13.7061	0.014	0.011
	16	-13.7104	0.013	0.011
	17	-13.7138	0.013	0.011
	18	-13.7162	0.013	0.011
	19	-13.7177	0.013	0.011
	20	-13.7182	0.013	0.011
	21	-13.7182	0.013	0.011
	22	-13.7119	0.014	0.011
	23	-13.6974	0.015	0.011
	24	-13.6795	0.015	0.01
	25	-13.6601	0.016	0.01
	26	-13.6399	0.016	0.01
	27	-13.6192	0.016	0.01
	28	-13.5982	0.016	0.01
	29	-13.577	0.016	0.011
	30	-13.5556	0.016	0.012
	31	-13.5341	0.016	0.012
	32	-13.5125	0.016	0.012
	33	-13.491	0.016	0.013
	34	-13.4695	0.016	0.013
	35	-13.4482	0.016	0.014
	36	-13.4273	0.016	0.014
	37	-13.407	0.019	0.012
	38	-13.3878	0.02	0.012
	39	-13.3709	0.016	0.011
	40	-13.3605	0.024	0.019
	41	-13.3605	0.024	0.019
	42	-13.3803	0.022	0.016
	43	-13.4026	0.022	0.016
	44	-13.424	0.02	0.016
	45	-13.4443	0.02	0.016
	46	-13.4635	0.019	0.016
	47	-13.4816	0.018	0.016
	48	-13.4984	0.017	0.016
	49	-13.5141	0.017	0.016
	50	-13.5284	0.016	0.016
	51	-13.5415	0.016	0.016
	52	-13.5533	0.016	0.016
	53	-13.5637	0.016	0.016
	54	-13.5728	0.016	0.016
	55	-13.5804	0.016	0.016
	56	-13.5866	0.016	0.016
	57	-13.5913	0.016	0.016
	58	-13.5941	0.016	0.015
	59	-13.5926	0.015	0.008
	60	-13.579	0.012	0.012
		--
		--
	1	-13.5637	0.016	0.011
	2	-13.5556	0.016	0.012
	3	-13.539	0.017	0.014
	4	-13.5192	0.018	0.016
	5	-13.4977	0.017	0.015
	6	-13.4749	0.017	0.016
	7	-13.4512	0.017	0.015
	8	-13.4266	0.017	0.015
	9	-13.4012	0.018	0.015
	10	-13.3751	0.018	0.015
	11	-13.3483	0.019	0.015
	12	-13.3209	0.019	0.015
	13	-13.293	0.019	0.015
	14	-13.2646	0.019	0.015
	15	-13.2358	0.019	0.015
	16	-13.2073	0.019	0.015
	17	-13.1822	0.016	0.005
	18	-13.1666	0.016	0
	19	-13.1556	0.013	0
	20	-13.15	0.013	0
	21	-13.15	0.013	0
	22	-13.15	0.013	0
	23	-13.15	0.013	0
	24	-13.1508	0.013	0
	25	-13.1569	0.023	0.012
	26	-13.1697	0.024	0.015
	27	-13.1837	0.024	0.015
	28	-13.1978	0.024	0.015
	29	-13.2119	0.024	0.015
	30	-13.2259	0.024	0.015
	31	-13.2397	0.024	0.015
	32	-13.2534	0.024	0.015
	33	-13.267	0.024	0.015
	34	-13.2803	0.024	0.015
	35	-13.2935	0.024	0.015
	36	-13.3064	0.024	0.015
	37	-13.3192	0.023	0.015
	38	-13.3316	0.022	0.015
	39	-13.3436	0.02	0.015
	40	-13.3521	0.017	0.023
	41	-13.3521	0.017	0.023
	42	-13.3416	0.018	0.007
	43	-13.3474	0.02	0.007
	44	-13.3611	0.024	0.012
	45	-13.377	0.024	0.013
	46	-13.3932	0.023	0.013
	47	-13.409	0.022	0.013
	48	-13.4242	0.021	0.013
	49	-13.4385	0.018	0.013
	50	-13.4518	0.018	0.013
	51	-13.4643	0.018	0.013
	52	-13.4758	0.018	0.013
	53	-13.4864	0.017	0.013
	54	-13.4962	0.017	0.013
	55	-13.5057	0.017	0.013
	56	-13.5151	0.016	0.013
	57	-13.5255	0.015	0.01
	58	-13.538	0.016	0.008
	59	-13.5525	0.016	0.009
	60	-13.5637	0.016	0.011
		--
		--
	1	-13.5611	0.014	0.013
	2	-13.5381	0.016	0.014
	3	-13.5068	0.016	0.012
	4	-13.4767	0.014	0.011
	5	-13.4489	0.018	0.012
	6	-13.4234	0.02	0.012
	7	-13.3992	0.02	0.013
	8	-13.3756	0.02	0.015
	9	-13.3519	0.02	0.017
	10	-13.3281	0.02	0.019
	11	-13.3041	0.021	0.019
	12	-13.28	0.02	0.018
	13	-13.2559	0.02	0.015
	14	-13.2324	0.02	0.013
	15	-13.2101	0.019	0.006
	16	-13.1901	0.016	0.003
	17	-13.1702	0.016	0.009
	18	-13.1435	0.023	0.013
	19	-13.129	0.016	0
	20	-13.1322	0.016	0
	21	-13.1322	0.016	0
	22	-13.1324	0.016	0
	23	-13.1329	0.017	0
	24	-13.1382	0.024	0.013
	25	-13.1457	0.013	0
	26	-13.1471	0.014	0
	27	-13.1489	0.015	0
	28	-13.1548	0.019	0.009
	29	-13.1635	0.021	0.013
	30	-13.1733	0.024	0.014
	31	-13.1838	0.023	0.014
	32	-13.1944	0.023	0.014
	33	-13.205	0.023	0.015
	34	-13.2155	0.023	0.014
	35	-13.2257	0.023	0.014
	36	-13.2354	0.023	0.012
	37	-13.2444	0.023	0.009
	38	-13.252	0.023	0.009
	39	-13.2576	0.025	0.009
	40	-13.2597	0.026	0.007
	41	-13.2597	0.026	0.007
	42	-13.2498	0.023	0.011
	43	-13.22	0.023	0.011
	44	-13.1843	0.019	0.009
	45	-13.1673	0.016	0
	46	-13.1739	0.014	0
	47	-13.1835	0.013	0
	48	-13.1936	0.009	0
	49	-13.204	0.007	0
	50	-13.2153	0.008	0
	51	-13.2291	0.009	0
	52	-13.2506	0.018	0.008
	53	-13.2888	0.021	0.016
	54	-13.3307	0.02	0.015
	55	-13.3726	0.02	0.015
	56	-13.4142	0.02	0.015
	57	-13.4552	0.019	0.016
	58	-13.4954	0.016	0.016
	59	-13.5341	0.015	0.016
	60	-13.5611	0.014	0.013
		--
		--
	1	-13.4374	0.02	0.008
	2	-13.4335	0.018	0.007
	3	-13.4221	0.016	0.008
	4	-13.4038	0.017	0.008
	5	-13.3793	0.02	0.008
	6	-13.3502	0.02	0.009
	7	-13.3185	0.017	0.008
	8	-13.2864	0.017	0.006
	9	-13.257	0.016	0.003
	10	-13.2348	0.016	0
	11	-13.2205	0.008	0
	12	-13.2098	0.007	0
	13	-13.2	0.011	0
	14	-13.1898	0.013	0
	15	-13.1782	0.016	0.002
	16	-13.164	0.021	0.005
	17	-13.1474	0.022	0.008
	18	-13.132	0.021	0.006
	19	-13.1135	0.028	0.014
	20	-13.1039	0.025	0.015
	21	-13.1039	0.025	0.015
	22	-13.1115	0.026	0.015
	23	-13.1244	0.025	0.015
	24	-13.1332	0.018	0
	25	-13.1353	0.019	0
	26	-13.1383	0.018	0
	27	-13.1417	0.016	0
	28	-13.1426	0.012	0
	29	-13.1419	0.014	0
	30	-13.1406	0.014	0
	31	-13.1391	0.014	0
	32	-13.1374	0.014	0
	33	-13.1356	0.013	0
	34	-13.1337	0.014	0
	35	-13.1318	0.017	0
	36	-13.1299	0.018	0
	37	-13.1281	0.018	0
	38	-13.1267	0.018	0
	39	-13.1258	0.018	0
	40	-13.1257	0.018	0
	41	-13.1257	0.018	0
	42	-13.1305	0.019	0
	43	-13.1379	0.019	0
	44	-13.1445	0.019	0
	45	-13.1312	0.024	0.008
	46	-13.0963	0.025	0.01
	47	-13.0723	0.027	0.006
	48	-13.0825	0.027	0.009
	49	-13.1176	0.024	0.016
	50	-13.1596	0.024	0.016
	51	-13.2017	0.024	0.016
	52	-13.2416	0.019	0.011
	53	-13.272	0.016	0.007
	54	-13.3032	0.017	0.01
	55	-13.3354	0.018	0.01
	56	-13.3666	0.02	0.009
	57	-13.3947	0.018	0.008
	58	-13.4175	0.018	0.007
	59	-13.4323	0.02	0.007
	60	-13.4374	0.02	0.008
		--
		--
	1	-13.2386	0.004	0
	2	-13.2382	0.004	0
	3	-13.2371	0.004	0
	4	-13.2351	0.004	0
	5	-13.2323	0.004	0
	6	-13.2284	0.004	0
	7	-13.2232	0.005	0
	8	-13.2158	0.01	0
	9	-13.2042	0.015	0
	10	-13.1843	0.019	0.005
	11	-13.1562	0.023	0.008
	12	-13.1247	0.025	0.011
	13	-13.0949	0.024	0.001
	14	-13.0766	0.022	0
	15	-13.0785	0.022	0
	16	-13.0881	0.02	0
	17	-13.0987	0.018	0
	18	-13.1074	0.021	0
	19	-13.1068	0.025	0.014
	20	-13.0851	0.03	0.014
	21	-13.0851	0.03	0.014
	22	-13.0846	0.026	0.008
	23	-13.0885	0.024	0.008
	24	-13.0943	0.025	0.008
	25	-13.1006	0.024	0.009
	26	-13.1061	0.025	0.009
	27	-13.1099	0.021	0.006
	28	-13.112	0.021	0
	29	-13.1127	0.021	0
	30	-13.1124	0.019	0
	31	-13.1115	0.019	0
	32	-13.1102	0.019	0
	33	-13.1086	0.019	0
	34	-13.1067	0.017	0
	35	-13.1046	0.018	0
	36	-13.1024	0.018	0
	37	-13.1001	0.018	0
	38	-13.0977	0.016	0
	39	-13.0953	0.018	0
	40	-13.0931	0.018	0
	41	-13.0931	0.018	0
	42	-13.087	0.018	0
	43	-13.0807	0.021	0
	44	-13.0739	0.023	0
	45	-13.0671	0.023	0
	46	-13.0612	0.024	0
	47	-13.0541	0.024	0.002
	48	-13.0771	0.029	0.014
	49	-13.1074	0.024	0.013
	50	-13.1373	0.024	0.013
	51	-13.1668	0.022	0.009
	52	-13.1911	0.017	0.004
	53	-13.2075	0.014	0
	54	-13.2179	0.007	0
	55	-13.2251	0.005	0
	56	-13.2302	0.004	0
	57	-13.234	0.004	0
	58	-13.2366	0.004	0
	59	-13.2381	0.004	0
	60	-13.2386	0.004	0
		--
		--
	1	-12.8994	0.047	0
	2	-12.9013	0.045	0
	3	-12.907	0.047	0
	4	-12.9157	0.045	0
	5	-12.9268	0.044	0
	6	-12.9394	0.042	0
	7	-12.9531	0.036	0
	8	-12.9673	0.034	0
	9	-12.9816	0.033	0
	10	-12.9959	0.03	0
	11	-13.0098	0.03	0
	12	-13.0226	0.029	0
	13	-13.0323	0.027	0
	14	-13.0305	0.026	0.003
	15	-13.0099	0.031	0.01
	16	-12.9866	0.029	0.013
	17	-12.9929	0.031	0.014
	18	-13.022	0.032	0.014
	19	-13.0522	0.031	0.014
	20	-13.0803	0.025	0.014
	21	-13.0803	0.025	0.014
	22	-13.0746	0.026	0.015
	23	-13.0616	0.027	0.015
	24	-13.0474	0.027	0.015
	25	-13.0331	0.026	0.015
	26	-13.0194	0.027	0.015
	27	-13.008	0.029	0.012
	28	-13.0037	0.031	0
	29	-13.007	0.029	0
	30	-13.0129	0.027	0
	31	-13.0197	0.025	0
	32	-13.0267	0.024	0
	33	-13.0338	0.024	0
	34	-13.0407	0.024	0
	35	-13.0474	0.023	0
	36	-13.0538	0.023	0
	37	-13.0595	0.023	0
	38	-13.0645	0.023	0
	39	-13.0685	0.021	0
	40	-13.071	0.02	0
	41	-13.071	0.02	0
	42	-13.0712	0.022	0
	43	-13.0671	0.022	0
	44	-13.0603	0.021	0
	45	-13.0523	0.022	0
	46	-13.0445	0.024	0
	47	-13.0424	0.027	0.001
	48	-13.0282	0.026	0.002
	49	-13.0139	0.027	0
	50	-13.0025	0.028	0
	51	-12.9907	0.033	0
	52	-12.9785	0.035	0
	53	-12.9659	0.036	0
	54	-12.9532	0.038	0
	55	-12.9406	0.041	0
	56	-12.9286	0.042	0
	57	-12.9175	0.045	0
	58	-12.9081	0.046	0
	59	-12.9017	0.046	0
	60	-12.8994	0.047	0
		--
		--
	1	-12.87	0.05	0
	2	-12.8714	0.049	0
	3	-12.8752	0.048	0
	4	-12.8806	0.047	0
	5	-12.887	0.046	0
	6	-12.8936	0.044	0
	7	-12.9	0.042	0
	8	-12.9063	0.041	0
	9	-12.9122	0.041	0
	10	-12.9177	0.041	0
	11	-12.9229	0.04	0
	12	-12.9279	0.04	0
	13	-12.9329	0.038	0
	14	-12.9387	0.038	0
	15	-12.9477	0.034	0.003
	16	-12.9653	0.031	0.013
	17	-12.974	0.03	0.008
	18	-12.9804	0.03	0.008
	19	-12.9907	0.029	0.008
	20	-12.9954	0.029	0.009
	21	-12.9954	0.029	0.009
	22	-12.994	0.03	0.009
	23	-12.9905	0.03	0.009
	24	-12.9863	0.029	0.008
	25	-12.9833	0.031	0.004
	26	-12.983	0.033	0.002
	27	-12.9833	0.028	0
	28	-12.9782	0.03	0.014
	29	-12.9666	0.03	0.015
	30	-12.9528	0.03	0.015
	31	-12.9384	0.03	0.015
	32	-12.9238	0.032	0.015
	33	-12.9093	0.032	0.014
	34	-12.8949	0.033	0.014
	35	-12.8809	0.033	0.013
	36	-12.8673	0.032	0.012
	37	-12.8543	0.034	0.012
	38	-12.8424	0.034	0.009
	39	-12.832	0.036	0.009
	40	-12.8259	0.035	0.014
	41	-12.8259	0.035	0.014
	42	-12.8422	0.034	0.01
	43	-12.8697	0.036	0.013
	44	-12.9053	0.03	0.016
	45	-12.9449	0.032	0.016
	46	-12.9844	0.029	0.015
	47	-13.0164	0.026	0.006
	48	-13.0179	0.024	0
	49	-13.0063	0.027	0
	50	-12.9924	0.029	0
	51	-12.9781	0.034	0
	52	-12.9636	0.034	0
	53	-12.9488	0.035	0
	54	-12.9336	0.037	0
	55	-12.9184	0.038	0
	56	-12.9034	0.043	0
	57	-12.8896	0.045	0
	58	-12.8786	0.046	0
	59	-12.872	0.05	0
	60	-12.87	0.05	0
		--
		--
	1	-12.8177	0.05	0
	2	-12.8235	0.047	0
	3	-12.8331	0.046	0
	4	-12.8417	0.044	0
	5	-12.849	0.044	0
	6	-12.8555	0.044	0
	7	-12.8614	0.045	0
	8	-12.8669	0.043	0
	9	-12.8722	0.043	0
	10	-12.8773	0.042	0
	11	-12.8823	0.041	0
	12	-12.8876	0.041	0
	13	-12.8934	0.04	0
	14	-12.9004	0.038	0.002
	15	-12.9107	0.036	0.003
	16	-12.925	0.035	0.003
	17	-12.9314	0.035	0
	18	-12.9346	0.035	0
	19	-12.9363	0.035	0
	20	-12.9368	0.035	0
	21	-12.9368	0.035	0
	22	-12.9379	0.035	0
	23	-12.9405	0.036	0
	24	-12.943	0.035	0.002
	25	-12.9431	0.037	0.004
	26	-12.9395	0.034	0.007
	27	-12.9322	0.035	0.012
	28	-12.9228	0.034	0.012
	29	-12.9122	0.034	0.012
	30	-12.9009	0.034	0.012
	31	-12.8893	0.034	0.013
	32	-12.8775	0.034	0.013
	33	-12.8658	0.034	0.013
	34	-12.8542	0.034	0.014
	35	-12.843	0.035	0.013
	36	-12.8323	0.035	0.012
	37	-12.8227	0.033	0.009
	38	-12.8158	0.034	0.01
	39	-12.8153	0.037	0.009
	40	-12.8187	0.036	0.012
	41	-12.8187	0.036	0.012
	42	-12.8255	0.037	0.018
	43	-12.8624	0.033	0.016
	44	-12.8955	0.034	0.011
	45	-12.9253	0.034	0.014
	46	-12.9513	0.033	0.013
	47	-12.9657	0.035	0.01
	48	-12.9574	0.035	0.012
	49	-12.9291	0.033	0.013
	50	-12.8927	0.032	0.012
	51	-12.8551	0.037	0.009
	52	-12.8289	0.048	0
	53	-12.8307	0.05	0
	54	-12.8344	0.049	0
	55	-12.8373	0.047	0
	56	-12.8389	0.049	0
	57	-12.8385	0.047	0
	58	-12.8348	0.045	0
	59	-12.8264	0.047	0
	60	-12.8177	0.05	0
		--
		--
	1	-12.8123	0.049	0
	2	-12.8129	0.049	0
	3	-12.8084	0.05	0
	4	-12.8015	0.051	0
	5	-12.7928	0.054	0
	6	-12.783	0.055	0
	7	-12.7725	0.054	0
	8	-12.7615	0.056	0
	9	-12.7514	0.055	0
	10	-12.7638	0.036	0.015
	11	-12.7937	0.032	0.015
	12	-12.8241	0.032	0.015
	13	-12.8543	0.033	0.016
	14	-12.8833	0.033	0.016
	15	-12.907	0.033	0.004
	16	-12.9169	0.034	0.004
	17	-12.9164	0.034	0.005
	18	-12.9027	0.032	0.002
	19	-12.8924	0.038	0.002
	20	-12.89	0.04	0.002
	21	-12.89	0.04	0.002
	22	-12.8883	0.038	0.002
	23	-12.8837	0.039	0.002
	24	-12.8772	0.042	0.002
	25	-12.8697	0.042	0.002
	26	-12.8618	0.043	0.002
	27	-12.8541	0.041	0.003
	28	-12.8479	0.039	0.006
	29	-12.8437	0.038	0.01
	30	-12.8404	0.034	0.013
	31	-12.8372	0.034	0.014
	32	-12.8338	0.035	0.016
	33	-12.8302	0.035	0.016
	34	-12.8261	0.033	0.016
	35	-12.8216	0.033	0.014
	36	-12.8165	0.035	0.013
	37	-12.8107	0.036	0.014
	38	-12.8046	0.036	0.013
	39	-12.7983	0.037	0.01
	40	-12.792	0.036	0.012
	41	-12.792	0.036	0.012
	42	-12.8057	0.037	0.011
	43	-12.7929	0.039	0.014
	44	-12.7815	0.042	0.013
	45	-12.777	0.052	0.005
	46	-12.7827	0.055	0
	47	-12.7905	0.054	0
	48	-12.7982	0.054	0
	49	-12.8056	0.055	0
	50	-12.8123	0.053	0
	51	-12.818	0.05	0
	52	-12.8145	0.04	0.002
	53	-12.7977	0.045	0.001
	54	-12.7956	0.05	0
	55	-12.7977	0.05	0
	56	-12.8009	0.05	0
	57	-12.8043	0.049	0
	58	-12.8077	0.05	0
	59	-12.8105	0.05	0
	60	-12.8123	0.049	0
		--
		--
	1	-12.8053	0.049	0
	2	-12.796	0.049	0
	3	-12.7832	0.051	0
	4	-12.7711	0.053	0
	5	-12.7609	0.056	0
	6	-12.7525	0.055	0
	7	-12.7455	0.055	0.001
	8	-12.7404	0.054	0.001
	9	-12.7398	0.051	0.006
	10	-12.7514	0.045	0.008
	11	-12.7685	0.041	0.01
	12	-12.7896	0.042	0.008
	13	-12.8114	0.042	0.006
	14	-12.8317	0.041	0.005
	15	-12.8484	0.041	0.004
	16	-12.86	0.04	0.004
	17	-12.8661	0.042	0.003
	18	-12.8659	0.042	0.006
	19	-12.8569	0.036	0.009
	20	-12.8493	0.032	0.013
	21	-12.8493	0.032	0.013
	22	-12.8492	0.032	0.013
	23	-12.8487	0.032	0.013
	24	-12.8478	0.035	0.013
	25	-12.8465	0.036	0.013
	26	-12.8447	0.036	0.011
	27	-12.8418	0.041	0.009
	28	-12.8368	0.042	0.003
	29	-12.8293	0.043	0.002
	30	-12.8205	0.046	0.001
	31	-12.8112	0.05	0
	32	-12.8019	0.054	0
	33	-12.7932	0.053	0.001
	34	-12.7874	0.05	0.005
	35	-12.7867	0.045	0.007
	36	-12.7886	0.045	0.009
	37	-12.7912	0.042	0.01
	38	-12.7924	0.041	0.009
	39	-12.7883	0.039	0.009
	40	-12.7825	0.04	0.012
	41	-12.7825	0.04	0.012
	42	-12.7679	0.04	0.011
	43	-12.7563	0.053	0.004
	44	-12.7595	0.055	0.002
	45	-12.7593	0.041	0.011
	46	-12.7509	0.045	0.005
	47	-12.754	0.054	0
	48	-12.7591	0.052	0
	49	-12.7641	0.052	0
	50	-12.7686	0.052	0
	51	-12.772	0.051	0
	52	-12.7717	0.05	0.002
	53	-12.757	0.043	0.008
	54	-12.731	0.045	0.002
	55	-12.7293	0.06	0
	56	-12.743	0.057	0
	57	-12.7601	0.056	0
	58	-12.7778	0.055	0
	59	-12.7946	0.052	0
	60	-12.8053	0.049	0
		--
		--
	1	-12.7599	0.053	0
	2	-12.7585	0.053	0
	3	-12.7543	0.054	0
	4	-12.7467	0.056	0
	5	-12.7354	0.057	0
	6	-12.7215	0.06	0
	7	-12.7065	0.062	0
	8	-12.7021	0.038	0.014
	9	-12.7305	0.04	0.015
	10	-12.7337	0.058	0
	11	-12.7221	0.063	0
	12	-12.7092	0.064	0
	13	-12.6958	0.066	0
	14	-12.6822	0.067	0
	15	-12.6795	0.052	0.005
	16	-12.6997	0.045	0.006
	17	-12.7238	0.043	0.008
	18	-12.7486	0.043	0.009
	19	-12.7708	0.042	0.01
	20	-12.7814	0.044	0.01
	21	-12.7814	0.044	0.01
	22	-12.7814	0.044	0.01
	23	-12.7812	0.044	0.01
	24	-12.781	0.044	0.01
	25	-12.7808	0.044	0.01
	26	-12.7805	0.044	0.01
	27	-12.7801	0.044	0.01
	28	-12.7798	0.044	0.01
	29	-12.7795	0.043	0.01
	30	-12.7793	0.042	0.01
	31	-12.7792	0.042	0.01
	32	-12.7791	0.042	0.009
	33	-12.7788	0.042	0.01
	34	-12.776	0.044	0.009
	35	-12.7688	0.05	0.004
	36	-12.7601	0.053	0.002
	37	-12.7516	0.055	0
	38	-12.7487	0.048	0.01
	39	-12.7638	0.037	0.013
	40	-12.777	0.037	0.011
	41	-12.777	0.037	0.011
	42	-12.7608	0.038	0.011
	43	-12.7442	0.043	0.011
	44	-12.7391	0.053	0.003
	45	-12.7427	0.054	0
	46	-12.7455	0.046	0.004
	47	-12.7343	0.038	0.012
	48	-12.7199	0.037	0.012
	49	-12.7047	0.039	0.012
	50	-12.689	0.038	0.012
	51	-12.6736	0.04	0.014
	52	-12.6783	0.064	0
	53	-12.6916	0.064	0.002
	54	-12.7025	0.06	0.002
	55	-12.7179	0.061	0
	56	-12.7331	0.059	0
	57	-12.7446	0.055	0
	58	-12.753	0.058	0
	59	-12.7581	0.052	0
	60	-12.7599	0.053	0
		--
		--
	1	-12.5236	0.046	0.009
	2	-12.5374	0.044	0.013
	3	-12.5614	0.044	0.013
	4	-12.5877	0.044	0.013
	5	-12.6151	0.044	0.014
	6	-12.6434	0.041	0.014
	7	-12.6723	0.038	0.014
	8	-12.6919	0.062	0
	9	-12.6869	0.056	0.005
	10	-12.6895	0.059	0.003
	11	-12.6868	0.062	0.002
	12	-12.6807	0.065	0.002
	13	-12.6738	0.066	0.001
	14	-12.6698	0.063	0.002
	15	-12.6675	0.069	0.001
	16	-12.6539	0.072	0.001
	17	-12.6405	0.071	0.002
	18	-12.6298	0.075	0.002
	19	-12.6238	0.077	0.002
	20	-12.6219	0.078	0.002
	21	-12.6219	0.078	0.002
	22	-12.6233	0.077	0.002
	23	-12.627	0.076	0.002
	24	-12.632	0.076	0.001
	25	-12.6377	0.074	0
	26	-12.6438	0.073	0
	27	-12.6501	0.074	0
	28	-12.6565	0.072	0
	29	-12.663	0.071	0
	30	-12.6695	0.069	0
	31	-12.676	0.068	0
	32	-12.6825	0.067	0
	33	-12.689	0.066	0.001
	34	-12.6956	0.067	0.001
	35	-12.7025	0.063	0.003
	36	-12.7122	0.052	0.011
	37	-12.7273	0.041	0.014
	38	-12.7395	0.05	0.006
	39	-12.7367	0.057	0.002
	40	-12.737	0.059	0
	41	-12.737	0.059	0
	42	-12.7347	0.057	0.002
	43	-12.7324	0.049	0.007
	44	-12.7197	0.043	0.009
	45	-12.7043	0.04	0.009
	46	-12.6891	0.042	0.008
	47	-12.6743	0.043	0.007
	48	-12.6602	0.045	0.007
	49	-12.6487	0.048	0.008
	50	-12.6513	0.064	0.003
	51	-12.6627	0.064	0.003
	52	-12.6607	0.067	0
	53	-12.6792	0.068	0.001
	54	-12.6948	0.059	0.001
	55	-12.6772	0.042	0.013
	56	-12.6431	0.044	0.014
	57	-12.608	0.041	0.013
	58	-12.574	0.042	0.01
	59	-12.5427	0.045	0.014
	60	-12.5236	0.046	0.009
		--
		--
	1	-12.5199	0.044	0.012
	2	-12.5321	0.042	0.013
	3	-12.5513	0.045	0.01
	4	-12.5726	0.043	0.009
	5	-12.5949	0.043	0.008
	6	-12.6176	0.043	0.008
	7	-12.6397	0.046	0.008
	8	-12.6587	0.05	0.006
	9	-12.6641	0.063	0.002
	10	-12.6528	0.072	0.001
	11	-12.6395	0.07	0.001
	12	-12.6299	0.068	0.003
	13	-12.6308	0.057	0.003
	14	-12.6405	0.057	0.006
	15	-12.6436	0.069	0.002
	16	-12.6379	0.069	0.001
	17	-12.6299	0.074	0.001
	18	-12.6201	0.075	0
	19	-12.608	0.076	0.001
	20	-12.5994	0.077	0.003
	21	-12.5994	0.077	0.003
	22	-12.5992	0.077	0.003
	23	-12.599	0.077	0.002
	24	-12.5997	0.077	0.001
	25	-12.6013	0.077	0.001
	26	-12.6037	0.077	0.001
	27	-12.6067	0.074	0.001
	28	-12.6104	0.072	0.001
	29	-12.6146	0.07	0.001
	30	-12.62	0.068	0.004
	31	-12.6289	0.054	0.009
	32	-12.6426	0.044	0.013
	33	-12.6581	0.044	0.014
	34	-12.6742	0.043	0.013
	35	-12.6903	0.046	0.013
	36	-12.7039	0.055	0.005
	37	-12.7117	0.062	0
	38	-12.7172	0.061	0
	39	-12.7203	0.062	0
	40	-12.7191	0.063	0
	41	-12.7191	0.063	0
	42	-12.7256	0.06	0
	43	-12.7261	0.054	0.003
	44	-12.7114	0.042	0.012
	45	-12.6886	0.043	0.015
	46	-12.6657	0.043	0.016
	47	-12.6445	0.045	0.014
	48	-12.6278	0.056	0.011
	49	-12.6308	0.069	0.003
	50	-12.6278	0.061	0.006
	51	-12.6422	0.069	0.001
	52	-12.6548	0.041	0.015
	53	-12.6382	0.039	0.013
	54	-12.6208	0.04	0.013
	55	-12.6033	0.04	0.012
	56	-12.5856	0.04	0.012
	57	-12.5679	0.04	0.012
	58	-12.5504	0.04	0.014
	59	-12.5334	0.044	0.015
	60	-12.5199	0.044	0.012
		--
		--
	1	-12.511	0.046	0.01
	2	-12.5099	0.049	0.01
	3	-12.5099	0.049	0.011
	4	-12.5098	0.048	0.011
	5	-12.5098	0.048	0.011
	6	-12.51	0.046	0.01
	7	-12.5139	0.05	0.014
	8	-12.5239	0.049	0.009
	9	-12.5363	0.048	0.008
	10	-12.5504	0.051	0.007
	11	-12.5649	0.052	0.007
	12	-12.5768	0.057	0.007
	13	-12.5793	0.071	0.002
	14	-12.5713	0.076	0.002
	15	-12.5593	0.082	0
	16	-12.5472	0.085	0.001
	17	-12.5491	0.076	0.002
	18	-12.5624	0.077	0
	19	-12.5757	0.078	0.001
	20	-12.5845	0.077	0.002
	21	-12.5845	0.077	0.002
	22	-12.5838	0.076	0.002
	23	-12.582	0.076	0.002
	24	-12.5791	0.077	0.002
	25	-12.5763	0.076	0.005
	26	-12.575	0.073	0.006
	27	-12.5776	0.064	0.007
	28	-12.5854	0.053	0.011
	29	-12.5967	0.052	0.013
	30	-12.6094	0.052	0.009
	31	-12.6205	0.062	0.004
	32	-12.6284	0.064	0.003
	33	-12.6362	0.062	0.003
	34	-12.6446	0.062	0.002
	35	-12.6532	0.057	0.002
	36	-12.6616	0.056	0.003
	37	-12.6692	0.055	0.003
	38	-12.6755	0.056	0.003
	39	-12.68	0.055	0.003
	40	-12.6819	0.055	0.005
	41	-12.6819	0.055	0.005
	42	-12.6746	0.054	0.006
	43	-12.6589	0.057	0.006
	44	-12.6397	0.057	0.008
	45	-12.621	0.057	0.006
	46	-12.6135	0.064	0.005
	47	-12.6157	0.067	0.003
	48	-12.6215	0.066	0.003
	49	-12.6183	0.061	0.007
	50	-12.6245	0.059	0.006
	51	-12.6129	0.047	0.009
	52	-12.5988	0.045	0.009
	53	-12.5846	0.046	0.009
	54	-12.5703	0.048	0.01
	55	-12.5564	0.048	0.01
	56	-12.5428	0.048	0.01
	57	-12.5301	0.048	0.01
	58	-12.5188	0.049	0.01
	59	-12.5104	0.047	0.01
	60	-12.511	0.046	0.01
		--
		--
	1	-12.5071	0.044	0.01
	2	-12.5019	0.045	0.011
	3	-12.4968	0.047	0.008
	4	-12.4962	0.047	0.009
	5	-12.4988	0.05	0.011
	6	-12.5041	0.051	0.012
	7	-12.5083	0.049	0.011
	8	-12.5087	0.049	0.011
	9	-12.5088	0.049	0.011
	10	-12.5091	0.051	0.012
	11	-12.5098	0.053	0.012
	12	-12.5112	0.057	0.01
	13	-12.5139	0.057	0.01
	14	-12.5188	0.066	0.008
	15	-12.5265	0.071	0.008
	16	-12.5368	0.074	0.008
	17	-12.5377	0.082	0.002
	18	-12.5333	0.081	0.002
	19	-12.5329	0.079	0.004
	20	-12.5333	0.075	0.004
	21	-12.5333	0.075	0.004
	22	-12.5337	0.074	0.004
	23	-12.5351	0.073	0.004
	24	-12.5379	0.069	0.004
	25	-12.5423	0.065	0.002
	26	-12.5485	0.061	0.002
	27	-12.556	0.058	0.002
	28	-12.5646	0.056	0.005
	29	-12.5738	0.055	0.007
	30	-12.5832	0.055	0.009
	31	-12.5923	0.056	0.008
	32	-12.6006	0.058	0.006
	33	-12.6075	0.062	0.004
	34	-12.6131	0.063	0.004
	35	-12.6175	0.066	0.004
	36	-12.621	0.067	0.003
	37	-12.6236	0.069	0.002
	38	-12.6254	0.069	0.002
	39	-12.6266	0.069	0.001
	40	-12.627	0.068	0.001
	41	-12.627	0.068	0.001
	42	-12.6248	0.066	0.002
	43	-12.6206	0.067	0.001
	44	-12.6153	0.07	0.001
	45	-12.6091	0.074	0.001
	46	-12.5942	0.072	0.005
	47	-12.5741	0.068	0.007
	48	-12.564	0.075	0.002
	49	-12.5705	0.062	0.007
	50	-12.5633	0.052	0.014
	51	-12.5495	0.051	0.014
	52	-12.5349	0.053	0.015
	53	-12.5211	0.053	0.015
	54	-12.5089	0.055	0.015
	55	-12.4985	0.054	0.014
	56	-12.4903	0.051	0.014
	57	-12.4856	0.051	0.012
	58	-12.4881	0.049	0.011
	59	-12.4992	0.046	0.013
	60	-12.5071	0.044	0.01
		--
		--
	1	-12.4943	0.05	0.01
	2	-12.4819	0.053	0.01
	3	-12.4719	0.051	0.009
	4	-12.471	0.051	0.01
	5	-12.4715	0.05	0.011
	6	-12.4723	0.048	0.01
	7	-12.4731	0.05	0.01
	8	-12.4737	0.049	0.01
	9	-12.4742	0.049	0.01
	10	-12.4748	0.051	0.01
	11	-12.4757	0.05	0.008
	12	-12.4771	0.055	0.008
	13	-12.4798	0.06	0.01
	14	-12.484	0.065	0.009
	15	-12.4896	0.069	0.005
	16	-12.4953	0.074	0.006
	17	-12.4987	0.077	0.005
	18	-12.497	0.079	0.006
	19	-12.492	0.083	0.007
	20	-12.4902	0.063	0.008
	21	-12.4902	0.063	0.008
	22	-12.4951	0.056	0.012
	23	-12.5041	0.055	0.011
	24	-12.5144	0.053	0.011
	25	-12.5246	0.052	0.009
	26	-12.5335	0.059	0.01
	27	-12.5388	0.068	0.008
	28	-12.5394	0.075	0.004
	29	-12.5366	0.082	0.002
	30	-12.5323	0.084	0.002
	31	-12.5274	0.085	0.001
	32	-12.5221	0.087	0.001
	33	-12.5168	0.088	0.001
	34	-12.5116	0.09	0
	35	-12.5066	0.092	0
	36	-12.5018	0.093	0
	37	-12.4972	0.094	0
	38	-12.4931	0.095	0
	39	-12.4895	0.096	0
	40	-12.4872	0.093	0
	41	-12.4872	0.093	0
	42	-12.4939	0.092	0.002
	43	-12.5029	0.092	0.002
	44	-12.5114	0.088	0.002
	45	-12.5181	0.085	0.005
	46	-12.5301	0.084	0
	47	-12.5476	0.082	0
	48	-12.5531	0.069	0.006
	49	-12.5349	0.063	0.006
	50	-12.5184	0.063	0.008
	51	-12.5046	0.061	0.007
	52	-12.4933	0.059	0.007
	53	-12.4844	0.055	0.007
	54	-12.4778	0.056	0.007
	55	-12.4731	0.054	0.007
	56	-12.4703	0.054	0.007
	57	-12.4691	0.052	0.007
	58	-12.4698	0.051	0.008
	59	-12.4796	0.05	0.011
	60	-12.4943	0.05	0.01
		--
		--
	1	-12.467	0.052	0.009
	2	-12.4663	0.051	0.01
	3	-12.465	0.052	0.008
	4	-12.4655	0.052	0.009
	5	-12.4664	0.052	0.009
	6	-12.4674	0.052	0.007
	7	-12.4683	0.053	0.009
	8	-12.4692	0.052	0.01
	9	-12.4703	0.055	0.01
	10	-12.4715	0.053	0.011
	11	-12.473	0.052	0.011
	12	-12.4747	0.056	0.013
	13	-12.4769	0.057	0.011
	14	-12.48	0.059	0.008
	15	-12.4835	0.06	0.009
	16	-12.4863	0.058	0.01
	17	-12.4879	0.054	0.01
	18	-12.4888	0.052	0.01
	19	-12.4889	0.059	0.009
	20	-12.4878	0.079	0.007
	21	-12.4878	0.079	0.007
	22	-12.4865	0.084	0.005
	23	-12.4858	0.085	0.004
	24	-12.4864	0.073	0.007
	25	-12.4883	0.069	0.006
	26	-12.4893	0.075	0.005
	27	-12.489	0.08	0.004
	28	-12.4876	0.083	0.004
	29	-12.4854	0.085	0.004
	30	-12.4826	0.087	0.003
	31	-12.4795	0.089	0.003
	32	-12.4763	0.091	0.003
	33	-12.4731	0.091	0.003
	34	-12.4702	0.093	0.003
	35	-12.4681	0.093	0.003
	36	-12.4671	0.099	0.002
	37	-12.4674	0.097	0.001
	38	-12.4689	0.098	0.001
	39	-12.471	0.1	0.001
	40	-12.4728	0.099	0
	41	-12.4728	0.099	0
	42	-12.4686	0.099	0
	43	-12.4756	0.093	0.001
	44	-12.4928	0.091	0
	45	-12.5109	0.088	0
	46	-12.52	0.081	0.004
	47	-12.5178	0.08	0.003
	48	-12.5104	0.078	0.004
	49	-12.4992	0.077	0.001
	50	-12.4849	0.081	0.001
	51	-12.4686	0.086	0.001
	52	-12.4515	0.088	0.001
	53	-12.4363	0.083	0.003
	54	-12.4332	0.061	0.009
	55	-12.4368	0.056	0.01
	56	-12.4433	0.051	0.011
	57	-12.4558	0.049	0.014
	58	-12.4647	0.048	0.012
	59	-12.4671	0.052	0.008
	60	-12.467	0.052	0.009
		--
		--
	1	-12.462	0.054	0.008
	2	-12.4614	0.052	0.007
	3	-12.453	0.049	0.012
	4	-12.4393	0.049	0.008
	5	-12.4299	0.052	0.005
	6	-12.4231	0.057	0.005
	7	-12.4196	0.065	0.005
	8	-12.4197	0.065	0.007
	9	-12.4232	0.073	0.006
	10	-12.4297	0.074	0.004
	11	-12.4379	0.074	0.004
	12	-12.4466	0.074	0.006
	13	-12.4547	0.069	0.008
	14	-12.4617	0.066	0.008
	15	-12.4663	0.059	0.007
	16	-12.4689	0.054	0.008
	17	-12.4704	0.052	0.009
	18	-12.4712	0.05	0.009
	19	-12.4716	0.051	0.009
	20	-12.4716	0.053	0.009
	21	-12.4716	0.053	0.009
	22	-12.4757	0.056	0.01
	23	-12.4802	0.064	0.006
	24	-12.4829	0.085	0.003
	25	-12.483	0.09	0
	26	-12.4821	0.092	0
	27	-12.4809	0.095	0
	28	-12.4794	0.094	0
	29	-12.4777	0.096	0.001
	30	-12.4757	0.097	0.002
	31	-12.4734	0.095	0.002
	32	-12.4709	0.096	0.001
	33	-12.4681	0.097	0
	34	-12.4651	0.096	0
	35	-12.4617	0.096	0
	36	-12.458	0.096	0.002
	37	-12.454	0.096	0.002
	38	-12.4498	0.096	0.003
	39	-12.4458	0.099	0.003
	40	-12.4435	0.099	0.004
	41	-12.4435	0.099	0.004
	42	-12.4532	0.097	0.003
	43	-12.4561	0.099	0.002
	44	-12.4494	0.099	0.001
	45	-12.4417	0.1	0.001
	46	-12.4337	0.1	0
	47	-12.4255	0.1	0
	48	-12.4176	0.095	0.001
	49	-12.4117	0.084	0.004
	50	-12.4128	0.064	0.01
	51	-12.417	0.059	0.008
	52	-12.4212	0.059	0.009
	53	-12.4234	0.065	0.008
	54	-12.4165	0.066	0.01
	55	-12.4284	0.049	0.013
	56	-12.4408	0.052	0.009
	57	-12.4474	0.051	0.013
	58	-12.4544	0.053	0.01
	59	-12.4605	0.053	0.008
	60	-12.462	0.054	0.008
		--
		--
	1	-12.4592	0.048	0.012
	2	-12.4563	0.05	0.01
	3	-12.4483	0.049	0.009
	4	-12.4331	0.051	0.011
	5	-12.4139	0.054	0.011
	6	-12.3966	0.057	0.009
	7	-12.3865	0.076	0.006
	8	-12.3919	0.09	0.006
	9	-12.4036	0.091	0.004
	10	-12.4167	0.089	0.005
	11	-12.4299	0.086	0.005
	12	-12.4421	0.082	0.004
	13	-12.4526	0.071	0.004
	14	-12.4596	0.062	0.009
	15	-12.4634	0.056	0.009
	16	-12.4655	0.053	0.008
	17	-12.4667	0.052	0.01
	18	-12.4674	0.053	0.01
	19	-12.4678	0.056	0.01
	20	-12.468	0.056	0.01
	21	-12.468	0.056	0.01
	22	-12.4624	0.058	0.007
	23	-12.4546	0.061	0.008
	24	-12.4475	0.069	0.009
	25	-12.4418	0.076	0.005
	26	-12.4375	0.081	0.003
	27	-12.4346	0.086	0.002
	28	-12.4329	0.09	0.002
	29	-12.4323	0.092	0.002
	30	-12.4325	0.096	0.002
	31	-12.4334	0.098	0.002
	32	-12.4347	0.098	0.002
	33	-12.4361	0.097	0.002
	34	-12.4375	0.097	0.002
	35	-12.4384	0.099	0.002
	36	-12.4384	0.098	0.002
	37	-12.4373	0.097	0.002
	38	-12.4351	0.096	0.003
	39	-12.4322	0.096	0.003
	40	-12.4313	0.096	0.002
	41	-12.4313	0.096	0.002
	42	-12.425	0.098	0.002
	43	-12.4159	0.102	0.001
	44	-12.4065	0.101	0.002
	45	-12.3981	0.099	0.002
	46	-12.3922	0.088	0.004
	47	-12.3926	0.067	0.004
	48	-12.3972	0.063	0.004
	49	-12.4003	0.075	0.007
	50	-12.3965	0.094	0.003
	51	-12.3906	0.091	0.004
	52	-12.392	0.063	0.006
	53	-12.402	0.054	0.01
	54	-12.4128	0.065	0.011
	55	-12.404	0.079	0.008
	56	-12.4063	0.061	0.009
	57	-12.4222	0.055	0.012
	58	-12.4421	0.05	0.008
	59	-12.4557	0.049	0.01
	60	-12.4592	0.048	0.012
		--
		--
	1	-12.3649	0.087	0.011
	2	-12.3649	0.086	0.011
	3	-12.3651	0.091	0.009
	4	-12.3658	0.087	0.008
	5	-12.3678	0.089	0.005
	6	-12.3718	0.088	0.005
	7	-12.3771	0.088	0.005
	8	-12.3833	0.089	0.003
	9	-12.3888	0.09	0.004
	10	-12.3927	0.086	0.006
	11	-12.3956	0.085	0.008
	12	-12.398	0.083	0.008
	13	-12.4007	0.083	0.007
	14	-12.4044	0.087	0.007
	15	-12.4099	0.088	0.004
	16	-12.4174	0.089	0.005
	17	-12.4266	0.088	0.004
	18	-12.4363	0.086	0.004
	19	-12.4447	0.084	0.004
	20	-12.4485	0.081	0.004
	21	-12.4485	0.081	0.004
	22	-12.4465	0.078	0.004
	23	-12.4416	0.068	0.006
	24	-12.4349	0.064	0.014
	25	-12.4271	0.058	0.011
	26	-12.4188	0.058	0.011
	27	-12.4106	0.055	0.011
	28	-12.4025	0.053	0.009
	29	-12.3948	0.057	0.011
	30	-12.3876	0.056	0.01
	31	-12.381	0.057	0.012
	32	-12.3758	0.065	0.01
	33	-12.3766	0.096	0.005
	34	-12.3834	0.104	0.004
	35	-12.3913	0.103	0.004
	36	-12.3996	0.101	0.004
	37	-12.408	0.1	0.004
	38	-12.4164	0.098	0.003
	39	-12.4243	0.098	0.003
	40	-12.4278	0.101	0.003
	41	-12.4278	0.101	0.003
	42	-12.4227	0.097	0.002
	43	-12.4139	0.097	0.002
	44	-12.4045	0.1	0.002
	45	-12.3946	0.104	0.002
	46	-12.3847	0.107	0.003
	47	-12.3752	0.104	0.004
	48	-12.3674	0.1	0.002
	49	-12.3601	0.098	0.003
	50	-12.3642	0.057	0.008
	51	-12.3718	0.063	0.005
	52	-12.3726	0.093	0.005
	53	-12.3656	0.102	0.004
	54	-12.3602	0.076	0.01
	55	-12.3688	0.076	0.007
	56	-12.3708	0.085	0.007
	57	-12.3675	0.086	0.006
	58	-12.3656	0.088	0.007
	59	-12.365	0.088	0.011
	60	-12.3649	0.087	0.011
		--
		--
	1	-12.3175	0.119	0.004
	2	-12.319	0.117	0.004
	3	-12.3238	0.112	0.003
	4	-12.3328	0.106	0.001
	5	-12.3438	0.105	0.001
	6	-12.3549	0.099	0.003
	7	-12.3612	0.084	0.007
	8	-12.3536	0.067	0.013
	9	-12.3412	0.068	0.013
	10	-12.3433	0.115	0.002
	11	-12.3511	0.112	0.002
	12	-12.3592	0.11	0.003
	13	-12.3674	0.108	0.004
	14	-12.375	0.107	0.004
	15	-12.3812	0.101	0.003
	16	-12.3855	0.097	0.004
	17	-12.3881	0.093	0.005
	18	-12.3896	0.092	0.007
	19	-12.3904	0.094	0.007
	20	-12.3906	0.094	0.007
	21	-12.3906	0.094	0.007
	22	-12.3904	0.094	0.007
	23	-12.3899	0.088	0.007
	24	-12.3889	0.087	0.007
	25	-12.3873	0.086	0.006
	26	-12.3851	0.081	0.005
	27	-12.3823	0.075	0.005
	28	-12.3788	0.07	0.005
	29	-12.375	0.071	0.006
	30	-12.3708	0.068	0.006
	31	-12.3666	0.067	0.007
	32	-12.3645	0.088	0.007
	33	-12.3652	0.064	0.008
	34	-12.361	0.057	0.011
	35	-12.3564	0.056	0.012
	36	-12.3521	0.057	0.012
	37	-12.3482	0.057	0.011
	38	-12.3449	0.058	0.012
	39	-12.3421	0.055	0.01
	40	-12.3404	0.054	0.009
	41	-12.3404	0.054	0.009
	42	-12.3458	0.06	0.006
	43	-12.3545	0.06	0.008
	44	-12.3629	0.059	0.008
	45	-12.3704	0.061	0.008
	46	-12.3753	0.072	0.005
	47	-12.3733	0.097	0.003
	48	-12.3656	0.108	0.003
	49	-12.3587	0.091	0.003
	50	-12.3525	0.101	0.002
	51	-12.3461	0.103	0.002
	52	-12.3446	0.085	0.008
	53	-12.3512	0.077	0.01
	54	-12.3568	0.104	0.003
	55	-12.348	0.109	0.002
	56	-12.3392	0.108	0.002
	57	-12.3332	0.105	0.001
	58	-12.3249	0.11	0.002
	59	-12.3193	0.116	0.005
	60	-12.3175	0.119	0.004
		--
		--
	1	-12.313	0.111	0.004
	2	-12.3154	0.112	0.002
	3	-12.3209	0.109	0.003
	4	-12.3258	0.109	0.006
	5	-12.3287	0.105	0.007
	6	-12.328	0.099	0.007
	7	-12.3257	0.108	0.004
	8	-12.3298	0.116	0.002
	9	-12.3361	0.116	0.002
	10	-12.3297	0.072	0.012
	11	-12.3205	0.079	0.012
	12	-12.3136	0.087	0.009
	13	-12.309	0.094	0.008
	14	-12.3061	0.1	0.006
	15	-12.3042	0.105	0.004
	16	-12.303	0.106	0.005
	17	-12.3022	0.107	0.006
	18	-12.3016	0.111	0.006
	19	-12.3013	0.108	0.006
	20	-12.3012	0.108	0.006
	21	-12.3012	0.108	0.006
	22	-12.3016	0.108	0.006
	23	-12.3038	0.112	0.006
	24	-12.3086	0.113	0.004
	25	-12.3146	0.112	0.004
	26	-12.3211	0.114	0.002
	27	-12.3279	0.112	0.001
	28	-12.335	0.111	0
	29	-12.3423	0.108	0
	30	-12.3497	0.107	0
	31	-12.3569	0.102	0.003
	32	-12.3614	0.072	0.008
	33	-12.3578	0.063	0.008
	34	-12.3539	0.062	0.008
	35	-12.3501	0.062	0.009
	36	-12.3466	0.06	0.007
	37	-12.3433	0.064	0.008
	38	-12.3403	0.063	0.008
	39	-12.3377	0.066	0.006
	40	-12.3365	0.073	0.007
	41	-12.3365	0.073	0.007
	42	-12.3349	0.059	0.013
	43	-12.3328	0.057	0.012
	44	-12.3324	0.054	0.01
	45	-12.3337	0.054	0.01
	46	-12.3367	0.055	0.009
	47	-12.3413	0.055	0.01
	48	-12.3471	0.056	0.01
	49	-12.3525	0.079	0.009
	50	-12.3475	0.111	0.004
	51	-12.3404	0.111	0.003
	52	-12.3373	0.094	0.004
	53	-12.3344	0.095	0.003
	54	-12.3341	0.089	0.003
	55	-12.3366	0.088	0.004
	56	-12.3374	0.096	0.004
	57	-12.3309	0.111	0.003
	58	-12.3237	0.111	0.003
	59	-12.3163	0.109	0.002
	60	-12.313	0.111	0.004
		--
		--
	1	-12.3012	0.112	0.006
	2	-12.3033	0.113	0.007
	3	-12.3063	0.114	0.003
	4	-12.3096	0.116	0.001
	5	-12.3133	0.118	0.001
	6	-12.3174	0.114	0.002
	7	-12.3198	0.097	0.004
	8	-12.314	0.086	0.005
	9	-12.3056	0.086	0.003
	10	-12.3009	0.114	0.005
	11	-12.2997	0.114	0.004
	12	-12.2987	0.114	0.005
	13	-12.2977	0.111	0.005
	14	-12.2967	0.109	0.005
	15	-12.2959	0.111	0.006
	16	-12.2953	0.109	0.005
	17	-12.295	0.11	0.005
	18	-12.2948	0.111	0.005
	19	-12.2947	0.111	0.005
	20	-12.2946	0.112	0.005
	21	-12.2946	0.112	0.005
	22	-12.2961	0.111	0.005
	23	-12.2984	0.108	0.005
	24	-12.2991	0.105	0.006
	25	-12.2991	0.105	0.006
	26	-12.299	0.104	0.006
	27	-12.2988	0.103	0.006
	28	-12.2987	0.103	0.006
	29	-12.2986	0.102	0.004
	30	-12.2988	0.101	0.004
	31	-12.2995	0.097	0.004
	32	-12.3011	0.089	0.005
	33	-12.3038	0.081	0.005
	34	-12.3076	0.072	0.006
	35	-12.312	0.067	0.006
	36	-12.3167	0.064	0.007
	37	-12.3215	0.064	0.006
	38	-12.3263	0.061	0.007
	39	-12.3309	0.06	0.008
	40	-12.3336	0.054	0.007
	41	-12.3336	0.054	0.007
	42	-12.3304	0.065	0.009
	43	-12.3269	0.068	0.008
	44	-12.3241	0.07	0.006
	45	-12.3221	0.071	0.005
	46	-12.3209	0.07	0.004
	47	-12.3208	0.07	0.004
	48	-12.3218	0.071	0.004
	49	-12.3245	0.072	0.009
	50	-12.3287	0.073	0.009
	51	-12.3337	0.076	0.009
	52	-12.3326	0.113	0.004
	53	-12.3267	0.116	0.005
	54	-12.3212	0.117	0.004
	55	-12.3164	0.117	0.003
	56	-12.3123	0.119	0.003
	57	-12.3088	0.118	0.002
	58	-12.3059	0.116	0.005
	59	-12.3032	0.113	0.005
	60	-12.3012	0.112	0.006
		--
		--
	1	-12.3006	0.114	0.006
	2	-12.3005	0.114	0.003
	3	-12.3013	0.114	0.004
	4	-12.3018	0.115	0.004
	5	-12.302	0.117	0.005
	6	-12.3019	0.12	0.004
	7	-12.3016	0.118	0.004
	8	-12.3011	0.116	0.004
	9	-12.3001	0.111	0.004
	10	-12.2945	0.08	0.004
	11	-12.2853	0.074	0.005
	12	-12.2774	0.111	0.008
	13	-12.2774	0.113	0.008
	14	-12.2774	0.115	0.008
	15	-12.2775	0.116	0.008
	16	-12.2775	0.116	0.008
	17	-12.2775	0.116	0.008
	18	-12.2775	0.116	0.008
	19	-12.2775	0.116	0.008
	20	-12.2775	0.116	0.008
	21	-12.2775	0.116	0.008
	22	-12.2758	0.115	0.008
	23	-12.2719	0.117	0.007
	24	-12.2674	0.117	0.006
	25	-12.2627	0.114	0.006
	26	-12.2598	0.083	0.007
	27	-12.2638	0.068	0.003
	28	-12.2687	0.065	0.005
	29	-12.2735	0.066	0.006
	30	-12.278	0.067	0.009
	31	-12.2821	0.074	0.009
	32	-12.2852	0.077	0.009
	33	-12.2872	0.087	0.009
	34	-12.2882	0.092	0.007
	35	-12.2885	0.096	0.007
	36	-12.2884	0.098	0.007
	37	-12.2883	0.098	0.007
	38	-12.2881	0.099	0.007
	39	-12.2879	0.099	0.007
	40	-12.2878	0.1	0.007
	41	-12.2878	0.1	0.007
	42	-12.2882	0.099	0.007
	43	-12.2891	0.099	0.007
	44	-12.2907	0.099	0.008
	45	-12.2929	0.098	0.007
	46	-12.2958	0.097	0.008
	47	-12.2989	0.099	0.008
	48	-12.302	0.102	0.006
	49	-12.3047	0.099	0.004
	50	-12.3068	0.1	0.005
	51	-12.3088	0.096	0.004
	52	-12.3109	0.095	0.005
	53	-12.313	0.099	0.006
	54	-12.3134	0.107	0.004
	55	-12.3112	0.112	0.004
	56	-12.3083	0.114	0.003
	57	-12.3056	0.116	0.002
	58	-12.3034	0.113	0.003
	59	-12.3014	0.113	0.002
	60	-12.3006	0.114	0.006
		--
		--
	1	-12.2809	0.116	0.005
	2	-12.2805	0.114	0.003
	3	-12.2793	0.112	0.004
	4	-12.278	0.113	0.003
	5	-12.2773	0.111	0.005
	6	-12.2771	0.115	0.008
	7	-12.277	0.114	0.008
	8	-12.2771	0.112	0.008
	9	-12.2772	0.115	0.008
	10	-12.2772	0.114	0.008
	11	-12.2773	0.115	0.008
	12	-12.2763	0.075	0.006
	13	-12.2681	0.072	0.007
	14	-12.2608	0.071	0.008
	15	-12.2545	0.071	0.007
	16	-12.2493	0.072	0.006
	17	-12.2452	0.074	0.006
	18	-12.2422	0.074	0.006
	19	-12.2405	0.074	0.006
	20	-12.2399	0.074	0.006
	21	-12.2399	0.074	0.006
	22	-12.2414	0.072	0.006
	23	-12.2448	0.069	0.004
	24	-12.2491	0.07	0.003
	25	-12.2536	0.068	0.003
	26	-12.2567	0.101	0.004
	27	-12.2529	0.118	0.003
	28	-12.2485	0.12	0.004
	29	-12.2442	0.122	0.004
	30	-12.2402	0.12	0.004
	31	-12.2364	0.12	0.004
	32	-12.2328	0.119	0.004
	33	-12.2294	0.119	0.004
	34	-12.2262	0.12	0.004
	35	-12.2233	0.121	0.004
	36	-12.2207	0.121	0.004
	37	-12.2182	0.125	0.004
	38	-12.2161	0.123	0.004
	39	-12.2142	0.122	0.002
	40	-12.2132	0.124	0.002
	41	-12.2132	0.124	0.002
	42	-12.2144	0.122	0.003
	43	-12.2173	0.123	0.004
	44	-12.2204	0.122	0.006
	45	-12.2238	0.117	0.006
	46	-12.2276	0.113	0.005
	47	-12.2319	0.112	0.006
	48	-12.237	0.108	0.007
	49	-12.243	0.106	0.007
	50	-12.2501	0.103	0.006
	51	-12.2584	0.099	0.005
	52	-12.2671	0.1	0.005
	53	-12.275	0.103	0.003
	54	-12.2807	0.109	0.002
	55	-12.2838	0.11	0.002
	56	-12.2845	0.114	0.002
	57	-12.2836	0.112	0.002
	58	-12.2819	0.112	0.003
	59	-12.2808	0.113	0.003
	60	-12.2809	0.116	0.005
		--
		--
	1	-12.2779	0.115	0.005
	2	-12.2771	0.114	0.005
	3	-12.2764	0.115	0.005
	4	-12.2759	0.114	0.004
	5	-12.2754	0.111	0.002
	6	-12.2746	0.111	0.002
	7	-12.2736	0.107	0.003
	8	-12.2721	0.104	0.004
	9	-12.2702	0.104	0.004
	10	-12.2675	0.098	0.006
	11	-12.2637	0.094	0.006
	12	-12.2589	0.086	0.01
	13	-12.2533	0.084	0.01
	14	-12.2474	0.079	0.01
	15	-12.2416	0.075	0.008
	16	-12.2366	0.075	0.008
	17	-12.2324	0.073	0.008
	18	-12.2293	0.074	0.008
	19	-12.2275	0.072	0.008
	20	-12.2268	0.072	0.008
	21	-12.2268	0.072	0.008
	22	-12.2255	0.073	0.008
	23	-12.2225	0.075	0.008
	24	-12.2191	0.079	0.009
	25	-12.2157	0.08	0.008
	26	-12.2125	0.082	0.008
	27	-12.2097	0.085	0.008
	28	-12.2072	0.09	0.008
	29	-12.2052	0.095	0.006
	30	-12.2038	0.102	0.003
	31	-12.203	0.105	0.002
	32	-12.2027	0.11	0.001
	33	-12.203	0.114	0.001
	34	-12.2037	0.119	0.001
	35	-12.2047	0.119	0.001
	36	-12.2059	0.122	0.001
	37	-12.2073	0.124	0.001
	38	-12.2088	0.122	0.002
	39	-12.2103	0.123	0.002
	40	-12.2113	0.123	0.002
	41	-12.2113	0.123	0.002
	42	-12.21	0.121	0.003
	43	-12.2082	0.124	0.004
	44	-12.2072	0.124	0.004
	45	-12.2072	0.122	0.004
	46	-12.2079	0.121	0.003
	47	-12.2096	0.12	0.003
	48	-12.212	0.118	0.003
	49	-12.2153	0.118	0.002
	50	-12.2193	0.121	0.002
	51	-12.224	0.12	0.002
	52	-12.2294	0.118	0.002
	53	-12.2354	0.116	0.002
	54	-12.2418	0.115	0.002
	55	-12.2486	0.116	0.002
	56	-12.2557	0.116	0.002
	57	-12.2629	0.114	0.002
	58	-12.2697	0.114	0.002
	59	-12.2755	0.114	0.003
	60	-12.2779	0.115	0.005
		--
		--
	1	-12.2698	0.115	0.005
	2	-12.2677	0.116	0.004
	3	-12.2622	0.115	0.003
	4	-12.2547	0.117	0.002
	5	-12.2464	0.116	0.003
	6	-12.238	0.115	0.003
	7	-12.2297	0.116	0.003
	8	-12.2216	0.12	0.003
	9	-12.2139	0.119	0.003
	10	-12.2066	0.12	0.004
	11	-12.1997	0.119	0.004
	12	-12.1935	0.119	0.005
	13	-12.1878	0.117	0.005
	14	-12.1828	0.119	0.005
	15	-12.1784	0.118	0.005
	16	-12.1748	0.12	0.005
	17	-12.1719	0.12	0.005
	18	-12.1699	0.118	0.005
	19	-12.1686	0.118	0.005
	20	-12.1682	0.118	0.005
	21	-12.1682	0.118	0.005
	22	-12.1683	0.118	0.005
	23	-12.1687	0.118	0.005
	24	-12.1692	0.117	0.004
	25	-12.17	0.116	0.004
	26	-12.1708	0.113	0.004
	27	-12.1716	0.108	0.004
	28	-12.1723	0.106	0.004
	29	-12.1728	0.101	0.005
	30	-12.173	0.099	0.005
	31	-12.173	0.091	0.006
	32	-12.1727	0.088	0.007
	33	-12.1721	0.082	0.007
	34	-12.1713	0.083	0.008
	35	-12.1705	0.078	0.008
	36	-12.1697	0.076	0.007
	37	-12.169	0.079	0.007
	38	-12.1684	0.078	0.007
	39	-12.1681	0.077	0.007
	40	-12.1679	0.078	0.007
	41	-12.1679	0.078	0.007
	42	-12.1686	0.078	0.007
	43	-12.1704	0.077	0.007
	44	-12.1734	0.077	0.007
	45	-12.1775	0.077	0.007
	46	-12.1828	0.079	0.007
	47	-12.1891	0.084	0.006
	48	-12.1962	0.088	0.006
	49	-12.2037	0.091	0.006
	50	-12.2114	0.096	0.006
	51	-12.2187	0.105	0.004
	52	-12.2254	0.108	0.004
	53	-12.2317	0.11	0.002
	54	-12.2378	0.112	0.002
	55	-12.2437	0.113	0.001
	56	-12.2498	0.113	0.001
	57	-12.256	0.113	0.002
	58	-12.2623	0.114	0.003
	59	-12.2677	0.115	0.005
	60	-12.2698	0.115	0.005
		--
		--
	1	-12.2352	0.101	0.005
	2	-12.2333	0.105	0.005
	3	-12.228	0.104	0.005
	4	-12.2205	0.108	0.005
	5	-12.2118	0.109	0.005
	6	-12.2025	0.109	0.006
	7	-12.1932	0.111	0.007
	8	-12.1841	0.112	0.007
	9	-12.1753	0.112	0.007
	10	-12.167	0.112	0.007
	11	-12.1593	0.113	0.007
	12	-12.1523	0.115	0.007
	13	-12.1459	0.115	0.007
	14	-12.1403	0.115	0.007
	15	-12.1355	0.116	0.007
	16	-12.1315	0.116	0.007
	17	-12.1284	0.116	0.007
	18	-12.1261	0.116	0.007
	19	-12.1248	0.116	0.007
	20	-12.1243	0.116	0.007
	21	-12.1243	0.116	0.007
	22	-12.1242	0.116	0.007
	23	-12.1237	0.116	0.007
	24	-12.1231	0.116	0.007
	25	-12.1222	0.116	0.007
	26	-12.1211	0.116	0.007
	27	-12.1199	0.117	0.007
	28	-12.1186	0.116	0.007
	29	-12.1173	0.117	0.007
	30	-12.116	0.118	0.007
	31	-12.1146	0.117	0.007
	32	-12.1134	0.117	0.006
	33	-12.1122	0.116	0.006
	34	-12.1111	0.117	0.006
	35	-12.1101	0.116	0.006
	36	-12.1092	0.118	0.006
	37	-12.1085	0.118	0.006
	38	-12.1079	0.118	0.006
	39	-12.1075	0.118	0.006
	40	-12.1073	0.117	0.006
	41	-12.1073	0.117	0.006
	42	-12.1081	0.118	0.005
	43	-12.1097	0.118	0.005
	44	-12.1121	0.118	0.005
	45	-12.1154	0.118	0.005
	46	-12.1195	0.118	0.006
	47	-12.1246	0.117	0.006
	48	-12.1306	0.118	0.006
	49	-12.1375	0.117	0.006
	50	-12.1453	0.117	0.006
	51	-12.1539	0.117	0.006
	52	-12.1634	0.114	0.006
	53	-12.1735	0.114	0.006
	54	-12.1842	0.113	0.006
	55	-12.1953	0.113	0.006
	56	-12.2065	0.109	0.005
	57	-12.2171	0.108	0.005
	58	-12.2263	0.106	0.005
	59	-12.2328	0.103	0.005
	60	-12.2352	0.101	0.005
		--
		--
	1	-6.16955	0.117	0.315
	2	-6.16848	0.117	0.315
	3	-6.16529	0.117	0.314
	4	-6.15999	0.118	0.314
	5	-6.15262	0.122	0.314
	6	-6.14321	0.121	0.314
	7	-6.13181	0.123	0.313
	8	-6.1185	0.124	0.313
	9	-6.10334	0.13	0.311
	10	-6.08643	0.129	0.312
	11	-6.06784	0.131	0.313
	12	-6.0477	0.136	0.311
	13	-6.02612	0.139	0.31
	14	-6.00324	0.14	0.311
	15	-5.97922	0.142	0.31
	16	-5.95426	0.145	0.308
	17	-5.92869	0.149	0.306
	18	-5.90313	0.154	0.306
	19	-5.87949	0.157	0.31
	20	-5.8668	0.16	0.304
	21	-5.8668	0.16	0.304
	22	-5.86652	0.16	0.305
	23	-5.86566	0.16	0.306
	24	-5.86423	0.16	0.306
	25	-5.86225	0.159	0.308
	26	-5.8597	0.159	0.309
	27	-5.85661	0.158	0.312
	28	-5.85299	0.158	0.312
	29	-5.84884	0.158	0.314
	30	-5.8442	0.158	0.31
	31	-5.83909	0.156	0.312
	32	-5.83355	0.157	0.312
	33	-5.82763	0.159	0.314
	34	-5.82139	0.159	0.313
	35	-5.81494	0.157	0.317
	36	-5.80841	0.159	0.316
	37	-5.80205	0.16	0.313
	38	-5.79627	0.159	0.315
	39	-5.79181	0.159	0.311
	40	-5.78994	0.161	0.311
	41	-5.78994	0.161	0.311
	42	-5.79998	0.159	0.313
	43	-5.82545	0.156	0.313
	44	-5.85666	0.152	0.311
	45	-5.88906	0.15	0.312
	46	-5.92107	0.147	0.309
	47	-5.95205	0.148	0.313
	48	-5.98165	0.143	0.309
	49	-6.00963	0.139	0.308
	50	-6.03582	0.136	0.311
	51	-6.06005	0.135	0.312
	52	-6.08217	0.13	0.311
	53	-6.10206	0.127	0.311
	54	-6.11958	0.124	0.312
	55	-6.13462	0.121	0.313
	56	-6.14707	0.121	0.313
	57	-6.15685	0.119	0.313
	58	-6.16389	0.117	0.314
	59	-6.16813	0.117	0.315
	60	-6.16955	0.117	0.315
		--
		--
	1	-6.05319	0.121	0.319
	2	-6.05228	0.121	0.319
	3	-6.04956	0.122	0.319
	4	-6.04504	0.122	0.319
	5	-6.03875	0.123	0.318
	6	-6.0307	0.124	0.318
	7	-6.02094	0.124	0.319
	8	-6.00952	0.126	0.32
	9	-5.99649	0.127	0.322
	10	-5.98193	0.13	0.324
	11	-5.96592	0.131	0.323
	12	-5.94857	0.132	0.321
	13	-5.93003	0.134	0.322
	14	-5.91046	0.135	0.32
[truncated: 13,624 more rows]

## Sheet: Figure 2b
Figure 2b													Inset
	Parameter x	Parameter y	Parameter y	Parameter y	Parameter y	Parameter y	Parameter y	Parameter y	Parameter y	Parameter y			Parameter x	Parameter y
	Gate voltage	300K	260K	220K	180K	160K	140K	120K	100K	80K			Temperature	on/off ratio
	-80	1.64678e-14	3.12128e-14	3.4719e-14	4.27281e-14	3.71721e-14	6.54227e-08	1.25887e-07	2.3024e-06	2.328e-06			300	1150000000
	-79	5.89418e-14	2.50073e-14	2.78754e-14	3.05174e-14	2.55988e-14	6.80357e-08	1.15216e-07	2.2862e-06	2.3041e-06			280	166000000
	-78	1.2341e-12	3.35868e-14	2.31958e-14	2.70486e-14	3.01908e-14	7.28717e-08	1.06085e-07	2.2573e-06	2.2735e-06			260	797000000
	-77	1.59349e-11	1.12118e-13	2.25437e-14	2.68567e-14	2.35378e-14	7.81901e-08	9.99907e-08	2.2331e-06	2.268e-06			240	652000000
	-76	1.07189e-10	4.59122e-13	2.59798e-14	2.55156e-14	2.86048e-14	8.27312e-08	9.56407e-08	2.21e-06	2.2458e-06			220	1060000000
	-75	7.06561e-10	1.5904e-12	3.85094e-14	2.56646e-14	2.09963e-14	8.75926e-08	9.10889e-08	2.2001e-06	2.2216e-06			200	1150000000
	-74	2.0458e-09	7.0569e-12	8.67252e-14	2.55853e-14	2.79039e-14	9.75993e-08	8.8117e-08	2.1773e-06	2.199e-06			180	1080000000
	-73	4.312e-09	2.01142e-11	2.59846e-13	2.44885e-14	2.2465e-14	1.02093e-07	8.42524e-08	2.1619e-06	2.1853e-06			160	1330000000
	-72	7.3665e-09	2.27446e-10	6.27349e-13	2.35901e-14	2.79183e-14	1.08009e-07	8.48487e-08	2.1571e-06	2.1772e-06			140	452
	-71	1.16395e-08	7.07715e-10	1.408e-12	2.58462e-14	2.14395e-14	1.16002e-07	8.39073e-08	2.144e-06	2.1683e-06			120	367
	-70	1.75762e-08	2.7537e-09	3.2499e-12	2.45632e-14	2.33307e-14	1.3044e-07	8.50409e-08	2.1222e-06	2.1648e-06			100	15.3
	-69	2.46442e-08	4.8108e-09	7.8779e-12	2.51075e-14	1.96384e-14	1.26466e-07	8.16314e-08	2.1162e-06	2.1614e-06			80	15.2
	-68	3.35835e-08	1.08257e-08	1.65532e-11	2.78816e-14	2.59915e-14	1.41021e-07	8.78764e-08	2.1012e-06	2.1691e-06
	-67	4.41365e-08	1.63686e-08	3.99817e-11	3.41505e-14	2.10354e-14	1.46726e-07	8.86179e-08	2.0968e-06	2.1539e-06
	-66	4.79707e-08	2.25174e-08	1.92321e-10	4.78464e-14	2.70045e-14	1.51166e-07	9.29449e-08	2.0807e-06	2.1456e-06
	-65	6.19174e-08	2.88645e-08	5.57187e-10	9.51696e-14	2.3495e-14	1.51518e-07	9.62583e-08	2.0925e-06	2.1308e-06
	-64	7.73069e-08	3.65311e-08	1.0634e-09	2.15093e-13	3.89371e-14	1.75877e-07	1.02758e-07	2.0982e-06	2.1458e-06
	-63	9.4805e-08	4.38319e-08	1.8885e-09	4.4281e-13	5.78167e-14	1.80489e-07	1.076e-07	2.0857e-06	2.1378e-06
	-62	1.09103e-07	3.98064e-08	2.6035e-09	7.35769e-13	1.16349e-13	1.82983e-07	1.12986e-07	2.0786e-06	2.1396e-06
	-61	1.25703e-07	5.44961e-08	3.7573e-09	1.403e-12	2.24105e-13	2.034e-07	1.19142e-07	2.0847e-06	2.1501e-06
	-60	1.55708e-07	6.88135e-08	4.8666e-09	2.3208e-12	4.21105e-13	2.01341e-07	1.22647e-07	2.0838e-06	2.15e-06
	-59	1.72654e-07	8.41101e-08	6.0305e-09	4.1822e-12	8.11906e-13	2.29711e-07	1.28208e-07	2.09e-06	2.1552e-06
	-58	1.98592e-07	1.01271e-07	7.8051e-09	7.6717e-12	1.3114e-12	2.34852e-07	1.2688e-07	2.0903e-06	2.151e-06
	-57	2.29899e-07	1.10151e-07	1.08895e-08	1.47622e-11	2.4771e-12	2.46448e-07	1.2716e-07	2.0855e-06	2.1552e-06
	-56	2.70241e-07	1.30237e-07	1.45443e-08	2.574e-11	4.4072e-12	2.63507e-07	1.34991e-07	2.0852e-06	2.1688e-06
	-55	3.06657e-07	1.46235e-07	1.82851e-08	4.18716e-11	8.9544e-12	2.78111e-07	1.44931e-07	2.095e-06	2.177e-06
	-54	3.38601e-07	1.60223e-07	2.07657e-08	7.14897e-11	1.71533e-11	3.05077e-07	1.51258e-07	2.1071e-06	2.1754e-06
	-53	3.79425e-07	1.7764e-07	2.45156e-08	1.21952e-10	3.09983e-11	3.17793e-07	1.61993e-07	2.0987e-06	2.1854e-06
	-52	4.2723e-07	1.97565e-07	2.98322e-08	2.03463e-10	6.08548e-11	3.47353e-07	1.71325e-07	2.1113e-06	2.2001e-06
	-51	4.80398e-07	2.19378e-07	3.72315e-08	3.41413e-10	1.08042e-10	3.5201e-07	1.78867e-07	2.1244e-06	2.2169e-06
	-50	4.86315e-07	2.38226e-07	4.5462e-08	4.84191e-10	1.99195e-10	3.73186e-07	1.8871e-07	2.1171e-06	2.2289e-06
	-49	5.45208e-07	2.59823e-07	5.31942e-08	8.12123e-10	2.9605e-10	3.8202e-07	1.9904e-07	2.1235e-06	2.2337e-06
	-48	6.02496e-07	2.79014e-07	6.45025e-08	1.2589e-09	4.59999e-10	3.82136e-07	2.05357e-07	2.1439e-06	2.2337e-06
	-47	6.71031e-07	3.16099e-07	7.92926e-08	1.9796e-09	6.9476e-10	4.1501e-07	2.17279e-07	2.1499e-06	2.2252e-06
	-46	7.2426e-07	3.42607e-07	9.11754e-08	2.9063e-09	1.0088e-09	4.31101e-07	2.26809e-07	2.1492e-06	2.2762e-06
	-45	7.99796e-07	3.68217e-07	1.0795e-07	4.5437e-09	1.5022e-09	4.81945e-07	2.37644e-07	2.1669e-06	2.2878e-06
	-44	8.41707e-07	4.10889e-07	1.31226e-07	6.4671e-09	2.3157e-09	4.90461e-07	2.55165e-07	2.1699e-06	2.2855e-06
	-43	9.19953e-07	4.30909e-07	1.53762e-07	9.1152e-09	3.3546e-09	4.96532e-07	2.69669e-07	2.1841e-06	2.2968e-06
	-42	1.002e-06	4.90834e-07	1.79298e-07	1.16804e-08	4.5229e-09	5.17474e-07	2.83943e-07	2.1899e-06	2.3338e-06
	-41	1.0629e-06	4.78894e-07	2.11248e-07	1.49503e-08	6.4104e-09	5.49953e-07	3.02288e-07	2.2175e-06	2.3356e-06
	-40	1.1462e-06	5.23247e-07	2.43824e-07	2.00019e-08	8.9396e-09	5.76526e-07	3.1451e-07	2.2322e-06	2.3688e-06
	-39	1.2829e-06	5.64732e-07	2.76157e-07	2.61545e-08	1.19247e-08	6.0232e-07	3.31486e-07	2.2414e-06	2.369e-06
	-38	1.365e-06	6.17476e-07	3.19309e-07	3.37909e-08	1.61212e-08	6.30561e-07	3.50146e-07	2.2543e-06	2.3867e-06
	-37	1.4189e-06	6.69293e-07	3.67698e-07	4.23766e-08	2.15086e-08	6.571e-07	3.69124e-07	2.2691e-06	2.4012e-06
	-36	1.5046e-06	7.11527e-07	4.12918e-07	5.34659e-08	2.89693e-08	6.79813e-07	3.883e-07	2.2846e-06	2.4188e-06
	-35	1.6204e-06	7.86487e-07	4.48664e-07	6.69062e-08	3.50587e-08	7.1241e-07	4.07566e-07	2.3084e-06	2.4346e-06
	-34	1.7431e-06	8.66721e-07	4.99875e-07	8.42694e-08	4.95189e-08	7.60726e-07	4.38338e-07	2.3204e-06	2.453e-06
	-33	1.8519e-06	9.1832e-07	5.36555e-07	1.01913e-07	5.87688e-08	7.818e-07	4.61904e-07	2.3373e-06	2.4626e-06
	-32	1.9387e-06	9.93863e-07	6.05669e-07	1.25328e-07	7.04307e-08	8.16111e-07	4.72309e-07	2.3439e-06	2.4971e-06
	-31	2.0427e-06	1.0604e-06	6.68319e-07	1.5375e-07	9.05329e-08	8.47294e-07	4.93813e-07	2.363e-06	2.5231e-06
	-30	2.1387e-06	1.1557e-06	7.3892e-07	1.88032e-07	1.1468e-07	8.59751e-07	5.21836e-07	2.3939e-06	2.5408e-06
	-29	2.2418e-06	1.2179e-06	8.2921e-07	2.24555e-07	1.38687e-07	8.92547e-07	5.369e-07	2.4141e-06	2.5382e-06
	-28	2.3362e-06	1.3133e-06	9.21131e-07	2.65793e-07	1.53403e-07	9.47568e-07	5.67733e-07	2.4219e-06	2.5759e-06
	-27	2.4705e-06	1.4122e-06	9.99693e-07	3.10507e-07	1.92796e-07	9.91254e-07	5.90802e-07	2.4514e-06	2.6052e-06
	-26	2.56e-06	1.497e-06	1.0903e-06	3.6136e-07	2.4402e-07	1.0015e-06	6.20191e-07	2.4796e-06	2.6378e-06
	-25	2.6831e-06	1.5787e-06	1.1914e-06	4.08496e-07	2.74431e-07	1.046e-06	6.44082e-07	2.5173e-06	2.6594e-06
	-24	2.7884e-06	1.6397e-06	1.3027e-06	4.71958e-07	3.07542e-07	1.1096e-06	6.72726e-07	2.5466e-06	2.6936e-06
	-23	2.9044e-06	1.7334e-06	1.426e-06	5.34762e-07	3.60346e-07	1.1319e-06	7.00612e-07	2.5652e-06	2.7174e-06
	-22	3.0478e-06	1.8274e-06	1.5289e-06	6.06079e-07	4.22889e-07	1.1598e-06	7.31874e-07	2.6e-06	2.7427e-06
	-21	3.1627e-06	1.9486e-06	1.6586e-06	6.88748e-07	5.1219e-07	1.2065e-06	7.72681e-07	2.6037e-06	2.7736e-06
	-20	3.229e-06	2.065e-06	1.7863e-06	7.79019e-07	5.66533e-07	1.2779e-06	7.97017e-07	2.6352e-06	2.7882e-06
	-19	3.327e-06	2.17e-06	1.9091e-06	8.83779e-07	6.5163e-07	1.2757e-06	8.33513e-07	2.6616e-06	2.8187e-06
	-18	3.4724e-06	2.2965e-06	2.0383e-06	9.83039e-07	7.66446e-07	1.3173e-06	8.75675e-07	2.6796e-06	2.8464e-06
	-17	3.5614e-06	2.4334e-06	2.1673e-06	1.1058e-06	8.51732e-07	1.401e-06	9.12824e-07	2.7199e-06	2.8698e-06
	-16	3.6838e-06	2.5612e-06	2.335e-06	1.2167e-06	9.4835e-07	1.4481e-06	9.54371e-07	2.7464e-06	2.9013e-06
	-15	3.835e-06	2.7125e-06	2.4775e-06	1.3421e-06	1.0647e-06	1.5068e-06	9.97151e-07	2.7849e-06	2.948e-06
	-14	3.9635e-06	2.8416e-06	2.6338e-06	1.4788e-06	1.2101e-06	1.5715e-06	1.0407e-06	2.8274e-06	2.9764e-06
	-13	4.1096e-06	2.9903e-06	2.8046e-06	1.6277e-06	1.3403e-06	1.6079e-06	1.0699e-06	2.8467e-06	3.0141e-06
	-12	4.2488e-06	3.1385e-06	2.9262e-06	1.7724e-06	1.4457e-06	1.6855e-06	1.1211e-06	2.8772e-06	3.0471e-06
	-11	4.4139e-06	3.2842e-06	3.0994e-06	1.9249e-06	1.5899e-06	1.7456e-06	1.1758e-06	2.9015e-06	3.0753e-06
	-10	4.5081e-06	3.4672e-06	3.2824e-06	2.0835e-06	1.7608e-06	1.7978e-06	1.2428e-06	2.9486e-06	3.1229e-06
	-9	4.6841e-06	3.6171e-06	3.4405e-06	2.2281e-06	1.9574e-06	1.9046e-06	1.3116e-06	2.9957e-06	3.1348e-06
	-8	4.8006e-06	3.7648e-06	3.613e-06	2.4212e-06	2.0014e-06	2.0142e-06	1.4055e-06	3.0273e-06	3.1954e-06
	-7	4.9151e-06	3.9087e-06	3.7797e-06	2.5945e-06	2.1881e-06	2.0974e-06	1.5099e-06	3.0583e-06	3.2355e-06
	-6	5.0825e-06	4.0962e-06	3.9495e-06	2.7881e-06	2.4305e-06	2.1908e-06	1.6412e-06	3.1115e-06	3.2791e-06
	-5	5.2438e-06	4.2308e-06	4.1726e-06	2.9802e-06	2.5542e-06	2.2797e-06	1.802e-06	3.153e-06	3.3306e-06
	-4	5.3776e-06	4.3715e-06	4.3633e-06	3.1855e-06	2.7823e-06	2.3882e-06	1.962e-06	3.2008e-06	3.3742e-06
	-3	5.5269e-06	4.5538e-06	4.5393e-06	3.3969e-06	3.0028e-06	2.4898e-06	2.1304e-06	3.2405e-06	3.4366e-06
	-2	5.7108e-06	4.7085e-06	4.743e-06	3.6042e-06	3.2003e-06	2.6892e-06	2.3125e-06	3.2808e-06	3.4881e-06
	-1	5.8699e-06	4.8887e-06	4.9403e-06	3.8327e-06	3.4525e-06	2.8627e-06	2.5144e-06	3.3492e-06	3.4986e-06
	0	5.9979e-06	5.0189e-06	5.1172e-06	4.0404e-06	3.6121e-06	3.0795e-06	2.7091e-06	3.4142e-06	3.5707e-06
	1	6.1385e-06	5.204e-06	5.3286e-06	4.2639e-06	3.7843e-06	3.3298e-06	2.9163e-06	3.4828e-06	3.638e-06
	2	6.3336e-06	5.3825e-06	5.5513e-06	4.4912e-06	4.0358e-06	3.5032e-06	3.1269e-06	3.5368e-06	3.7014e-06
	3	6.4681e-06	5.5818e-06	5.7601e-06	4.7192e-06	4.2824e-06	3.7659e-06	3.3406e-06	3.6001e-06	3.761e-06
	4	6.6422e-06	5.753e-06	5.8861e-06	4.9524e-06	4.4829e-06	3.9666e-06	3.5641e-06	3.674e-06	3.8367e-06
	5	6.822e-06	5.9542e-06	6.1152e-06	5.1909e-06	4.7305e-06	4.1482e-06	3.8023e-06	3.7665e-06	3.8968e-06
	6	6.9846e-06	6.1008e-06	6.3212e-06	5.4535e-06	4.9973e-06	4.4769e-06	4.0421e-06	3.879e-06	3.9878e-06
	7	7.1369e-06	6.2819e-06	6.519e-06	5.703e-06	5.2974e-06	4.7562e-06	4.3e-06	3.9965e-06	4.0902e-06
	8	7.2849e-06	6.4522e-06	6.794e-06	5.9641e-06	5.5607e-06	4.9749e-06	4.5505e-06	4.1393e-06	4.1911e-06
	9	7.4676e-06	6.6118e-06	6.9823e-06	6.2384e-06	5.8014e-06	5.2639e-06	4.8111e-06	4.3814e-06	4.3349e-06
	10	7.6398e-06	6.8076e-06	7.1967e-06	6.4909e-06	6.0948e-06	5.5242e-06	5.1091e-06	4.6377e-06	4.4794e-06
	11	7.7892e-06	6.9826e-06	7.4493e-06	6.7508e-06	6.4029e-06	5.7949e-06	5.3762e-06	4.9073e-06	4.686e-06
	12	7.9683e-06	7.1872e-06	7.7105e-06	6.9979e-06	6.6125e-06	6.0811e-06	5.6528e-06	5.2249e-06	4.9583e-06
	13	8.1123e-06	7.363e-06	7.9447e-06	7.2786e-06	6.9143e-06	6.3577e-06	5.9458e-06	5.5059e-06	5.2877e-06
	14	8.2174e-06	7.5468e-06	8.1179e-06	7.5201e-06	7.2088e-06	6.6615e-06	6.2067e-06	5.7872e-06	5.5763e-06
	15	8.4147e-06	7.7625e-06	8.3294e-06	7.7853e-06	7.4935e-06	6.9253e-06	6.5104e-06	6.087e-06	5.8595e-06
	16	8.5923e-06	7.9338e-06	8.5475e-06	8.0449e-06	7.7658e-06	7.2661e-06	6.8054e-06	6.376e-06	6.1645e-06
	17	8.7516e-06	8.0916e-06	8.796e-06	8.3165e-06	8.1276e-06	7.6039e-06	7.0934e-06	6.6847e-06	6.4448e-06
	18	8.9115e-06	8.2916e-06	8.9989e-06	8.5957e-06	8.41e-06	7.9397e-06	7.3908e-06	7.003e-06	6.7375e-06
	19	9.036e-06	8.477e-06	9.2389e-06	8.8619e-06	8.6421e-06	8.1737e-06	7.7034e-06	7.3293e-06	7.0667e-06
	20	9.248e-06	8.6527e-06	9.5349e-06	9.1421e-06	8.9338e-06	8.4951e-06	8.0506e-06	7.6364e-06	7.3781e-06
	21	9.4234e-06	8.8378e-06	9.7353e-06	9.4116e-06	9.2403e-06	8.7871e-06	8.3583e-06	7.9539e-06	7.7191e-06
	22	9.5771e-06	9.0166e-06	9.9323e-06	9.6769e-06	9.5478e-06	9.0827e-06	8.6796e-06	8.2859e-06	8.0745e-06
	23	9.7675e-06	9.2427e-06	1.01752e-05	9.9595e-06	9.8587e-06	9.4081e-06	8.9762e-06	8.6177e-06	8.4268e-06
	24	9.9141e-06	9.4228e-06	1.04133e-05	1.02286e-05	1.01438e-05	9.7254e-06	9.331e-06	8.9321e-06	8.8102e-06
	25	1.01007e-05	9.5613e-06	1.06274e-05	1.05031e-05	1.04359e-05	1.00473e-05	9.6537e-06	9.279e-06	9.1559e-06
	26	1.0274e-05	9.7545e-06	1.087e-05	1.07891e-05	1.06943e-05	1.03618e-05	9.9859e-06	9.633e-06	9.5035e-06
	27	1.04286e-05	9.938e-06	1.10984e-05	1.10683e-05	1.10036e-05	1.06441e-05	1.03172e-05	9.979e-06	9.8783e-06
	28	1.05525e-05	1.00898e-05	1.13315e-05	1.13608e-05	1.1256e-05	1.09796e-05	1.06226e-05	1.03409e-05	1.02849e-05
	29	1.07201e-05	1.02738e-05	1.15609e-05	1.163e-05	1.15924e-05	1.13439e-05	1.09884e-05	1.06923e-05	1.06512e-05
	30	1.0877e-05	1.04693e-05	1.17835e-05	1.19106e-05	1.19122e-05	1.16997e-05	1.13201e-05	1.10392e-05	1.10051e-05
	31	1.10805e-05	1.06431e-05	1.20227e-05	1.21757e-05	1.21841e-05	1.20216e-05	1.16488e-05	1.13596e-05	1.13782e-05
	32	1.12394e-05	1.08132e-05	1.22497e-05	1.24673e-05	1.24978e-05	1.21974e-05	1.18119e-05	1.17275e-05	1.17745e-05
	33	1.13907e-05	1.10347e-05	1.25036e-05	1.27338e-05	1.28218e-05	1.2683e-05	1.22303e-05	1.20677e-05	1.21774e-05
	34	1.1546e-05	1.12442e-05	1.27309e-05	1.30032e-05	1.30898e-05	1.29381e-05	1.26693e-05	1.2438e-05	1.261e-05
	35	1.16751e-05	1.13983e-05	1.29504e-05	1.32841e-05	1.3408e-05	1.33104e-05	1.30264e-05	1.27599e-05	1.30174e-05
	36	1.19166e-05	1.15762e-05	1.32054e-05	1.35552e-05	1.37135e-05	1.3684e-05	1.33545e-05	1.31177e-05	1.34167e-05
	37	1.20754e-05	1.17381e-05	1.34545e-05	1.38554e-05	1.40236e-05	1.40013e-05	1.37112e-05	1.34803e-05	1.37835e-05
	38	1.22687e-05	1.19703e-05	1.36865e-05	1.41182e-05	1.43298e-05	1.43492e-05	1.40769e-05	1.38312e-05	1.41314e-05
	39	1.24145e-05	1.21521e-05	1.39031e-05	1.43986e-05	1.47014e-05	1.46212e-05	1.44111e-05	1.41762e-05	1.44961e-05
	40	1.25451e-05	1.23257e-05	1.41262e-05	1.4682e-05	1.49278e-05	1.49646e-05	1.47609e-05	1.45324e-05	1.49464e-05
	41	1.27147e-05	1.25012e-05	1.43905e-05	1.49662e-05	1.52295e-05	1.52637e-05	1.51268e-05	1.48922e-05	1.5395e-05
	42	1.29096e-05	1.2674e-05	1.4643e-05	1.5244e-05	1.55896e-05	1.55675e-05	1.54857e-05	1.52583e-05	1.58146e-05
	43	1.30967e-05	1.28701e-05	1.48807e-05	1.55444e-05	1.59138e-05	1.60634e-05	1.58905e-05	1.56167e-05	1.62621e-05
	44	1.32476e-05	1.3066e-05	1.51126e-05	1.58282e-05	1.62196e-05	1.63369e-05	1.62562e-05	1.59869e-05	1.66854e-05
	45	1.34215e-05	1.32901e-05	1.53608e-05	1.61125e-05	1.65026e-05	1.67468e-05	1.66077e-05	1.63704e-05	1.71357e-05
	46	1.35806e-05	1.34951e-05	1.55734e-05	1.64045e-05	1.68389e-05	1.70125e-05	1.69989e-05	1.67287e-05	1.75475e-05
	47	1.37044e-05	1.36656e-05	1.58054e-05	1.66943e-05	1.71629e-05	1.73314e-05	1.73487e-05	1.71392e-05	1.80327e-05
	48	1.38584e-05	1.38276e-05	1.60265e-05	1.69827e-05	1.75158e-05	1.77251e-05	1.77277e-05	1.75616e-05	1.84581e-05
	49	1.40354e-05	1.40378e-05	1.62891e-05	1.72852e-05	1.78038e-05	1.80493e-05	1.81118e-05	1.79576e-05	1.89317e-05
	50	1.42082e-05	1.42221e-05	1.6579e-05	1.7571e-05	1.81161e-05	1.84112e-05	1.84702e-05	1.83707e-05	1.93776e-05
	51	1.43748e-05	1.44127e-05	1.67889e-05	1.78869e-05	1.84526e-05	1.87652e-05	1.8859e-05	1.87597e-05	1.98743e-05
	52	1.45421e-05	1.45784e-05	1.70188e-05	1.81727e-05	1.86364e-05	1.91188e-05	1.92477e-05	1.91499e-05	2.03507e-05
	53	1.4696e-05	1.47609e-05	1.72423e-05	1.84599e-05	1.90694e-05	1.94991e-05	1.96464e-05	1.95855e-05	2.08308e-05
	54	1.48624e-05	1.49559e-05	1.7479e-05	1.87521e-05	1.94197e-05	1.99375e-05	2.00351e-05	2.00207e-05	2.13309e-05
	55	1.50465e-05	1.51638e-05	1.77247e-05	1.90366e-05	1.97419e-05	2.03056e-05	2.04264e-05	2.04499e-05	2.1795e-05
	56	1.52022e-05	1.53437e-05	1.79912e-05	1.93142e-05	2.00264e-05	2.05969e-05	2.07833e-05	2.08559e-05	2.23173e-05
	57	1.531e-05	1.55338e-05	1.82605e-05	1.96133e-05	2.04177e-05	2.09378e-05	2.11943e-05	2.12685e-05	2.27885e-05
	58	1.55012e-05	1.57248e-05	1.85145e-05	1.99277e-05	2.06783e-05	2.12931e-05	2.16095e-05	2.17096e-05	2.32308e-05
	59	1.56699e-05	1.5922e-05	1.87511e-05	2.02235e-05	2.10324e-05	2.15983e-05	2.19769e-05	2.21552e-05	2.37233e-05
	60	1.58104e-05	1.60776e-05	1.89903e-05	2.04986e-05	2.13225e-05	2.20636e-05	2.24053e-05	2.25866e-05	2.42408e-05
	61	1.59572e-05	1.62772e-05	1.92293e-05	2.07956e-05	2.16555e-05	2.22893e-05	2.28058e-05	2.30257e-05	2.47247e-05
	62	1.60966e-05	1.64632e-05	1.94868e-05	2.11141e-05	2.19725e-05	2.26314e-05	2.32435e-05	2.34832e-05	2.52109e-05
	63	1.62581e-05	1.66812e-05	1.97087e-05	2.14089e-05	2.23101e-05	2.31088e-05	2.36512e-05	2.39048e-05	2.56982e-05
	64	1.64483e-05	1.69034e-05	1.99531e-05	2.17216e-05	2.26816e-05	2.3533e-05	2.40587e-05	2.43308e-05	2.62469e-05
	65	1.66174e-05	1.70885e-05	2.01932e-05	2.2016e-05	2.29779e-05	2.3909e-05	2.44697e-05	2.4743e-05	2.67161e-05
	66	1.67706e-05	1.7259e-05	2.04786e-05	2.23197e-05	2.33154e-05	2.4225e-05	2.48597e-05	2.51962e-05	2.7199e-05
	67	1.69221e-05	1.74536e-05	2.07111e-05	2.25925e-05	2.36483e-05	2.46514e-05	2.52714e-05	2.56704e-05	2.77596e-05
	68	1.70774e-05	1.76236e-05	2.09734e-05	2.28898e-05	2.39722e-05	2.50421e-05	2.57089e-05	2.61072e-05	2.8292e-05
	69	1.7242e-05	1.77886e-05	2.12189e-05	2.32009e-05	2.43163e-05	2.53158e-05	2.60904e-05	2.65648e-05	2.88173e-05
	70	1.74068e-05	1.7986e-05	2.14729e-05	2.35073e-05	2.46288e-05	2.55802e-05	2.64981e-05	2.70699e-05	2.93682e-05
	71	1.75358e-05	1.81967e-05	2.17189e-05	2.38198e-05	2.49716e-05	2.61033e-05	2.68087e-05	2.75146e-05	2.98654e-05
	72	1.77037e-05	1.84017e-05	2.1965e-05	2.41217e-05	2.53377e-05	2.62731e-05	2.72813e-05	2.79657e-05	3.04104e-05
	73	1.78173e-05	1.85839e-05	2.22249e-05	2.44268e-05	2.56925e-05	2.68782e-05	2.7566e-05	2.84193e-05	3.09707e-05
	74	1.79666e-05	1.87831e-05	2.24781e-05	2.47349e-05	2.60392e-05	2.72422e-05	2.79998e-05	2.8901e-05	3.1499e-05
	75	1.81229e-05	1.89811e-05	2.27184e-05	2.50366e-05	2.63667e-05	2.76416e-05	2.84533e-05	2.93555e-05	3.20643e-05
	76	1.82613e-05	1.91749e-05	2.29354e-05	2.53394e-05	2.66767e-05	2.79763e-05	2.88662e-05	2.98528e-05	3.25824e-05
	77	1.84318e-05	1.93757e-05	2.31913e-05	2.56336e-05	2.70227e-05	2.83085e-05	2.93874e-05	3.03367e-05	3.31578e-05
	78	1.85915e-05	1.95537e-05	2.3477e-05	2.59553e-05	2.73373e-05	2.8746e-05	2.99135e-05	3.07953e-05	3.37217e-05
	79	1.87596e-05	1.97544e-05	2.3722e-05	2.62752e-05	2.77145e-05	2.91676e-05	3.03648e-05	3.13026e-05	3.42426e-05
	80	1.89169e-05	1.99355e-05	2.40023e-05	2.65645e-05	2.80121e-05	2.95808e-05	3.07784e-05	3.17891e-05	3.47812e-05

## Sheet: Figure 2c
Figure 2c
	Parameter x	Parameter y	Parameter x	Parameter y	Parameter x	Parameter y	Parameter x	Parameter y
	Time	80K	Time	100K	Time	120K	Time	140K
	0.7709	1.6931e-06	0.77091	1.5459e-06	0.79398	2.08383e-07	0.79383	2.6883e-07
	0.88058	1.6868e-06	0.88063	1.5396e-06	0.90367	2.18661e-07	0.90353	2.62466e-07
	0.99067	1.6841e-06	0.99068	1.5344e-06	1.0137	2.25099e-07	1.0136	2.5397e-07
	1.1007	1.6766e-06	1.1008	1.5249e-06	1.1238	2.22741e-07	1.1237	2.48157e-07
	1.2108	1.6673e-06	1.2109	1.5147e-06	1.2339	2.2781e-07	1.2338	2.43623e-07
	1.3209	1.6649e-06	1.321	1.5044e-06	1.3439	2.3257e-07	1.3439	2.33589e-07
	1.4309	1.6623e-06	1.431	1.5023e-06	1.4541	2.35892e-07	1.4539	2.29831e-07
	1.541	1.6607e-06	1.5411	1.5032e-06	1.5641	2.37468e-07	1.564	2.35725e-07
	1.651	1.6648e-06	1.6512	1.4934e-06	1.6742	2.41575e-07	1.6741	2.29206e-07
	1.7611	1.6634e-06	1.7612	1.4872e-06	1.7843	2.46088e-07	1.7842	2.21479e-07
	1.8712	1.6555e-06	1.8713	1.4843e-06	1.8943	2.47793e-07	1.8943	2.18076e-07
	1.9812	1.6507e-06	1.9814	1.4749e-06	2.0044	2.45713e-07	2.0043	2.2011e-07
	2.0913	1.651e-06	2.0915	1.4822e-06	2.1145	2.48514e-07	2.1144	2.13119e-07
	2.2014	1.6462e-06	2.2016	1.4743e-06	2.2245	2.48595e-07	2.2245	2.06776e-07
	2.3114	1.6356e-06	2.3117	1.4811e-06	2.3346	2.52166e-07	2.3346	2.10818e-07
	2.4215	1.6306e-06	2.4217	1.482e-06	2.4447	2.56798e-07	2.4447	2.07115e-07
	2.5316	1.6319e-06	2.5318	1.473e-06	2.5548	2.56364e-07	2.5547	2.07686e-07
	2.6417	1.6315e-06	2.6419	1.4689e-06	2.6648	2.6113e-07	2.6648	2.10632e-07
	2.7517	1.6315e-06	2.752	1.4732e-06	2.7749	2.64989e-07	2.7749	2.08159e-07
	2.8618	1.6298e-06	2.8621	1.4644e-06	2.885	2.69527e-07	2.885	2.07417e-07
	2.9719	1.6287e-06	2.9721	1.4619e-06	2.9951	2.73406e-07	2.995	1.98749e-07
	3.0819	1.6222e-06	3.0822	1.4632e-06	3.1051	2.75039e-07	3.1051	2.02827e-07
	3.192	1.61e-06	3.1923	1.4596e-06	3.2152	2.79778e-07	3.2152	2.01318e-07
	3.302	1.6152e-06	3.3024	1.4601e-06	3.3253	2.76521e-07	3.3253	1.96437e-07
	3.4121	1.6177e-06	3.4125	1.4589e-06	3.4354	2.78679e-07	3.4353	1.96754e-07
	3.5221	1.6187e-06	3.5225	1.4638e-06	3.5455	2.79463e-07	3.5454	1.89138e-07
	3.6322	1.6111e-06	3.6326	1.4602e-06	3.6556	2.79785e-07	3.6555	1.9226e-07
	3.7423	1.6128e-06	3.7427	1.4536e-06	3.7656	2.80941e-07	3.7656	1.82891e-07
	3.8524	1.6063e-06	3.8528	1.4509e-06	3.8757	2.8301e-07	3.8757	1.894e-07
	3.9624	1.6073e-06	3.9629	1.4523e-06	3.9858	2.8348e-07	3.9857	1.93051e-07
	4.0725	1.6072e-06	4.0729	1.4579e-06	4.0958	2.85915e-07	4.0958	1.89813e-07
	4.1826	1.6058e-06	4.183	1.4467e-06	4.2059	2.87789e-07	4.2059	1.89752e-07
	4.2926	1.6022e-06	4.2931	1.4396e-06	4.316	2.90769e-07	4.316	1.87304e-07
	4.4027	1.6103e-06	4.4032	1.4364e-06	4.4261	2.89758e-07	4.4261	1.86903e-07
	4.5128	1.6142e-06	4.5132	1.4357e-06	4.5361	2.90986e-07	4.5361	1.85992e-07
	4.6229	1.6116e-06	4.6233	1.4328e-06	4.6462	2.93647e-07	4.6462	1.83576e-07
	4.7329	1.6053e-06	4.7334	1.4391e-06	4.7563	2.97786e-07	4.7563	1.81927e-07
	4.843	1.6056e-06	4.8435	1.4367e-06	4.8663	2.95991e-07	4.8664	1.84339e-07
	4.953	1.5991e-06	4.9536	1.4308e-06	4.9764	3.02191e-07	4.9764	1.79865e-07
	5.0631	1.6065e-06	5.0636	1.4243e-06	5.0865	2.96358e-07	5.0865	1.79278e-07
	5.1731	1.6018e-06	5.1737	1.4276e-06	5.1965	3.00643e-07	5.1966	1.78326e-07
	5.2832	1.6084e-06	5.2838	1.4306e-06	5.3066	2.96509e-07	5.3067	1.7125e-07
	5.3933	1.61e-06	5.3939	1.4316e-06	5.4167	3.01615e-07	5.4168	1.66713e-07
	5.5034	1.6066e-06	5.5039	1.4276e-06	5.5267	3.0779e-07	5.5269	1.74364e-07
	5.6134	1.6072e-06	5.614	1.4255e-06	5.6368	3.01716e-07	5.6369	1.75107e-07
	5.7235	1.6055e-06	5.7241	1.424e-06	5.7469	3.02851e-07	5.747	1.74621e-07
	5.8335	1.5916e-06	5.8342	1.4237e-06	5.857	3.08956e-07	5.8571	1.73594e-07
	5.9436	1.59e-06	5.9443	1.4156e-06	5.9671	3.03887e-07	5.9672	1.74805e-07
	6.0537	1.5803e-06	6.0543	1.4141e-06	6.0771	3.05544e-07	6.0773	1.74779e-07
	6.1637	1.5787e-06	6.1644	1.4179e-06	6.1872	3.07668e-07	6.1874	1.75823e-07
	6.2738	1.5873e-06	6.2745	1.414e-06	6.2973	3.0814e-07	6.2974	1.74386e-07
	6.3839	1.5874e-06	6.3846	1.4186e-06	6.4074	3.04923e-07	6.4075	1.73503e-07
	6.4939	1.5845e-06	6.4946	1.4192e-06	6.5174	3.03764e-07	6.5175	1.7179e-07
	6.604	1.5796e-06	6.6047	1.4251e-06	6.6275	3.08577e-07	6.6276	1.69599e-07
	6.714	1.5849e-06	6.7148	1.4151e-06	6.7375	3.10757e-07	6.7377	1.70831e-07
	6.8241	1.5862e-06	6.8249	1.4113e-06	6.8476	3.08805e-07	6.8478	1.58365e-07
	6.9342	1.5856e-06	6.935	1.4114e-06	6.9577	3.09214e-07	6.9579	1.63446e-07
	7.0443	1.5853e-06	7.045	1.4067e-06	7.0677	3.06466e-07	7.068	1.64531e-07
	7.1543	1.5866e-06	7.1551	1.4146e-06	7.1778	3.03864e-07	7.178	1.61807e-07
	7.2644	1.5851e-06	7.2652	1.4122e-06	7.2879	3.03777e-07	7.2881	1.67368e-07
	7.3745	1.5862e-06	7.3753	1.4079e-06	7.398	3.04595e-07	7.3982	1.6786e-07
	7.4845	1.587e-06	7.4854	1.4072e-06	7.508	3.05487e-07	7.5083	1.66928e-07
	7.5946	1.5861e-06	7.5954	1.4068e-06	7.6181	3.08908e-07	7.6183	1.67559e-07
	7.7046	1.5808e-06	7.7055	1.3972e-06	7.7282	3.10563e-07	7.7284	1.67167e-07
	7.8147	1.5822e-06	7.8156	1.3943e-06	7.8383	3.07853e-07	7.8385	1.64361e-07
	7.9248	1.5825e-06	7.9257	1.3977e-06	7.9483	3.10994e-07	7.9486	1.66775e-07
	8.0348	1.5801e-06	8.0357	1.3913e-06	8.0584	3.11855e-07	8.0587	1.62034e-07
	8.1449	1.5838e-06	8.1458	1.3897e-06	8.1685	3.11329e-07	8.1688	1.61237e-07
	8.255	1.5821e-06	8.2559	1.3886e-06	8.2786	3.11747e-07	8.2789	1.62409e-07
	8.365	1.5817e-06	8.366	1.3768e-06	8.3886	3.14295e-07	8.389	1.60792e-07
	8.4751	1.5809e-06	8.4761	1.39e-06	8.4987	3.13569e-07	8.4991	1.59567e-07
	8.5852	1.5835e-06	8.5862	1.3934e-06	8.6087	3.1438e-07	8.6092	1.56307e-07
	8.6952	1.5794e-06	8.6962	1.3919e-06	8.7188	3.16633e-07	8.7192	1.60381e-07
	8.8053	1.5741e-06	8.8063	1.3906e-06	8.8289	3.1531e-07	8.8293	1.59784e-07
	8.9154	1.5767e-06	8.9164	1.3891e-06	8.939	3.11964e-07	8.9394	1.59381e-07
	9.0254	1.5791e-06	9.0265	1.3884e-06	9.049	3.06874e-07	9.0495	1.5968e-07
	9.1355	1.5761e-06	9.1365	1.3898e-06	9.1591	3.03491e-07	9.1596	1.57894e-07
	9.2456	1.576e-06	9.2466	1.3918e-06	9.2692	3.07169e-07	9.2696	1.58149e-07
	9.3557	1.5758e-06	9.3567	1.3876e-06	9.3792	3.0795e-07	9.3797	1.6012e-07
	9.4657	1.5766e-06	9.4668	1.389e-06	9.4893	3.09472e-07	9.4898	1.5686e-07
	9.5758	1.5775e-06	9.5769	1.3847e-06	9.5994	3.10112e-07	9.5999	1.54835e-07
	9.6858	1.5718e-06	9.687	1.3815e-06	9.7095	3.06398e-07	9.7099	1.51911e-07
	9.7959	1.5733e-06	9.797	1.3741e-06	9.8195	3.05795e-07	9.8201	1.523e-07
	9.906	1.5636e-06	9.9071	1.3803e-06	9.9296	3.01223e-07	9.9301	1.55837e-07
	10.0161	1.569e-06	10.0172	1.3709e-06	10.0397	3.03717e-07	10.0402	1.56916e-07
	10.1262	1.567e-06	10.1273	1.3768e-06	10.1498	3.05898e-07	10.1503	1.53169e-07
	10.2362	1.5729e-06	10.2374	1.3588e-06	10.2599	3.06531e-07	10.2604	1.5669e-07
	10.3463	1.5715e-06	10.3475	1.3652e-06	10.3699	3.05065e-07	10.3704	1.57593e-07
	10.4564	1.5741e-06	10.4576	1.3691e-06	10.48	3.06919e-07	10.4805	1.54287e-07
	10.5664	1.5744e-06	10.5676	1.3706e-06	10.5901	3.07636e-07	10.5906	1.55771e-07
	10.6765	1.5721e-06	10.6777	1.3622e-06	10.7001	3.01509e-07	10.7007	1.54257e-07
	10.7866	1.5746e-06	10.7878	1.3618e-06	10.8102	3.00454e-07	10.8108	1.51305e-07
	10.8966	1.5719e-06	10.8979	1.3651e-06	10.9203	3.01257e-07	10.9208	1.53212e-07
	11.0067	1.5652e-06	11.008	1.3691e-06	11.0304	3.04079e-07	11.0309	1.52081e-07
	11.1167	1.5717e-06	11.118	1.3632e-06	11.1404	3.01522e-07	11.141	1.51798e-07
	11.2268	1.5651e-06	11.2281	1.3627e-06	11.2505	2.99245e-07	11.2511	1.54849e-07
	11.3369	1.5713e-06	11.3382	1.3595e-06	11.3606	2.95164e-07	11.3611	1.56474e-07
	11.447	1.5694e-06	11.4483	1.3706e-06	11.4707	2.94318e-07	11.4712	1.56186e-07
	11.557	1.564e-06	11.5584	1.3613e-06	11.5807	2.97444e-07	11.5813	1.55466e-07
	11.6671	1.5607e-06	11.6684	1.3548e-06	11.6908	2.9519e-07	11.6914	1.55496e-07
	11.7772	1.5653e-06	11.7785	1.353e-06	11.8009	2.98622e-07	11.8014	1.53114e-07
	11.8872	1.5592e-06	11.8886	1.3539e-06	11.9109	2.99553e-07	11.9115	1.54374e-07
	11.9973	1.554e-06	11.9987	1.3544e-06	12.021	2.94909e-07	12.0216	1.50365e-07
	12.1074	1.55e-06	12.1088	1.3594e-06	12.1311	2.90209e-07	12.1316	1.50238e-07
	12.2175	1.5557e-06	12.2188	1.3611e-06	12.2412	2.911e-07	12.2417	1.49037e-07
	12.3275	1.5575e-06	12.3289	1.3589e-06	12.3513	2.92497e-07	12.3518	1.49864e-07
	12.4376	1.5538e-06	12.439	1.3602e-06	12.4613	2.8677e-07	12.4619	1.49704e-07
	12.5476	1.5619e-06	12.5491	1.3561e-06	12.5714	2.8297e-07	12.5719	1.4811e-07
	12.6577	1.5525e-06	12.6592	1.3552e-06	12.6815	2.81153e-07	12.682	1.48935e-07
	12.7678	1.5515e-06	12.7692	1.3568e-06	12.7916	2.83502e-07	12.7921	1.46581e-07
	12.8779	1.5623e-06	12.8793	1.3544e-06	12.9017	2.82894e-07	12.9022	1.51455e-07
	12.9879	1.5648e-06	12.9894	1.3537e-06	13.0117	2.81244e-07	13.0123	1.50456e-07
	13.098	1.5556e-06	13.0995	1.3535e-06	13.1218	2.78855e-07	13.1224	1.50284e-07
	13.2081	1.558e-06	13.2096	1.353e-06	13.2319	2.80239e-07	13.2324	1.50471e-07
	13.3181	1.5582e-06	13.3197	1.3515e-06	13.342	2.80117e-07	13.3425	1.52277e-07
	13.4282	1.5523e-06	13.4298	1.3471e-06	13.4521	2.76212e-07	13.4526	1.5203e-07
	13.5383	1.5537e-06	13.5398	1.351e-06	13.5621	2.79955e-07	13.5627	1.49388e-07
	13.6484	1.5606e-06	13.6499	1.3569e-06	13.6722	2.76374e-07	13.6728	1.52521e-07
	13.7584	1.5547e-06	13.76	1.354e-06	13.7823	2.81661e-07	13.7829	1.52245e-07
	13.8685	1.5539e-06	13.8701	1.3549e-06	13.8924	2.80255e-07	13.893	1.49911e-07
	13.9786	1.5562e-06	13.9802	1.3516e-06	14.0024	2.74465e-07	14.003	1.41493e-07
	14.0886	1.5519e-06	14.0902	1.3522e-06	14.1125	2.82809e-07	14.1131	1.41458e-07
	14.1987	1.5557e-06	14.2003	1.3435e-06	14.2226	2.77465e-07	14.2232	1.48001e-07
	14.3088	1.5549e-06	14.3104	1.3451e-06	14.3327	2.78375e-07	14.3333	1.45721e-07
	14.4188	1.5569e-06	14.4205	1.3492e-06	14.4427	2.75915e-07	14.4434	1.48447e-07
	14.5289	1.5521e-06	14.5306	1.3538e-06	14.5528	2.74711e-07	14.5534	1.48395e-07
	14.639	1.5522e-06	14.6407	1.3465e-06	14.6629	2.77673e-07	14.6635	1.44384e-07
	14.749	1.556e-06	14.7507	1.3428e-06	14.7729	2.77774e-07	14.7736	1.43606e-07
	14.8591	1.5543e-06	14.8608	1.3522e-06	14.883	2.77649e-07	14.8837	1.48857e-07
	14.9691	1.5456e-06	14.9709	1.3435e-06	14.9931	2.6794e-07	14.9937	1.44042e-07
	15.0792	1.5538e-06	15.081	1.3453e-06	15.1032	2.62646e-07	15.1038	1.40552e-07
	15.1893	1.5512e-06	15.1911	1.3452e-06	15.2132	2.58424e-07	15.2139	1.45006e-07
	15.2994	1.549e-06	15.3011	1.3436e-06	15.3233	2.65549e-07	15.324	1.45731e-07
	15.4094	1.5524e-06	15.4112	1.3384e-06	15.4334	2.59018e-07	15.434	1.46183e-07
	15.5195	1.5501e-06	15.5213	1.342e-06	15.5435	2.57586e-07	15.5441	1.37334e-07
	15.6296	1.5465e-06	15.6314	1.339e-06	15.6535	2.53782e-07	15.6542	1.38137e-07
	15.7396	1.5508e-06	15.7415	1.3375e-06	15.7636	2.6237e-07	15.7643	1.35791e-07
	15.8497	1.5527e-06	15.8515	1.3365e-06	15.8737	2.60853e-07	15.8744	1.36785e-07
	15.9598	1.5518e-06	15.9616	1.3348e-06	15.9838	2.62071e-07	15.9845	1.44558e-07
	16.0698	1.5544e-06	16.0717	1.3365e-06	16.0939	2.57866e-07	16.0945	1.46549e-07
	16.1799	1.5498e-06	16.1818	1.3339e-06	16.2039	2.58879e-07	16.2046	1.4761e-07
	16.2899	1.5455e-06	16.2919	1.3304e-06	16.314	2.54081e-07	16.3147	1.4118e-07
	16.4	1.541e-06	16.402	1.3372e-06	16.4241	2.5663e-07	16.4248	1.42951e-07
	16.5101	1.5434e-06	16.5121	1.3388e-06	16.5342	2.48995e-07	16.5348	1.4208e-07
	16.6202	1.5465e-06	16.6221	1.3338e-06	16.6442	2.5104e-07	16.6449	1.42664e-07
	16.7303	1.5451e-06	16.7322	1.3278e-06	16.7543	2.56334e-07	16.755	1.42114e-07
	16.8403	1.5364e-06	16.8423	1.3349e-06	16.8644	2.56296e-07	16.8651	1.38668e-07
	16.9504	1.5397e-06	16.9524	1.327e-06	16.9744	2.57593e-07	16.9751	1.43316e-07
	17.0605	1.5384e-06	17.0625	1.3305e-06	17.0845	2.55471e-07	17.0852	1.40775e-07
	17.1705	1.5357e-06	17.1725	1.3276e-06	17.1946	2.51114e-07	17.1953	1.42323e-07
	17.2806	1.539e-06	17.2826	1.3279e-06	17.3047	2.50982e-07	17.3054	1.43121e-07
	17.3906	1.5318e-06	17.3927	1.3356e-06	17.4148	2.46688e-07	17.4155	1.43294e-07
	17.5007	1.5326e-06	17.5028	1.3329e-06	17.5248	2.51405e-07	17.5255	1.39646e-07
	17.6108	1.5361e-06	17.6129	1.3312e-06	17.6349	2.46416e-07	17.6356	1.4451e-07
	17.7208	1.5343e-06	17.7229	1.331e-06	17.745	2.49913e-07	17.7457	1.37371e-07
	17.8309	1.5406e-06	17.833	1.3162e-06	17.8551	2.48408e-07	17.8558	1.41056e-07
	17.941	1.5409e-06	17.9431	1.3194e-06	17.9651	2.46005e-07	17.9659	1.36062e-07
	18.0511	1.5385e-06	18.0532	1.3257e-06	18.0752	2.46531e-07	18.076	1.41174e-07
	18.1611	1.5484e-06	18.1632	1.3257e-06	18.1853	2.43978e-07	18.1861	1.41235e-07
	18.2712	1.5459e-06	18.2733	1.3217e-06	18.2954	2.38653e-07	18.2962	1.43018e-07
	18.3813	1.5441e-06	18.3834	1.3208e-06	18.4054	2.4471e-07	18.4062	1.39964e-07
	18.4914	1.5332e-06	18.4935	1.321e-06	18.5155	2.41553e-07	18.5163	1.36815e-07
	18.6014	1.5352e-06	18.6036	1.3192e-06	18.6256	2.45693e-07	18.6264	1.36653e-07
	18.7115	1.5391e-06	18.7136	1.3169e-06	18.7357	2.39975e-07	18.7365	1.35582e-07
	18.8216	1.5409e-06	18.8237	1.3181e-06	18.8457	2.33442e-07	18.8466	1.36856e-07
	18.9317	1.5382e-06	18.9338	1.3134e-06	18.9558	2.34879e-07	18.9567	1.27847e-07
	19.0417	1.5339e-06	19.0439	1.3107e-06	19.0659	2.33607e-07	19.0667	1.2935e-07
	19.1518	1.5417e-06	19.154	1.3163e-06	19.1759	2.3072e-07	19.1768	1.3465e-07
	19.2619	1.5377e-06	19.2641	1.3129e-06	19.286	2.31192e-07	19.2869	1.25546e-07
	19.372	1.5374e-06	19.3741	1.3132e-06	19.3961	2.33241e-07	19.397	1.26156e-07
	19.482	1.5364e-06	19.4842	1.3034e-06	19.5062	2.37349e-07	19.5071	1.24996e-07
	19.5921	1.529e-06	19.5943	1.3149e-06	19.6163	2.38505e-07	19.6171	1.14959e-07
	19.7022	1.5341e-06	19.7044	1.3109e-06	19.7263	2.39533e-07	19.7272	1.19469e-07
	19.8122	1.5422e-06	19.8145	1.3065e-06	19.8364	2.37371e-07	19.8373	1.14793e-07
	19.9223	1.5407e-06	19.9246	1.3076e-06	19.9465	2.38685e-07	19.9474	1.08179e-07
	20.0324	1.5393e-06	20.0346	1.3112e-06	20.0565	2.32639e-07	20.0574	1.07334e-07
	20.1425	1.5371e-06	20.1447	1.3089e-06	20.1666	2.26608e-07	20.1675	1.01147e-07
	20.2526	1.5344e-06	20.2548	1.3007e-06	20.2767	2.28414e-07	20.2776	9.68757e-08
	20.3627	1.5325e-06	20.3648	1.3038e-06	20.3868	2.24364e-07	20.3877	9.33868e-08
	20.4727	1.5364e-06	20.4749	1.2964e-06	20.4969	2.25225e-07	20.4978	9.14147e-08
	20.5828	1.5412e-06	20.585	1.3025e-06	20.607	2.2104e-07	20.6078	8.34111e-08
	20.6928	1.5364e-06	20.6951	1.2955e-06	20.717	2.22823e-07	20.7179	8.44127e-08
	20.8029	1.5316e-06	20.8052	1.298e-06	20.8271	2.201e-07	20.828	7.93976e-08
	20.913	1.5348e-06	20.9153	1.2972e-06	20.9372	2.18061e-07	20.9381	7.97171e-08
	21.0231	1.5386e-06	21.0253	1.299e-06	21.0473	2.20798e-07	21.0482	7.64387e-08
	21.1331	1.5316e-06	21.1355	1.2967e-06	21.1574	2.16342e-07	21.1583	7.37175e-08
	21.2432	1.5364e-06	21.2455	1.297e-06	21.2674	2.20685e-07	21.2684	7.30802e-08
	21.3533	1.5409e-06	21.3556	1.2929e-06	21.3775	2.19085e-07	21.3785	6.96758e-08
	21.4634	1.5306e-06	21.4657	1.2954e-06	21.4876	2.17419e-07	21.4885	6.60485e-08
	21.5734	1.5304e-06	21.5758	1.2941e-06	21.5977	2.17944e-07	21.5986	6.42939e-08
	21.6835	1.5332e-06	21.6859	1.2931e-06	21.7077	2.16637e-07	21.7087	6.20209e-08
	21.7936	1.5379e-06	21.7959	1.2913e-06	21.8178	2.12822e-07	21.8188	6.17228e-08
	21.9037	1.5334e-06	21.906	1.2917e-06	21.9279	2.04313e-07	21.9289	6.38763e-08
	22.0138	1.5323e-06	22.0161	1.2868e-06	22.038	2.02132e-07	22.039	6.34375e-08
	22.1238	1.5249e-06	22.1262	1.2874e-06	22.1481	2.14901e-07	22.149	6.14991e-08
	22.2339	1.5305e-06	22.2363	1.291e-06	22.2581	2.12228e-07	22.2591	6.08391e-08
	22.344	1.528e-06	22.3463	1.28e-06	22.3682	2.16851e-07	22.3692	5.93291e-08
	22.454	1.5252e-06	22.4564	1.2828e-06	22.4783	2.1257e-07	22.4793	5.81268e-08
	22.5641	1.5205e-06	22.5665	1.2787e-06	22.5884	2.11001e-07	22.5894	5.79923e-08
	22.6742	1.5262e-06	22.6766	1.2773e-06	22.6985	2.04928e-07	22.6995	5.64208e-08
	22.7842	1.53e-06	22.7866	1.2701e-06	22.8086	2.05258e-07	22.8095	5.60796e-08
	22.8943	1.5337e-06	22.8967	1.2665e-06	22.9186	2.10637e-07	22.9196	5.50059e-08
	23.0044	1.5314e-06	23.0068	1.2612e-06	23.0287	2.07477e-07	23.0297	5.2637e-08
	23.1145	1.5299e-06	23.1169	1.2676e-06	23.1388	2.08871e-07	23.1398	5.23335e-08
	23.2245	1.5283e-06	23.227	1.2653e-06	23.2489	2.07979e-07	23.2498	5.14771e-08
	23.3346	1.5245e-06	23.337	1.2576e-06	23.359	2.06339e-07	23.3599	5.13975e-08
	23.4447	1.5278e-06	23.4471	1.2604e-06	23.469	1.96947e-07	23.47	5.02021e-08
	23.5547	1.5281e-06	23.5572	1.2666e-06	23.5791	2.01062e-07	23.5801	5.08393e-08
	23.6648	1.5268e-06	23.6673	1.2593e-06	23.6892	2.04117e-07	23.6902	5.24337e-08
	23.7749	1.5219e-06	23.7774	1.2632e-06	23.7993	2.0853e-07	23.8002	4.93276e-08
	23.885	1.5205e-06	23.8875	1.2579e-06	23.9093	2.03575e-07	23.9103	5.11903e-08
	23.995	1.5257e-06	23.9975	1.2577e-06	24.0194	2.02333e-07	24.0204	5.07278e-08
	24.1051	1.5231e-06	24.1076	1.2624e-06	24.1295	1.99491e-07	24.1305	5.13791e-08
	24.2152	1.5211e-06	24.2177	1.2607e-06	24.2396	2.00928e-07	24.2406	4.73351e-08
	24.3253	1.5205e-06	24.3277	1.2629e-06	24.3496	1.98825e-07	24.3506	4.76023e-08
	24.4354	1.5259e-06	24.4378	1.2633e-06	24.4597	2.00347e-07	24.4607	4.65378e-08
	24.5454	1.5242e-06	24.5479	1.2605e-06	24.5698	2.02891e-07	24.5708	5.01135e-08
	24.6555	1.5221e-06	24.658	1.2609e-06	24.6799	2.04129e-07	24.6808	4.83039e-08
	24.7655	1.5265e-06	24.7681	1.2632e-06	24.7899	1.99535e-07	24.7909	4.95873e-08
	24.8756	1.5223e-06	24.8782	1.2609e-06	24.9	2.0179e-07	24.901	4.96115e-08
	24.9857	1.5262e-06	24.9882	1.2597e-06	25.0101	2.04114e-07	25.0111	4.61632e-08
	25.0958	1.5263e-06	25.0983	1.2622e-06	25.1202	1.96186e-07	25.1211	4.73693e-08
	25.2059	1.5252e-06	25.2084	1.2538e-06	25.2302	2.04606e-07	25.2312	4.94378e-08
	25.316	1.5246e-06	25.3185	1.2523e-06	25.3403	2.00655e-07	25.3413	4.93117e-08
	25.426	1.5269e-06	25.4285	1.2514e-06	25.4504	1.95353e-07	25.4514	4.92773e-08
	25.5361	1.5243e-06	25.5386	1.2501e-06	25.5605	1.94112e-07	25.5614	4.79027e-08
	25.6462	1.5218e-06	25.6487	1.2512e-06	25.6706	1.95026e-07	25.6715	4.86959e-08
	25.7562	1.5229e-06	25.7588	1.2471e-06	25.7807	1.8237e-07	25.7816	4.42073e-08
	25.8663	1.5215e-06	25.8689	1.2484e-06	25.8907	1.90043e-07	25.8917	4.48832e-08
	25.9764	1.522e-06	25.9789	1.248e-06	26.0008	1.85207e-07	26.0018	4.70549e-08
	26.0865	1.5162e-06	26.089	1.2476e-06	26.1109	1.83252e-07	26.1119	4.82097e-08
	26.1966	1.5193e-06	26.1992	1.2437e-06	26.221	1.8174e-07	26.2219	4.75111e-08
	26.3066	1.5156e-06	26.3092	1.2441e-06	26.3311	1.85521e-07	26.332	4.87121e-08
	26.4167	1.5204e-06	26.4193	1.2443e-06	26.4411	1.84102e-07	26.4421	4.78185e-08
	26.5268	1.5153e-06	26.5294	1.2379e-06	26.5512	1.84589e-07	26.5522	4.86753e-08
	26.6368	1.5104e-06	26.6395	1.2483e-06	26.6613	1.86212e-07	26.6623	4.78946e-08
	26.7469	1.5112e-06	26.7496	1.2447e-06	26.7714	1.87283e-07	26.7723	4.88701e-08
	26.857	1.5132e-06	26.8596	1.2432e-06	26.8814	1.85419e-07	26.8824	4.82001e-08
	26.967	1.5072e-06	26.9697	1.2473e-06	26.9915	1.83121e-07	26.9925	4.84775e-08
	27.0771	1.5137e-06	27.0798	1.245e-06	27.1016	1.829e-07	27.1026	4.7688e-08
	27.1872	1.5101e-06	27.1899	1.2436e-06	27.2117	1.82501e-07	27.2126	4.4484e-08
	27.2973	1.5093e-06	27.3	1.2387e-06	27.3218	1.83669e-07	27.3227	4.88868e-08
	27.4074	1.5131e-06	27.41	1.2368e-06	27.4318	1.859e-07	27.4328	4.83391e-08
	27.5174	1.5118e-06	27.5201	1.2312e-06	27.5419	1.82396e-07	27.5429	4.77434e-08
	27.6275	1.5126e-06	27.6302	1.2313e-06	27.652	1.83374e-07	27.6529	4.64887e-08
	27.7376	1.5147e-06	27.7403	1.228e-06	27.7621	1.81054e-07	27.763	4.61497e-08
	27.8477	1.5157e-06	27.8504	1.2259e-06	27.8722	1.81935e-07	27.8731	4.65509e-08
	27.9577	1.5123e-06	27.9605	1.2273e-06	27.9822	1.80582e-07	27.9832	4.78048e-08
	28.0678	1.513e-06	28.0706	1.225e-06	28.0923	1.78568e-07	28.0933	4.83158e-08
	28.1779	1.5139e-06	28.1807	1.2198e-06	28.2024	1.7933e-07	28.2033	4.73625e-08
	28.288	1.514e-06	28.2908	1.2212e-06	28.3125	1.77321e-07	28.3134	4.71983e-08
	28.3981	1.5106e-06	28.4008	1.2276e-06	28.4226	1.76548e-07	28.4235	4.84311e-08
	28.5081	1.5144e-06	28.5109	1.2265e-06	28.5326	1.71751e-07	28.5336	4.79314e-08
	28.6182	1.5139e-06	28.621	1.2222e-06	28.6427	1.69422e-07	28.6437	4.52157e-08
	28.7283	1.5172e-06	28.7311	1.2175e-06	28.7528	1.71798e-07	28.7537	4.80943e-08
	28.8384	1.5125e-06	28.8412	1.2201e-06	28.8629	1.70842e-07	28.8638	4.53218e-08
	28.9485	1.5074e-06	28.9512	1.2197e-06	28.973	1.64904e-07	28.9739	4.71154e-08
	29.0586	1.5114e-06	29.0613	1.2201e-06	29.083	1.70032e-07	29.084	4.71294e-08
	29.1686	1.502e-06	29.1714	1.2202e-06	29.1931	1.69167e-07	29.194	4.6899e-08
	29.2787	1.4976e-06	29.2815	1.222e-06	29.3032	1.68767e-07	29.3041	4.72236e-08
	29.3888	1.51e-06	29.3916	1.2178e-06	29.4133	1.68967e-07	29.4142	4.8241e-08
	29.4989	1.5026e-06	29.5016	1.2061e-06	29.5233	1.68899e-07	29.5243	4.46912e-08
	29.6089	1.5023e-06	29.6117	1.2118e-06	29.6334	1.72081e-07	29.6344	4.72165e-08
	29.719	1.5072e-06	29.7218	1.2123e-06	29.7435	1.75645e-07	29.7445	4.44208e-08
	29.8291	1.5153e-06	29.8319	1.2123e-06	29.8535	1.64679e-07	29.8545	4.72721e-08
	29.9392	1.5174e-06	29.9419	1.2109e-06	29.9636	1.63876e-07	29.9646	4.8484e-08
	30.0492	1.5109e-06	30.052	1.2131e-06	30.0737	1.63345e-07	30.0747	4.83894e-08
	30.1593	1.5104e-06	30.1621	1.2093e-06	30.1838	1.64065e-07	30.1847	4.79332e-08
	30.2694	1.5096e-06	30.2722	1.208e-06	30.2939	1.61734e-07	30.2948	4.72845e-08
	30.3795	1.515e-06	30.3823	1.2043e-06	30.4039	1.60584e-07	30.4049	4.75203e-08
	30.4895	1.5116e-06	30.4923	1.2103e-06	30.514	1.63007e-07	30.515	4.72779e-08
	30.5996	1.5092e-06	30.6024	1.2085e-06	30.6241	1.59662e-07	30.6251	4.78366e-08
	30.7097	1.5082e-06	30.7125	1.2054e-06	30.7342	1.58044e-07	30.7352	4.83652e-08
	30.8198	1.512e-06	30.8226	1.1938e-06	30.8443	1.6354e-07	30.8452	4.84558e-08
	30.9298	1.5075e-06	30.9326	1.2022e-06	30.9543	1.58691e-07	30.9553	4.78201e-08
	31.0399	1.5113e-06	31.0427	1.1982e-06	31.0644	1.59755e-07	31.0654	4.74195e-08
	31.15	1.5108e-06	31.1528	1.2019e-06	31.1745	1.59436e-07	31.1755	4.74719e-08
	31.2601	1.5145e-06	31.2629	1.199e-06	31.2845	1.5676e-07	31.2856	4.7689e-08
	31.3702	1.5167e-06	31.3729	1.2007e-06	31.3946	1.59372e-07	31.3956	4.5874e-08
	31.4802	1.5099e-06	31.483	1.195e-06	31.5047	1.57791e-07	31.5057	4.71957e-08
	31.5903	1.5139e-06	31.5931	1.1992e-06	31.6147	1.54581e-07	31.6158	4.7048e-08
	31.7004	1.513e-06	31.7031	1.1964e-06	31.7248	1.57119e-07	31.7259	4.63301e-08
	31.8104	1.5151e-06	31.8132	1.1949e-06	31.8349	1.57106e-07	31.8359	4.36006e-08
	31.9205	1.5133e-06	31.9233	1.1985e-06	31.945	1.55387e-07	31.946	4.62981e-08
	32.0306	1.5124e-06	32.0334	1.1969e-06	32.055	1.53265e-07	32.0561	4.85214e-08
	32.1407	1.517e-06	32.1435	1.2e-06	32.1651	1.51937e-07	32.1662	4.8347e-08
	32.2508	1.5115e-06	32.2536	1.1969e-06	32.2752	1.49229e-07	32.2763	4.65382e-08
	32.3608	1.5143e-06	32.3636	1.193e-06	32.3853	1.5118e-07	32.3863	4.7653e-08
	32.4709	1.516e-06	32.4737	1.1925e-06	32.4953	1.52647e-07	32.4964	4.80956e-08
	32.581	1.5136e-06	32.5838	1.1886e-06	32.6054	1.50314e-07	32.6065	4.62803e-08
	32.6911	1.5172e-06	32.6939	1.1799e-06	32.7155	1.47627e-07	32.7166	4.74216e-08
	32.8012	1.5183e-06	32.804	1.1906e-06	32.8256	1.48619e-07	32.8267	4.68312e-08
	32.9112	1.5141e-06	32.914	1.19e-06	32.9357	1.49497e-07	32.9367	4.64661e-08
	33.0213	1.5083e-06	33.0241	1.179e-06	33.0457	1.4833e-07	33.0468	4.76089e-08
	33.1314	1.5089e-06	33.1342	1.182e-06	33.1558	1.45697e-07	33.1569	4.76819e-08
	33.2414	1.513e-06	33.2443	1.1756e-06	33.2659	1.48164e-07	33.267	4.76065e-08
	33.3515	1.5132e-06	33.3544	1.1791e-06	33.376	1.47726e-07	33.377	4.7903e-08
	33.4616	1.5108e-06	33.4644	1.178e-06	33.486	1.45859e-07	33.4871	4.76809e-08
	33.5717	1.5162e-06	33.5745	1.1719e-06	33.5961	1.47238e-07	33.5972	4.46423e-08
	33.6817	1.5121e-06	33.6846	1.1714e-06	33.7062	1.45542e-07	33.7073	4.7723e-08
	33.7918	1.5113e-06	33.7947	1.1733e-06	33.8163	1.4229e-07	33.8174	4.70008e-08
	33.9019	1.5068e-06	33.9048	1.1756e-06	33.9263	1.46992e-07	33.9275	4.75751e-08
	34.012	1.5054e-06	34.0148	1.176e-06	34.0364	1.47311e-07	34.0376	4.59267e-08
	34.122	1.5049e-06	34.1249	1.1763e-06	34.1465	1.41942e-07	34.1476	4.50089e-08
	34.2321	1.5107e-06	34.235	1.1716e-06	34.2566	1.40541e-07	34.2577	4.56252e-08
	34.3422	1.512e-06	34.3451	1.168e-06	34.3666	1.40116e-07	34.3678	4.66917e-08
	34.4523	1.5073e-06	34.4552	1.1682e-06	34.4767	1.43307e-07	34.4779	4.68502e-08
	34.5623	1.5019e-06	34.5653	1.1737e-06	34.5868	1.41615e-07	34.5879	4.79081e-08
	34.6724	1.5067e-06	34.6754	1.1664e-06	34.6969	1.4529e-07	34.698	4.7016e-08
	34.7825	1.5102e-06	34.7854	1.173e-06	34.807	1.43979e-07	34.8081	4.6218e-08
	34.8926	1.5083e-06	34.8955	1.1732e-06	34.917	1.45555e-07	34.9182	4.59143e-08
	35.0027	1.4918e-06	35.0056	1.174e-06	35.0271	1.40784e-07	35.0283	4.58208e-08
	35.1127	1.4969e-06	35.1156	1.1721e-06	35.1372	1.4296e-07	35.1384	4.66566e-08
	35.2228	1.5044e-06	35.2257	1.1696e-06	35.2473	1.38669e-07	35.2484	4.56338e-08
	35.3329	1.5062e-06	35.3358	1.1702e-06	35.3574	1.35442e-07	35.3585	4.61666e-08
	35.443	1.5088e-06	35.4459	1.1647e-06	35.4674	1.36088e-07	35.4686	4.68167e-08
	35.553	1.5086e-06	35.556	1.1575e-06	35.5775	1.36321e-07	35.5787	4.43929e-08
	35.6631	1.508e-06	35.666	1.1647e-06	35.6876	1.37414e-07	35.6888	4.7269e-08
	35.7732	1.5045e-06	35.7762	1.1658e-06	35.7977	1.32737e-07	35.7988	4.7609e-08
	35.8833	1.5028e-06	35.8862	1.1617e-06	35.9077	1.3902e-07	35.9089	4.76245e-08
	35.9933	1.5051e-06	35.9963	1.1606e-06	36.0178	1.52187e-07	36.019	4.77411e-08
	36.1034	1.5089e-06	36.1064	1.1576e-06	36.1279	1.54422e-07	36.129	4.89443e-08
	36.2135	1.5029e-06	36.2165	1.1525e-06	36.238	1.52399e-07	36.2391	4.72025e-08
	36.3236	1.5127e-06	36.3266	1.159e-06	36.348	1.53492e-07	36.3492	4.8222e-08
	36.4336	1.5076e-06	36.4366	1.1644e-06	36.4581	1.53494e-07	36.4593	4.83491e-08
	36.5437	1.5081e-06	36.5467	1.158e-06	36.5682	1.5272e-07	36.5694	4.82568e-08
	36.6538	1.5067e-06	36.6568	1.1604e-06	36.6782	1.52509e-07	36.6795	4.70879e-08
	36.7639	1.5047e-06	36.7669	1.1578e-06	36.7883	1.45308e-07	36.7895	4.76157e-08
	36.874	1.5097e-06	36.877	1.1552e-06	36.8984	1.41031e-07	36.8996	4.74786e-08
	36.984	1.5065e-06	36.9871	1.157e-06	37.0084	1.39117e-07	37.0097	4.7066e-08
	37.0941	1.5052e-06	37.0971	1.1623e-06	37.1185	1.37836e-07	37.1198	4.69443e-08
	37.2042	1.4993e-06	37.2072	1.1577e-06	37.2286	1.40387e-07	37.2298	4.44854e-08
	37.3142	1.4971e-06	37.3173	1.1579e-06	37.3387	1.39942e-07	37.3399	4.6157e-08
	37.4243	1.5057e-06	37.4274	1.1589e-06	37.4487	1.39811e-07	37.45	4.73688e-08
	37.5344	1.5054e-06	37.5374	1.1522e-06	37.5588	1.3947e-07	37.5601	4.80314e-08
	37.6444	1.5033e-06	37.6475	1.1544e-06	37.6689	1.38325e-07	37.6701	4.73925e-08
	37.7545	1.5051e-06	37.7576	1.1528e-06	37.779	1.40574e-07	37.7802	4.71911e-08
	37.8646	1.4993e-06	37.8677	1.1514e-06	37.889	1.41723e-07	37.8902	4.81707e-08
	37.9747	1.4975e-06	37.9778	1.1466e-06	37.9991	1.41992e-07	38.0003	4.70335e-08
	38.0847	1.502e-06	38.0878	1.1461e-06	38.1092	1.40227e-07	38.1104	4.82216e-08
	38.1948	1.5018e-06	38.1979	1.1415e-06	38.2193	1.38517e-07	38.2205	4.95512e-08
	38.3049	1.5001e-06	38.308	1.1424e-06	38.3294	1.36309e-07	38.3306	4.78715e-08
	38.415	1.5029e-06	38.4181	1.1419e-06	38.4394	1.35646e-07	38.4407	4.83678e-08
	38.5251	1.5005e-06	38.5282	1.1251e-06	38.5495	1.35694e-07	38.5507	4.92213e-08
	38.6352	1.4988e-06	38.6382	1.1216e-06	38.6596	1.36111e-07	38.6608	4.78813e-08
	38.7453	1.493e-06	38.7483	1.1322e-06	38.7697	1.41132e-07	38.7709	4.78189e-08
	38.8554	1.5029e-06	38.8584	1.1222e-06	38.8798	1.38142e-07	38.881	4.64751e-08
	38.9654	1.5029e-06	38.9685	1.1219e-06	38.9898	1.37057e-07	38.991	4.43911e-08
	39.0755	1.5035e-06	39.0786	1.1133e-06	39.0999	1.34717e-07	39.1011	4.68663e-08
	39.1856	1.5002e-06	39.1886	1.1305e-06	39.21	1.34623e-07	39.2112	4.80145e-08
	39.2957	1.4877e-06	39.2987	1.1272e-06	39.3201	1.35331e-07	39.3213	4.75039e-08
	39.4057	1.4963e-06	39.4088	1.1276e-06	39.4302	1.36076e-07	39.4314	4.86339e-08
	39.5158	1.4967e-06	39.5189	1.1283e-06	39.5402	1.37929e-07	39.5415	4.88417e-08
	39.6259	1.4961e-06	39.6289	1.1242e-06	39.6503	1.35934e-07	39.6516	4.7544e-08
	39.736	1.4977e-06	39.739	1.1239e-06	39.7604	1.36686e-07	39.7616	4.7104e-08
	39.8461	1.4991e-06	39.8491	1.1196e-06	39.8705	1.36915e-07	39.8717	4.69836e-08
	39.9561	1.5006e-06	39.9592	1.1199e-06	39.9805	1.36679e-07	39.9818	4.71224e-08
	40.0662	1.4992e-06	40.0692	1.1186e-06	40.0906	1.34859e-07	40.0919	4.67335e-08
	40.1763	1.5009e-06	40.1793	1.1178e-06	40.2007	1.30558e-07	40.202	4.60698e-08
	40.2864	1.5038e-06	40.2894	1.1183e-06	40.3108	1.3153e-07	40.312	4.61186e-08
	40.3964	1.5012e-06	40.3995	1.1114e-06	40.4209	1.34011e-07	40.4221	4.48383e-08
	40.5065	1.4965e-06	40.5095	1.1127e-06	40.5309	1.31221e-07	40.5322	4.80867e-08
	40.6166	1.4932e-06	40.6196	1.1097e-06	40.641	1.35855e-07	40.6423	4.73094e-08
	40.7267	1.5067e-06	40.7297	1.1128e-06	40.7511	1.34555e-07	40.7523	4.61472e-08
	40.8368	1.5054e-06	40.8398	1.1124e-06	40.8612	1.3312e-07	40.8624	4.64733e-08
	40.9468	1.5018e-06	40.9499	1.1129e-06	40.9713	1.35632e-07	40.9725	4.66605e-08
	41.0569	1.498e-06	41.0599	1.1155e-06	41.0813	1.37766e-07	41.0826	4.79421e-08
	41.167	1.502e-06	41.17	1.1114e-06	41.1914	1.35975e-07	41.1927	4.7218e-08
	41.2771	1.5059e-06	41.2801	1.1105e-06	41.3015	1.32081e-07	41.3027	4.7643e-08
	41.3872	1.5055e-06	41.3902	1.1067e-06	41.4116	1.33331e-07	41.4128	4.77306e-08
	41.4973	1.4989e-06	41.5003	1.1125e-06	41.5216	1.35378e-07	41.5229	4.79606e-08
	41.6073	1.496e-06	41.6103	1.1075e-06	41.6317	1.32485e-07	41.633	4.65008e-08
	41.7174	1.4946e-06	41.7204	1.099e-06	41.7418	1.32222e-07	41.743	4.46124e-08
	41.8275	1.4992e-06	41.8305	1.1082e-06	41.8519	1.31202e-07	41.8531	4.56138e-08
	41.9376	1.4977e-06	41.9405	1.1096e-06	41.962	1.33733e-07	41.9632	4.74946e-08
	42.0476	1.4983e-06	42.0506	1.1102e-06	42.0721	1.32226e-07	42.0733	4.76981e-08
	42.1577	1.4954e-06	42.1607	1.1083e-06	42.1822	1.35731e-07	42.1833	4.67252e-08
	42.2678	1.4972e-06	42.2708	1.1084e-06	42.2923	1.33828e-07	42.2934	4.59112e-08
	42.3779	1.4939e-06	42.3809	1.109e-06	42.4023	1.33859e-07	42.4035	4.69396e-08
	42.4879	1.4938e-06	42.4909	1.1078e-06	42.5124	1.31571e-07	42.5136	4.7334e-08
	42.598	1.4912e-06	42.601	1.1099e-06	42.6225	1.31626e-07	42.6237	4.67659e-08
	42.7081	1.4936e-06	42.711	1.1134e-06	42.7326	1.34974e-07	42.7338	4.66621e-08
	42.8182	1.4975e-06	42.8212	1.1106e-06	42.8427	1.32379e-07	42.8438	4.72304e-08
	42.9283	1.4935e-06	42.9312	1.1075e-06	42.9528	1.29984e-07	42.9539	4.60661e-08
	43.0384	1.4921e-06	43.0413	1.1073e-06	43.0628	1.30398e-07	43.064	4.582e-08
	43.1484	1.4938e-06	43.1514	1.101e-06	43.1729	1.31439e-07	43.1741	4.58416e-08
	43.2585	1.4918e-06	43.2615	1.1002e-06	43.283	1.30472e-07	43.2841	4.40076e-08
	43.3686	1.4927e-06	43.3716	1.0983e-06	43.3931	1.32953e-07	43.3942	4.60184e-08
	43.4787	1.4963e-06	43.4816	1.1025e-06	43.5032	1.29254e-07	43.5043	4.60324e-08
	43.5888	1.4941e-06	43.5917	1.0983e-06	43.6132	1.29355e-07	43.6144	4.56932e-08
	43.6989	1.4899e-06	43.7018	1.0937e-06	43.7233	1.28738e-07	43.7245	4.53155e-08
	43.809	1.4893e-06	43.8119	1.0946e-06	43.8334	1.30228e-07	43.8345	4.37241e-08
	43.919	1.4883e-06	43.922	1.0922e-06	43.9435	1.31483e-07	43.9446	4.57829e-08
	44.0291	1.4934e-06	44.032	1.0918e-06	44.0536	1.26577e-07	44.0547	4.40168e-08
	44.1391	1.4903e-06	44.1421	1.0912e-06	44.1637	1.30315e-07	44.1648	4.73646e-08
	44.2492	1.4889e-06	44.2522	1.0826e-06	44.2738	1.29286e-07	44.2749	4.58359e-08
	44.3593	1.4866e-06	44.3623	1.0869e-06	44.3838	1.30154e-07	44.3849	4.65472e-08
	44.4694	1.4865e-06	44.4724	1.0911e-06	44.4939	1.29701e-07	44.495	4.64053e-08
	44.5795	1.4793e-06	44.5824	1.0862e-06	44.604	1.28985e-07	44.6051	4.69274e-08
	44.6895	1.4863e-06	44.6925	1.0907e-06	44.7141	1.34843e-07	44.7152	4.72344e-08
	44.7996	1.481e-06	44.8026	1.0871e-06	44.8241	1.29697e-07	44.8252	4.74332e-08
	44.9097	1.4921e-06	44.9127	1.0913e-06	44.9342	1.31333e-07	44.9353	4.72076e-08
	45.0198	1.4808e-06	45.0228	1.0914e-06	45.0443	1.33097e-07	45.0454	4.76273e-08
	45.1298	1.4831e-06	45.1328	1.0914e-06	45.1544	1.33139e-07	45.1555	4.72777e-08
	45.2399	1.4865e-06	45.2429	1.0931e-06	45.2645	1.35048e-07	45.2655	4.69001e-08
	45.35	1.4895e-06	45.353	1.0906e-06	45.3745	1.31614e-07	45.3756	4.6908e-08
	45.4601	1.4868e-06	45.4631	1.0887e-06	45.4846	1.30579e-07	45.4857	4.58675e-08
	45.5702	1.4843e-06	45.5731	1.0808e-06	45.5947	1.29757e-07	45.5958	4.72879e-08
	45.6802	1.4892e-06	45.6832	1.0776e-06	45.7048	1.29765e-07	45.7059	4.65986e-08
	45.7903	1.4883e-06	45.7933	1.0858e-06	45.8148	1.29261e-07	45.8159	4.71374e-08
	45.9004	1.4821e-06	45.9034	1.0836e-06	45.9249	1.28766e-07	45.926	4.66278e-08
	46.0105	1.4846e-06	46.0135	1.0741e-06	46.035	1.29498e-07	46.0361	4.52882e-08
	46.1206	1.4859e-06	46.1235	1.0797e-06	46.1451	1.29935e-07	46.1462	4.61965e-08
	46.2307	1.4897e-06	46.2336	1.0762e-06	46.2552	1.27721e-07	46.2563	4.62488e-08
	46.3408	1.4897e-06	46.3437	1.0767e-06	46.3652	1.30308e-07	46.3664	4.65525e-08
	46.4508	1.486e-06	46.4538	1.0754e-06	46.4753	1.27858e-07	46.4764	4.6109e-08
	46.5609	1.4879e-06	46.5638	1.0639e-06	46.5854	1.31437e-07	46.5865	4.64519e-08
	46.671	1.4864e-06	46.6739	1.0677e-06	46.6955	1.25514e-07	46.6966	4.64677e-08
	46.7811	1.4914e-06	46.784	1.0711e-06	46.8056	1.27546e-07	46.8067	4.66369e-08
	46.8912	1.4939e-06	46.8941	1.0709e-06	46.9157	1.2662e-07	46.9167	4.54254e-08
	47.0013	1.4934e-06	47.0041	1.0764e-06	47.0257	1.26372e-07	47.0268	4.78512e-08
	47.1113	1.4898e-06	47.1142	1.0707e-06	47.1358	1.2749e-07	47.1369	4.75634e-08
	47.2214	1.4867e-06	47.2243	1.0671e-06	47.2459	1.27699e-07	47.247	4.72229e-08
	47.3315	1.4825e-06	47.3344	1.0673e-06	47.356	1.32414e-07	47.357	4.72743e-08
	47.4416	1.4817e-06	47.4445	1.0696e-06	47.466	1.31702e-07	47.4671	4.70865e-08
	47.5516	1.4843e-06	47.5545	1.0657e-06	47.5761	1.28674e-07	47.5772	4.71755e-08
	47.6617	1.4846e-06	47.6646	1.07e-06	47.6862	1.29404e-07	47.6873	4.66613e-08
	47.7718	1.484e-06	47.7747	1.0686e-06	47.7963	1.30214e-07	47.7973	4.69742e-08
	47.8819	1.4838e-06	47.8848	1.0623e-06	47.9064	1.30142e-07	47.9074	4.64205e-08
	47.9919	1.4873e-06	47.9948	1.059e-06	48.0164	1.29376e-07	48.0175	4.64585e-08
	48.102	1.4851e-06	48.1049	1.0623e-06	48.1265	1.28459e-07	48.1276	4.44912e-08
	48.2121	1.4875e-06	48.215	1.0618e-06	48.2366	1.26352e-07	48.2377	4.62837e-08
	48.3222	1.4889e-06	48.325	1.0604e-06	48.3467	1.28684e-07	48.3477	4.5189e-08
	48.4322	1.4875e-06	48.4351	1.0635e-06	48.4568	1.30461e-07	48.4578	4.58502e-08
	48.5423	1.4799e-06	48.5452	1.061e-06	48.5668	1.28222e-07	48.5679	4.50626e-08
	48.6524	1.4814e-06	48.6552	1.0597e-06	48.6769	1.33227e-07	48.678	4.5968e-08
	48.7624	1.4835e-06	48.7653	1.0571e-06	48.787	1.32386e-07	48.7881	4.52526e-08
	48.8725	1.4766e-06	48.8754	1.0535e-06	48.8971	1.318e-07	48.8982	4.63369e-08
	48.9826	1.4715e-06	48.9855	1.047e-06	49.0072	1.33407e-07	49.0082	4.59657e-08
	49.0927	1.4753e-06	49.0956	1.0448e-06	49.1172	1.32337e-07	49.1183	4.65542e-08
	49.2028	1.4782e-06	49.2056	1.0481e-06	49.2273	1.33885e-07	49.2284	4.64003e-08
	49.3129	1.482e-06	49.3157	1.0496e-06	49.3374	1.35942e-07	49.3385	4.61352e-08
	49.423	1.4809e-06	49.4258	1.0492e-06	49.4474	1.35902e-07	49.4485	4.49761e-08
	49.533	1.4779e-06	49.5358	1.0477e-06	49.5575	1.3053e-07	49.5586	4.54639e-08
	49.6431	1.4716e-06	49.6459	1.0445e-06	49.6676	1.25647e-07	49.6687	4.50395e-08
	49.7532	1.4747e-06	49.756	1.0444e-06	49.7777	1.29446e-07	49.7788	4.4202e-08
	49.8633	1.4698e-06	49.8661	1.0348e-06	49.8878	1.31488e-07	49.8888	4.24743e-08
	49.9734	1.4667e-06	49.9762	1.0292e-06	49.9979	1.3345e-07	49.9989	4.35935e-08
	50.0834	1.4696e-06	50.0862	1.0364e-06	50.1079	1.3407e-07	50.109	4.41582e-08
	50.1935	1.4715e-06	50.1963	1.0379e-06	50.218	1.34623e-07	50.2191	4.53735e-08
	50.3036	1.4706e-06	50.3064	1.0336e-06	50.3281	1.36299e-07	50.3292	4.53569e-08
	50.4137	1.4819e-06	50.4165	1.0344e-06	50.4382	1.33863e-07	50.4392	4.42197e-08
	50.5238	1.476e-06	50.5265	1.0302e-06	50.5483	1.31951e-07	50.5493	4.37236e-08
	50.6338	1.4722e-06	50.6366	1.0315e-06	50.6583	1.29218e-07	50.6594	4.08534e-08
	50.7439	1.4777e-06	50.7467	1.0285e-06	50.7684	1.31791e-07	50.7694	4.28972e-08
	50.854	1.4728e-06	50.8567	1.0301e-06	50.8785	1.29457e-07	50.8795	4.23799e-08
	50.9641	1.4804e-06	50.9668	1.028e-06	50.9885	1.31085e-07	50.9896	4.17683e-08
	51.0741	1.4866e-06	51.0769	1.0252e-06	51.0986	1.345e-07	51.0997	4.18658e-08
	51.1842	1.4815e-06	51.1869	1.018e-06	51.2087	1.33248e-07	51.2097	4.10209e-08
	51.2943	1.4764e-06	51.297	1.0186e-06	51.3188	1.32562e-07	51.3198	4.06737e-08
	51.4044	1.4804e-06	51.4071	1.0277e-06	51.4289	1.3351e-07	51.7046	3.90995e-08
	51.5145	1.4866e-06	51.5172	1.0328e-06	51.539	1.30533e-07	51.9146	3.78568e-08
	51.6245	1.4866e-06	51.6272	1.0319e-06	51.649	1.26417e-07	52.1247	3.73047e-08
	51.7346	1.4918e-06	51.7373	1.0358e-06	51.7591	1.29914e-07	52.3347	3.60554e-08
	51.8447	1.4878e-06	51.8474	1.0309e-06	51.8692	1.30583e-07	52.5447	3.46388e-08
	51.9548	1.4853e-06	51.9575	1.0321e-06	51.9793	1.29902e-07	52.7548	3.40538e-08
	52.0648	1.4823e-06	52.0676	1.0305e-06	52.0894	1.26943e-07	52.9648	3.26021e-08
	52.1749	1.4807e-06	52.1777	1.03e-06	52.1994	1.30385e-07	53.1748	3.18307e-08
	52.285	1.4844e-06	52.2877	1.0318e-06	52.3095	1.30285e-07	53.3848	3.03996e-08
	52.3951	1.4865e-06	52.3978	1.0284e-06	52.4196	1.31038e-07	53.5949	2.80063e-08
	52.5052	1.4813e-06	52.5078	1.0274e-06	52.5297	1.31569e-07	53.8049	2.80346e-08
	52.6152	1.4824e-06	52.6179	1.0224e-06	52.6398	1.31997e-07	54.0149	2.76149e-08
	52.7253	1.4849e-06	52.728	1.0268e-06	52.7499	1.30743e-07	54.225	2.64424e-08
	52.8354	1.4808e-06	52.8381	1.0252e-06	52.86	1.29243e-07	54.435	2.62534e-08
	52.9455	1.4859e-06	52.9481	1.0228e-06	52.97	1.27068e-07	54.645	2.5674e-08
	53.0556	1.488e-06	53.0582	1.0273e-06	53.0801	1.28543e-07	54.8551	2.43859e-08
	53.1656	1.4869e-06	53.1683	1.0211e-06	53.1902	1.29987e-07	55.0651	2.39057e-08
	53.2757	1.4812e-06	53.2784	1.0131e-06	53.3003	1.30822e-07	55.2751	2.33853e-08
	53.3858	1.4802e-06	53.3884	1.0119e-06	53.4103	1.29869e-07	55.4851	2.27814e-08
	53.4959	1.4758e-06	53.4985	1.0127e-06	53.5204	1.29817e-07	55.6952	2.24011e-08
	53.6059	1.4729e-06	53.6086	1.0149e-06	53.6305	1.29525e-07	55.9052	2.18059e-08
	53.716	1.4752e-06	53.7187	1.0131e-06	53.7406	1.32123e-07	56.1152	2.05821e-08
	53.8261	1.4746e-06	53.8288	1.0107e-06	53.8507	1.31822e-07	56.3253	1.98635e-08
	53.9362	1.4708e-06	53.9388	1.0102e-06	53.9608	1.29377e-07	56.5353	2.04409e-08
	54.0463	1.4683e-06	54.0489	1.0104e-06	54.0708	1.26281e-07	56.7453	1.85585e-08
	54.1564	1.4622e-06	54.159	1.0113e-06	54.1809	1.25724e-07	56.9553	1.90436e-08
	54.2664	1.4653e-06	54.2691	1.0045e-06	54.291	1.26573e-07	57.1653	1.76484e-08
	54.3765	1.4638e-06	54.3791	1.0061e-06	54.401	1.29461e-07	57.3754	1.71863e-08
	54.4866	1.4626e-06	54.4892	1.0139e-06	54.5111	1.30306e-07	57.5854	1.60771e-08
	54.5967	1.4689e-06	54.5992	1.0101e-06	54.6212	1.25914e-07	57.7954	1.549e-08
	54.7068	1.4693e-06	54.7093	1.0067e-06	54.7313	1.28116e-07	58.0054	1.61601e-08
	54.8168	1.4722e-06	54.8194	1.0091e-06	54.8414	1.28593e-07	58.2155	1.54799e-08
	54.9269	1.4699e-06	54.9295	1.0038e-06	54.9515	1.25939e-07	58.4255	1.53927e-08
	55.037	1.4623e-06	55.0395	1.005e-06	55.0615	1.26732e-07	58.6355	1.48707e-08
	55.1471	1.4631e-06	55.1496	1.0007e-06	55.1716	1.2323e-07	58.8455	1.43936e-08
	55.2571	1.4647e-06	55.2597	9.99003e-07	55.2817	1.27313e-07	59.0555	1.39018e-08
	55.3672	1.4688e-06	55.3698	9.99778e-07	55.3918	1.27862e-07	59.2656	1.30886e-08
	55.4773	1.4729e-06	55.4799	9.93044e-07	55.5019	1.28184e-07	59.4756	1.31298e-08
	55.5874	1.4699e-06	55.5899	1.0001e-06	55.612	1.23897e-07	59.6856	1.30008e-08
	55.6974	1.4698e-06	55.7	9.96151e-07	55.722	1.22411e-07	59.8956	1.19832e-08
	55.8075	1.4711e-06	55.8101	9.95488e-07	55.8321	1.25175e-07	60.1057	1.14596e-08
	55.9176	1.4719e-06	55.9202	9.95569e-07	55.9422	1.24016e-07	60.3157	1.14111e-08
	56.0277	1.4703e-06	56.0303	9.933e-07	56.0523	1.21564e-07	60.5257	1.11617e-08
	56.1377	1.4677e-06	56.1404	9.94598e-07	56.1624	1.23046e-07	60.7357	1.10268e-08
	56.2478	1.4643e-06	56.2504	9.91698e-07	56.2724	1.23798e-07	60.9458	1.00782e-08
	56.3579	1.4646e-06	56.3605	9.92863e-07	56.3825	1.23164e-07	61.1558	1.00736e-08
	56.468	1.4641e-06	56.4705	9.92211e-07	56.4926	1.25652e-07	61.3658	9.6744e-09
	56.578	1.4672e-06	56.5806	9.88368e-07	56.6027	1.23934e-07	61.5758	9.4754e-09
	56.6881	1.4712e-06	56.6907	9.86069e-07	56.7128	1.23798e-07	61.7858	8.7061e-09
	56.7982	1.4722e-06	56.8008	9.84349e-07	56.8228	1.24649e-07	61.9959	8.9226e-09
	56.9083	1.4744e-06	56.9109	9.73221e-07	56.9329	1.22477e-07	62.2059	8.0836e-09
	57.0184	1.47e-06	57.0209	9.79398e-07	57.043	1.20117e-07	62.4159	8.2313e-09
	57.1284	1.4687e-06	57.131	9.78466e-07	57.1531	1.22429e-07	62.626	8.0632e-09
	57.2385	1.4667e-06	57.2411	9.83884e-07	57.2632	1.23104e-07	62.836	7.8558e-09
	57.3486	1.4635e-06	57.3512	9.82639e-07	57.3733	1.22131e-07	63.046	7.5271e-09
	57.4587	1.4704e-06	57.4612	9.77159e-07	57.4834	1.23485e-07	63.256	7.2363e-09
	57.5688	1.4648e-06	57.5713	9.7621e-07	57.5934	1.23153e-07	63.466	7.0164e-09
	57.6788	1.4683e-06	57.6814	9.83012e-07	57.7035	1.28211e-07	63.6761	6.8883e-09
	57.7889	1.4686e-06	57.7915	9.82575e-07	57.8136	1.28548e-07	63.8861	6.4205e-09
	57.899	1.4693e-06	57.9015	9.80247e-07	57.9237	1.24479e-07	64.0961	6.1751e-09
	58.0091	1.4665e-06	58.0116	9.76469e-07	58.0337	1.25955e-07	64.3061	6.0713e-09
	58.1191	1.4679e-06	58.1217	9.75336e-07	58.1438	1.27157e-07	64.5162	5.951e-09
	58.2292	1.4656e-06	58.2318	9.74253e-07	58.2539	1.2397e-07	64.7262	5.3558e-09
	58.3393	1.4635e-06	58.3418	9.70642e-07	58.364	1.21454e-07	64.9362	5.4531e-09
	58.4494	1.463e-06	58.4519	9.66927e-07	58.4741	1.22007e-07	65.1463	5.0501e-09
	58.5594	1.4626e-06	58.5619	9.67447e-07	58.5842	1.24297e-07	65.3563	4.7177e-09
	58.6695	1.4601e-06	58.672	9.61186e-07	58.6942	1.20508e-07	65.5663	4.7185e-09
	58.7796	1.4592e-06	58.7821	9.68352e-07	58.8043	1.2562e-07	65.7763	4.6683e-09
	58.8897	1.4613e-06	58.8922	9.67836e-07	58.9144	1.26205e-07	65.9864	4.6267e-09
	58.9998	1.4572e-06	59.0022	9.6909e-07	59.0245	1.27978e-07	66.1964	4.3577e-09
	59.1098	1.46e-06	59.1123	9.61943e-07	59.1345	1.24533e-07	66.4064	4.1284e-09
	59.2199	1.4621e-06	59.2224	9.64444e-07	59.2446	1.23363e-07	66.6164	4.0365e-09
	59.33	1.4611e-06	59.3325	9.64572e-07	59.3547	1.20306e-07	66.8264	4.0065e-09
	59.44	1.4604e-06	59.4425	9.67329e-07	59.4648	1.15536e-07	67.4112	3.2259e-09
	59.5501	1.4615e-06	59.5526	9.63364e-07	59.5749	1.2038e-07	67.8221	3.101e-09
	59.6602	1.4637e-06	59.6627	9.56154e-07	59.6849	1.20613e-07	68.2329	2.9341e-09
	59.7703	1.4601e-06	59.7727	9.56628e-07	59.795	1.20332e-07	68.6438	2.729e-09
	59.8803	1.4629e-06	59.8828	9.59171e-07	59.9051	1.22243e-07	69.0547	2.4206e-09
	59.9904	1.4656e-06	59.9928	9.54623e-07	60.0152	1.2567e-07	69.4657	2.2472e-09
	60.1005	1.4616e-06	60.1029	9.56379e-07	60.1252	1.2122e-07	69.8766	2.0133e-09
	60.2105	1.462e-06	60.213	9.51009e-07	60.2353	1.23779e-07	70.2875	1.9018e-09
	60.3206	1.4652e-06	60.3231	9.38963e-07	60.3454	1.20166e-07	70.6983	1.7796e-09
	60.4307	1.4667e-06	60.4331	9.37255e-07	60.4555	1.21975e-07	71.1092	1.586e-09
	60.5407	1.4697e-06	60.5432	9.38578e-07	60.5655	1.19626e-07	71.5201	1.4634e-09
	60.6508	1.4653e-06	60.6533	9.33495e-07	60.6756	1.23269e-07	71.9309	1.3654e-09
	60.7609	1.4629e-06	60.7634	9.36692e-07	60.7857	1.23411e-07	72.3418	1.2579e-09
	60.871	1.4644e-06	60.8734	9.31641e-07	60.8958	1.2338e-07	72.7527	1.0866e-09
	60.9811	1.4667e-06	60.9835	9.33117e-07	61.0058	1.26359e-07	73.1635	9.91098e-10
	61.0911	1.4681e-06	61.0936	9.29821e-07	61.1159	1.21878e-07	73.5744	9.03488e-10
	61.2012	1.4662e-06	61.2037	9.31936e-07	61.226	1.23146e-07	73.9853	8.31109e-10
	61.3113	1.4676e-06	61.3137	9.26918e-07	61.336	1.23424e-07	74.3961	7.6113e-10
	61.4214	1.4695e-06	61.4238	9.30933e-07	61.4461	1.24076e-07	74.807	6.80962e-10
	61.5314	1.4616e-06	61.5339	9.32804e-07	61.5562	1.24637e-07	75.2179	6.22584e-10
	61.6415	1.46e-06	61.644	9.30146e-07	61.6663	1.21626e-07	75.6288	5.57741e-10
	61.7516	1.4683e-06	61.754	9.30729e-07	61.7763	1.20835e-07	76.0396	5.03251e-10
	61.8617	1.4665e-06	61.8641	9.21924e-07	61.8864	1.23174e-07	76.4505	4.66458e-10
	61.9718	1.4594e-06	61.9742	9.29076e-07	61.9966	1.20603e-07	76.8614	4.1171e-10
	62.0819	1.4591e-06	62.0843	9.24053e-07	62.1066	1.20537e-07	78.0422	3.0667e-10
	62.1919	1.4608e-06	62.1944	9.24743e-07	62.2167	1.20412e-07	78.7394	2.47942e-10
	62.302	1.4593e-06	62.3044	9.21448e-07	62.3268	1.22423e-07	79.4364	2.15051e-10
	62.4121	1.461e-06	62.4145	9.18605e-07	62.4369	1.25023e-07	80.1335	1.76187e-10
	62.5222	1.4647e-06	62.5246	9.19462e-07	62.547	1.20658e-07	80.8306	1.50172e-10
	62.6322	1.4607e-06	62.6347	9.19822e-07	62.657	1.18544e-07	81.5277	1.24638e-10
	62.7423	1.4632e-06	62.7448	9.20513e-07	62.7671	1.20156e-07	82.2249	1.05688e-10
	62.8524	1.4661e-06	62.8548	9.19695e-07	62.8771	1.20938e-07	82.9219	8.36518e-11
	62.9625	1.4649e-06	62.9649	9.17859e-07	62.9872	1.23934e-07	83.619	7.19729e-11
	63.0726	1.4646e-06	63.075	9.16782e-07	63.0973	1.20363e-07	84.3162	5.7518e-11
	63.1826	1.4561e-06	63.185	9.13792e-07	63.2074	1.23212e-07	85.0133	4.61774e-11
	63.2927	1.4592e-06	63.2951	9.16951e-07	63.3175	1.24197e-07	90.2212	7.8585e-12
	63.4028	1.4687e-06	63.4051	9.14099e-07	63.4276	1.2519e-07	93.3456	3.1025e-12
	63.5129	1.4665e-06	63.5152	9.1883e-07	63.5377	1.27084e-07	96.7971	1.4023e-12
	63.6229	1.4639e-06	63.6253	9.10538e-07	63.6477	1.26746e-07	100.249	7.68778e-13
	63.733	1.4647e-06	63.7354	9.08553e-07	63.7578	1.2532e-07	103.7	5.91421e-13
	63.8431	1.4743e-06	63.8454	9.09561e-07	63.8679	1.24156e-07	107.278	5.48936e-13
	63.9532	1.462e-06	63.9555	9.00365e-07	63.978	1.21043e-07	110.856	5.37612e-13
	64.0633	1.4684e-06	64.0656	9.08121e-07	64.0881	1.2223e-07	114.433	5.30367e-13
	64.1734	1.4713e-06	64.1757	9.11095e-07	64.1981	1.27566e-07	118.011	5.25588e-13
	64.2835	1.4709e-06	64.2857	8.97756e-07	64.3082	1.22827e-07	121.589	5.19218e-13
	64.3935	1.4758e-06	64.3958	9.05619e-07	64.4183	1.22181e-07	125.167	5.13755e-13
	64.5036	1.4746e-06	64.5059	9.07492e-07	64.5284	1.21753e-07	128.744	5.05415e-13
	64.6137	1.4706e-06	64.616	9.07976e-07	64.6384	1.2176e-07	132.322	5.00689e-13
	64.7238	1.4731e-06	64.726	9.06266e-07	64.7485	1.188e-07	135.9	4.93493e-13
	64.8339	1.4731e-06	64.8361	9.0301e-07	64.8586	1.20808e-07	139.478	4.85623e-13
	64.9439	1.4765e-06	64.9462	8.99332e-07	64.9687	1.21166e-07	143.055	4.79037e-13
	65.054	1.4823e-06	65.0563	8.96594e-07	65.0788	1.20653e-07	146.633	4.69988e-13
	65.1641	1.4759e-06	65.1663	8.96123e-07	65.1889	1.1977e-07	150.211	4.60524e-13
	65.2742	1.4765e-06	65.2764	8.93204e-07	65.2989	1.20875e-07	153.789	4.5092e-13
	65.3842	1.4682e-06	65.3864	8.94299e-07	65.409	1.20638e-07	157.367	4.40685e-13
	65.4943	1.4656e-06	65.4965	8.94906e-07	65.5191	1.20356e-07	160.945	4.28162e-13
	65.6044	1.4668e-06	65.6066	8.9453e-07	65.6292	1.21269e-07	164.523	4.12124e-13
	65.7145	1.4731e-06	65.7167	8.91164e-07	65.7393	1.22554e-07	168.1	3.99884e-13
	65.8246	1.4779e-06	65.8267	8.8773e-07	65.8493	1.22715e-07	171.678	3.79894e-13
	65.9346	1.4746e-06	65.9368	8.82537e-07	65.9594	1.16369e-07	175.256	3.55821e-13
	66.0447	1.4649e-06	66.0469	8.92377e-07	66.0695	1.16155e-07	178.834	3.20756e-13
	66.1548	1.4712e-06	66.157	8.90602e-07	66.1795	1.20605e-07
	66.2649	1.4698e-06	66.267	8.9003e-07	66.2896	1.19487e-07
	66.375	1.4757e-06	66.3771	8.87512e-07	66.3997	1.168e-07
	66.4851	1.4717e-06	66.4872	8.84256e-07	66.5098	1.21192e-07
	66.5951	1.4715e-06	66.5973	8.81373e-07	66.6199	1.21058e-07
	66.7052	1.4676e-06	66.7073	8.84043e-07	66.7299	1.24144e-07
	66.8153	1.468e-06	66.8174	8.83101e-07	66.84	1.22854e-07
	66.9254	1.4665e-06	66.9275	8.87314e-07	66.9501	1.23983e-07
	67.0355	1.466e-06	67.0376	8.84768e-07	67.0602	1.23566e-07
	67.1455	1.4619e-06	67.1476	8.9223e-07	67.1702	1.2084e-07
	67.2556	1.4619e-06	67.2577	8.89813e-07	67.2803	1.19178e-07
	67.3657	1.4668e-06	67.3678	8.84224e-07	67.3904	1.18681e-07
	67.4758	1.472e-06	67.4778	8.85086e-07	67.5005	1.18348e-07
	67.5858	1.4738e-06	67.5879	8.82231e-07	67.6106	1.21882e-07
	67.6959	1.4748e-06	67.698	8.83467e-07	67.7206	1.20805e-07
	67.806	1.4714e-06	67.808	8.83675e-07	67.8307	1.18603e-07
	67.9161	1.4655e-06	67.9181	8.82177e-07	67.9408	1.17521e-07
	68.0261	1.4664e-06	68.0282	8.82119e-07	68.0509	1.19554e-07
	68.1362	1.4695e-06	68.1383	8.81347e-07	68.1609	1.1868e-07
	68.2463	1.4695e-06	68.2483	8.80238e-07	68.271	1.1851e-07
	68.3564	1.4706e-06	68.3584	8.74751e-07	68.3811	1.17195e-07
	68.4665	1.4693e-06	68.4685	8.74323e-07	68.4912	1.18896e-07
	68.5765	1.4729e-06	68.5786	8.7361e-07	68.6013	1.16799e-07
	68.6866	1.4686e-06	68.6886	8.74498e-07	68.7113	1.14283e-07
	68.7967	1.4725e-06	68.7987	8.74244e-07	68.8214	1.13508e-07
	68.9067	1.4671e-06	68.9088	8.7496e-07	68.9315	1.15217e-07
	69.0168	1.4655e-06	69.0189	8.69486e-07	69.0416	1.17242e-07
	69.1269	1.4702e-06	69.1289	8.71967e-07	69.1516	1.18325e-07
	69.237	1.4733e-06	69.239	8.71455e-07	69.2617	1.14698e-07
	69.347	1.4719e-06	69.3491	8.63133e-07	69.3718	1.13767e-07
	69.4571	1.464e-06	69.4592	8.67535e-07	69.4819	1.12359e-07
	69.5672	1.4654e-06	69.5692	8.65106e-07	69.592	1.13944e-07
	69.6772	1.4747e-06	69.6793	8.63528e-07	69.702	1.10036e-07
	69.7873	1.4699e-06	69.7894	8.63075e-07	69.8121	1.15599e-07
	69.8974	1.4694e-06	69.8995	8.60168e-07	69.9221	1.14042e-07
	70.0075	1.4669e-06	70.0096	8.57287e-07	70.0322	1.10484e-07
	70.1176	1.4726e-06	70.1196	8.54168e-07	70.1423	1.1076e-07
	70.2276	1.4735e-06	70.2297	8.56884e-07	70.2523	1.1122e-07
	70.3377	1.4684e-06	70.3397	8.54501e-07	70.3624	1.11663e-07
	70.4478	1.4679e-06	70.4498	8.57568e-07	70.4725	1.12505e-07
	70.5579	1.4715e-06	70.5599	8.53025e-07	70.5826	1.12199e-07
	70.6679	1.4726e-06	70.6699	8.45381e-07	70.6927	1.08167e-07
	70.778	1.4734e-06	70.78	8.47181e-07	70.8027	1.11219e-07
	70.8881	1.4768e-06	70.8901	8.47694e-07	70.9128	1.11156e-07
	70.9982	1.4703e-06	71.0002	8.39734e-07	71.0229	1.13879e-07
	71.1083	1.4728e-06	71.1103	8.34036e-07	71.1329	1.11291e-07
	71.2183	1.4739e-06	71.2203	8.36451e-07	71.243	1.06941e-07
	71.3284	1.4692e-06	71.3304	8.36036e-07	71.3531	1.0536e-07
	71.4385	1.4708e-06	71.4405	8.34546e-07	71.4632	1.05205e-07
	71.5485	1.4694e-06	71.5506	8.37236e-07	71.5732	1.06024e-07
	71.6586	1.4679e-06	71.6606	8.37476e-07	71.6833	1.04354e-07
	71.7687	1.4637e-06	71.7707	8.37397e-07	71.7934	1.06179e-07
	71.8788	1.4613e-06	71.8808	8.3718e-07	71.9035	1.05986e-07
	71.9889	1.4643e-06	71.9908	8.38719e-07	72.0136	1.05092e-07
	72.0989	1.4641e-06	72.1009	8.40174e-07	72.1236	1.06202e-07
	72.209	1.4622e-06	72.211	8.36843e-07	72.2337	1.02944e-07
	72.3191	1.4595e-06	72.3211	8.3497e-07	72.3438	1.02918e-07
	72.4291	1.464e-06	72.4312	8.32258e-07	72.4539	1.02699e-07
	72.5392	1.4655e-06	72.5412	8.33737e-07	72.5639	1.06469e-07
	72.6493	1.4672e-06	72.6513	8.37858e-07	72.674	1.08788e-07
	72.7594	1.4621e-06	72.7614	8.30375e-07	72.784	1.03084e-07
	72.8695	1.4595e-06	72.8714	8.28727e-07	72.8942	1.02336e-07
	72.9796	1.4575e-06	72.9815	8.28586e-07	73.0043	1.01035e-07
	73.0896	1.4591e-06	73.0916	8.26352e-07	73.1143	1.01156e-07
	73.1997	1.4565e-06	73.2016	8.26799e-07	73.2244	1.01682e-07
	73.3098	1.4595e-06	73.3117	8.24077e-07	73.3345	1.03519e-07
	73.4198	1.4614e-06	73.4218	8.13673e-07	73.4446	1.01735e-07
	73.5299	1.4551e-06	73.5319	8.19393e-07	73.5547	1.01244e-07
	73.64	1.4571e-06	73.642	8.22835e-07	73.6647	1.01104e-07
	73.7501	1.4499e-06	73.752	8.17697e-07	73.7748	1.02555e-07
	73.8601	1.4559e-06	73.8621	8.25322e-07	73.8849	9.89929e-08
	73.9702	1.4557e-06	73.9722	8.23659e-07	73.995	9.95898e-08
	74.0803	1.4623e-06	74.0823	8.23832e-07	74.105	9.94821e-08
	74.1904	1.457e-06	74.1924	8.24372e-07	74.2151	9.72556e-08
	74.3005	1.458e-06	74.3024	8.21421e-07	74.3251	9.53855e-08
	74.4105	1.4621e-06	74.4125	8.20301e-07	74.4352	9.59693e-08
	74.5206	1.4603e-06	74.5226	8.19016e-07	74.5453	9.52898e-08
	74.6307	1.4519e-06	74.6327	8.19865e-07	74.6554	9.54502e-08
	74.7408	1.4597e-06	74.7428	8.19194e-07	74.7655	9.68251e-08
	74.8509	1.459e-06	74.8529	8.16067e-07	74.8755	9.93448e-08
	74.961	1.4553e-06	74.963	8.16707e-07	74.9856	9.70004e-08
	75.071	1.4582e-06	75.073	8.12962e-07	75.0957	9.68785e-08
	75.1811	1.4591e-06	75.1831	8.08909e-07	75.2057	9.71973e-08
	75.2912	1.4623e-06	75.2932	8.07922e-07	75.3158	9.41357e-08
	75.4013	1.4702e-06	75.4033	8.09029e-07	75.4259	9.57914e-08
	75.5114	1.463e-06	75.5133	8.10763e-07	75.536	9.61609e-08
	75.6214	1.465e-06	75.6234	8.14908e-07	75.6461	9.74514e-08
	75.7315	1.4682e-06	75.7334	8.06236e-07	75.7561	9.55946e-08
	75.8416	1.4614e-06	75.8435	8.10877e-07	75.8662	9.60606e-08
	75.9517	1.4626e-06	75.9536	8.1264e-07	75.9763	9.94322e-08
	76.0618	1.4663e-06	76.0637	8.03836e-07	76.0863	9.75222e-08
	76.1718	1.4643e-06	76.1737	8.07264e-07	76.1964	9.70846e-08
	76.2819	1.4637e-06	76.2838	8.04046e-07	76.3065	9.65672e-08
	76.392	1.4587e-06	76.3939	7.99899e-07	76.4166	9.62968e-08
	76.5021	1.4606e-06	76.504	8.02856e-07	76.5266	9.39728e-08
	76.6121	1.4544e-06	76.614	7.98412e-07	76.6367	9.27393e-08
	76.7222	1.4552e-06	76.7241	7.88179e-07	76.7467	9.04737e-08
	76.8323	1.4531e-06	76.8342	7.87266e-07	76.8568	9.17779e-08
	76.9423	1.4529e-06	76.9443	7.87807e-07	76.9669	9.24407e-08
	77.0524	1.4588e-06	77.0544	7.8693e-07	77.077	9.03573e-08
	77.1625	1.4567e-06	77.1644	7.85733e-07	77.187	9.15497e-08
	77.2726	1.4616e-06	77.2745	7.8489e-07	77.2971	9.15588e-08
	77.3826	1.4572e-06	77.3846	7.80821e-07	77.4072	9.29143e-08
	77.4927	1.4506e-06	77.4947	7.80624e-07	77.5173	9.38049e-08
	77.6028	1.4592e-06	77.6047	7.82627e-07	77.6274	8.93205e-08
	77.7129	1.4534e-06	77.7148	7.78855e-07	77.7374	8.91132e-08
	77.8229	1.455e-06	77.8249	7.77005e-07	77.8475	8.96919e-08
	77.933	1.4536e-06	77.935	7.7853e-07	77.9576	8.94306e-08
	78.0431	1.4558e-06	78.045	7.78443e-07	78.0677	8.8415e-08
	78.1532	1.4548e-06	78.1551	7.79133e-07	78.1777	8.90967e-08
	78.2633	1.455e-06	78.2652	7.79881e-07	78.2878	8.95595e-08
	78.3733	1.4522e-06	78.3753	7.79901e-07	78.3979	9.05194e-08
	78.4834	1.4514e-06	78.4854	7.78461e-07	78.5079	8.85664e-08
	78.5935	1.4519e-06	78.5954	7.78683e-07	78.618	8.9996e-08
	78.7036	1.4493e-06	78.7055	7.77208e-07	78.7281	8.95078e-08
	78.8136	1.4496e-06	78.8156	7.77096e-07	78.8382	9.25542e-08
	78.9237	1.454e-06	78.9257	7.69496e-07	78.9482	9.13737e-08
	79.0338	1.4512e-06	79.0357	7.66116e-07	79.0583	9.1001e-08
	79.1439	1.4481e-06	79.1458	7.7475e-07	79.1684	8.88515e-08
	79.254	1.4465e-06	79.2559	7.70839e-07	79.2785	8.79816e-08
	79.364	1.4512e-06	79.3659	7.69114e-07	79.3886	8.87162e-08
	79.4742	1.4548e-06	79.476	7.68437e-07	79.4986	8.68967e-08
	79.5842	1.4482e-06	79.5861	7.58263e-07	79.6087	8.67974e-08
	79.6943	1.4536e-06	79.6962	7.56491e-07	79.7188	8.78666e-08
	79.8044	1.454e-06	79.8063	7.53308e-07	79.8289	8.72839e-08
	79.9145	1.4512e-06	79.9163	7.50776e-07	79.9389	8.51699e-08
	80.0246	1.4529e-06	80.0264	7.49916e-07	80.049	8.43594e-08
	80.1346	1.4431e-06	80.1365	7.54353e-07	80.159	8.6639e-08
	80.2447	1.4511e-06	80.2466	7.5089e-07	80.2691	8.46137e-08
	80.3548	1.4535e-06	80.3567	7.50112e-07	80.3792	8.29396e-08
	80.4649	1.4514e-06	80.4667	7.52369e-07	80.4892	8.34635e-08
	80.575	1.4469e-06	80.5768	7.50091e-07	80.5993	8.34204e-08
	80.685	1.4506e-06	80.6869	7.48721e-07	80.7094	8.23228e-08
	80.7952	1.4502e-06	80.797	7.46929e-07	80.8195	8.36309e-08
	80.9052	1.4501e-06	80.9071	7.47172e-07	80.9295	8.50567e-08
	81.0153	1.4551e-06	81.0171	7.46457e-07	81.0396	8.58536e-08
	81.1254	1.4478e-06	81.1272	7.43457e-07	81.1497	8.3668e-08
	81.2355	1.4519e-06	81.2372	7.44471e-07	81.2598	7.68265e-08
	81.3456	1.4474e-06	81.3473	7.43632e-07	81.3699	7.65457e-08
	81.4556	1.4519e-06	81.4574	7.40175e-07	81.4799	7.63407e-08
	81.5657	1.4535e-06	81.5675	7.41742e-07	81.59	8.49491e-08
	81.6758	1.4527e-06	81.6775	7.34214e-07	81.7001	8.69254e-08
	81.7859	1.4495e-06	81.7877	7.39763e-07	81.8101	8.55642e-08
	81.8959	1.4454e-06	81.8977	7.40217e-07	81.9202	8.56304e-08
	82.006	1.4427e-06	82.0078	7.41261e-07	82.0302	8.62392e-08
	82.1161	1.4445e-06	82.1179	7.36588e-07	82.1403	8.26449e-08
	82.2262	1.4426e-06	82.228	7.49594e-07	82.2504	8.20086e-08
	82.3363	1.444e-06	82.3381	7.46612e-07	82.3605	8.2755e-08
	82.4464	1.4477e-06	82.4481	7.45351e-07	82.4706	8.14867e-08
	82.5564	1.4478e-06	82.5582	7.3793e-07	82.5806	8.19759e-08
	82.6665	1.4507e-06	82.6683	7.40775e-07	82.6907	7.97144e-08
	82.7766	1.4513e-06	82.7784	7.36863e-07	82.8008	8.09878e-08
	82.8867	1.4552e-06	82.8885	7.3536e-07	82.9108	8.09943e-08
	82.9968	1.4524e-06	82.9985	7.29874e-07	83.0209	8.09325e-08
	83.1069	1.4509e-06	83.1086	7.28191e-07	83.131	7.97239e-08
	83.2169	1.4506e-06	83.2187	7.35313e-07	83.2411	8.00021e-08
	83.327	1.4472e-06	83.3287	7.35822e-07	83.3511	7.8517e-08
	83.4371	1.4494e-06	83.4388	7.37598e-07	83.4612	7.80915e-08
	83.5472	1.4484e-06	83.5489	7.31389e-07	83.5713	8.07165e-08
	83.6572	1.4432e-06	83.659	7.3427e-07	83.6814	7.89387e-08
	83.7673	1.4403e-06	83.769	7.33396e-07	83.7914	7.45904e-08
	83.8774	1.4452e-06	83.8791	7.33049e-07	83.9015	7.48595e-08
	83.9875	1.4481e-06	83.9892	7.30528e-07	84.0116	7.45678e-08
	84.0976	1.4505e-06	84.0993	7.27498e-07	84.1216	7.48174e-08
	84.2076	1.4491e-06	84.2094	7.27353e-07	84.2317	7.59089e-08
	84.3177	1.452e-06	84.3195	7.24233e-07	84.3418	7.54993e-08
	84.4278	1.4523e-06	84.4296	7.24506e-07	84.4518	7.48676e-08
	84.5379	1.4524e-06	84.5396	7.26668e-07	84.5619	7.66375e-08
	84.6479	1.4483e-06	84.6497	7.15718e-07	84.672	7.41024e-08
	84.758	1.4487e-06	84.7598	7.15282e-07	84.7821	7.42009e-08
	84.8681	1.4484e-06	84.8699	7.23373e-07	84.8921	7.483e-08
	84.9782	1.4394e-06	84.9799	7.20922e-07	85.0022	7.58975e-08
	85.0883	1.4426e-06	85.09	7.18613e-07	85.1122	7.40146e-08
	85.1983	1.4421e-06	85.2001	7.22861e-07	85.2223	7.10735e-08
	85.3084	1.4452e-06	85.3102	7.20035e-07	85.3324	7.06105e-08
	85.4185	1.45e-06	85.4202	7.09789e-07	85.4424	7.06691e-08
	85.5285	1.4503e-06	85.5303	7.10081e-07	85.5525	7.00149e-08
	85.6386	1.4471e-06	85.6404	7.06341e-07	85.6626	7.12841e-08
	85.7487	1.4465e-06	85.7505	7.03068e-07	85.7727	7.16958e-08
	85.8587	1.4457e-06	85.8605	7.06987e-07	85.8827	7.13379e-08
	85.9688	1.447e-06	85.9706	7.04574e-07	85.9928	7.03468e-08
	86.0789	1.4426e-06	86.0807	7.00585e-07	86.1029	7.22921e-08
	86.189	1.4442e-06	86.1908	7.00221e-07	86.213	7.18818e-08
	86.299	1.4436e-06	86.3009	6.99882e-07	86.323	7.34173e-08
	86.4091	1.4407e-06	86.4109	6.96203e-07	86.4331	6.99544e-08
	86.5192	1.4399e-06	86.521	6.94667e-07	86.5432	7.20572e-08
	86.6293	1.4394e-06	86.6311	6.96917e-07	86.6532	7.34257e-08
	86.7394	1.4462e-06	86.7412	6.96279e-07	86.7633	7.1004e-08
	86.8495	1.4444e-06	86.8512	6.94961e-07	86.8734	6.91733e-08
	86.9595	1.4423e-06	86.9613	6.92992e-07	86.9834	6.81487e-08
	87.0696	1.4451e-06	87.0714	6.9085e-07	87.0935	6.88596e-08
	87.1797	1.4399e-06	87.1815	6.84547e-07	87.2036	6.99377e-08
	87.2897	1.436e-06	87.2916	6.90187e-07	87.3136	6.96216e-08
	87.3998	1.4338e-06	87.4016	6.89134e-07	87.4237	6.83773e-08
	87.5099	1.4326e-06	87.5117	6.8587e-07	87.5338	7.01565e-08
	87.62	1.4393e-06	87.6218	6.86233e-07	87.6438	7.13871e-08
	87.7301	1.4307e-06	87.7319	6.80187e-07	87.7539	7.24466e-08
	87.8402	1.4379e-06	87.8419	6.81772e-07	87.864	7.12484e-08
	87.9502	1.4421e-06	87.952	6.81258e-07	87.974	6.85243e-08
	88.0603	1.4378e-06	88.0621	6.84409e-07	88.0841	6.82531e-08
	88.1704	1.4429e-06	88.1721	6.85378e-07	88.1942	7.21966e-08
	88.2804	1.4335e-06	88.2822	6.81735e-07	88.3042	7.00289e-08
	88.3905	1.4382e-06	88.3923	6.87094e-07	88.4143	6.79198e-08
	88.5006	1.4281e-06	88.5024	6.84538e-07	88.5244	6.8881e-08
	88.6107	1.439e-06	88.6125	6.82795e-07	88.6344	6.61527e-08
	88.7208	1.4336e-06	88.7225	6.85601e-07	88.7445	6.86608e-08
	88.8308	1.4376e-06	88.8326	6.86169e-07	88.8546	6.85589e-08
	88.9409	1.4401e-06	88.9427	6.81212e-07	88.9647	6.72637e-08
	89.051	1.4408e-06	89.0528	6.77182e-07	89.0747	6.84024e-08
	89.1611	1.4367e-06	89.1629	6.78944e-07	89.1848	6.60368e-08
	89.2712	1.4382e-06	89.2729	6.78864e-07	89.2948	6.52316e-08
	89.3812	1.4403e-06	89.383	6.72941e-07	89.4049	6.55374e-08
	89.4913	1.4376e-06	89.4931	6.71213e-07	89.515	6.59214e-08
	89.6014	1.4381e-06	89.6032	6.64957e-07	89.6251	6.63231e-08
	89.7114	1.4425e-06	89.7132	6.66466e-07	89.7351	6.497e-08
	89.8215	1.4417e-06	89.8233	6.68068e-07	89.8452	6.39946e-08
	89.9316	1.4353e-06	89.9334	6.76608e-07	89.9553	6.37131e-08
	90.0417	1.4358e-06	90.0435	6.71909e-07	90.0654	6.29685e-08
	90.1517	1.4337e-06	90.1535	6.70022e-07	90.1754	6.2214e-08
	90.2618	1.4346e-06	90.2636	6.72545e-07	90.2855	6.14335e-08
	90.3718	1.4322e-06	90.3737	6.69545e-07	90.3955	6.1633e-08
	90.4819	1.4362e-06	90.4837	6.66863e-07	90.5056	6.22594e-08
	90.592	1.4352e-06	90.5938	6.71255e-07	90.6157	6.09191e-08
	90.7021	1.4382e-06	90.7039	6.6834e-07	90.7257	6.1804e-08
	90.8122	1.4397e-06	90.814	6.64632e-07	90.8358	5.99311e-08
	90.9222	1.4365e-06	90.9241	6.65648e-07	90.9459	6.00291e-08
	91.0323	1.4367e-06	91.0342	6.64007e-07	91.056	5.96522e-08
	91.1424	1.4379e-06	91.1442	6.61178e-07	91.1661	6.05197e-08
	91.2525	1.436e-06	91.2543	6.60888e-07	91.2761	6.13049e-08
	91.3625	1.435e-06	91.3644	6.59708e-07	91.3862	5.9764e-08
	91.4726	1.4353e-06	91.4745	6.62545e-07	91.4963	6.04161e-08
	91.5827	1.4351e-06	91.5845	6.60881e-07	91.6063	5.77586e-08
	91.6928	1.4377e-06	91.6946	6.6161e-07	91.7164	5.8201e-08
	91.8029	1.4376e-06	91.8047	6.6012e-07	91.8265	5.80712e-08
	91.9129	1.4328e-06	91.9148	6.58595e-07	91.9365	5.75263e-08
	92.023	1.4325e-06	92.0248	6.56283e-07	92.0466	5.68129e-08
	92.1331	1.4338e-06	92.1349	6.57997e-07	92.1566	5.72098e-08
	92.2431	1.4374e-06	92.245	6.50652e-07	92.2667	5.74841e-08
	92.3532	1.4375e-06	92.3551	6.49576e-07	92.3768	5.82465e-08
	92.4633	1.4376e-06	92.4651	6.49638e-07	92.4869	5.73476e-08
	92.5734	1.4394e-06	92.5752	6.49425e-07	92.5969	5.64367e-08
	92.6834	1.4384e-06	92.6853	6.52608e-07	92.707	5.74483e-08
	92.7935	1.4345e-06	92.7954	6.52129e-07	92.8171	5.49598e-08
	92.9036	1.4327e-06	92.9054	6.5008e-07	92.9272	5.54238e-08
	93.0137	1.4356e-06	93.0155	6.44958e-07	93.0372	5.35224e-08
	93.1238	1.4364e-06	93.1256	6.46658e-07	93.1473	5.5665e-08
	93.2339	1.4325e-06	93.2356	6.46215e-07	93.2573	5.73947e-08
	93.3439	1.4387e-06	93.3457	6.49445e-07	93.3674	5.63973e-08
	93.454	1.4354e-06	93.4558	6.45221e-07	93.4775	5.99796e-08
	93.5641	1.436e-06	93.5659	6.46793e-07	93.5876	5.67744e-08
	93.6742	1.4334e-06	93.6759	6.42495e-07	93.6976	5.67147e-08
	93.7842	1.4321e-06	93.786	6.44541e-07	93.8077	5.70608e-08
	93.8943	1.4301e-06	93.8961	6.43559e-07	93.9178	5.44631e-08
	94.0044	1.4309e-06	94.0062	6.41064e-07	94.0278	5.53288e-08
	94.1145	1.4364e-06	94.1162	6.40199e-07	94.1379	5.67185e-08
	94.2245	1.4312e-06	94.2263	6.37785e-07	94.248	5.6305e-08
	94.3346	1.4363e-06	94.3364	6.36179e-07	94.3581	5.52723e-08
	94.4447	1.4363e-06	94.4465	6.35782e-07	94.4681	5.53472e-08
	94.5548	1.4394e-06	94.5566	6.38175e-07	94.5782	5.58505e-08
	94.6649	1.4369e-06	94.6666	6.36343e-07	94.6882	5.29419e-08
	94.7749	1.4432e-06	94.7767	6.35632e-07	94.7983	5.49619e-08
	94.885	1.4416e-06	94.8868	6.35162e-07	94.9084	5.17106e-08
	94.9951	1.4398e-06	94.9969	6.36987e-07	95.0185	5.3667e-08
	95.1051	1.4399e-06	95.1069	6.35492e-07	95.1286	5.38911e-08
	95.2152	1.4377e-06	95.217	6.30765e-07	95.2386	5.39927e-08
	95.3253	1.4388e-06	95.3271	6.29824e-07	95.3487	5.26406e-08
	95.4354	1.4425e-06	95.4372	6.28676e-07	95.4587	5.31577e-08
	95.5454	1.4416e-06	95.5473	6.25207e-07	95.5688	5.42506e-08
	95.6555	1.4327e-06	95.6573	6.29661e-07	95.6789	5.52284e-08
	95.7656	1.4348e-06	95.7674	6.2602e-07	95.7889	5.47151e-08
	95.8757	1.4384e-06	95.8775	6.26503e-07	95.899	5.26224e-08
	95.9857	1.4431e-06	95.9876	6.25684e-07	96.0091	5.40455e-08
	96.0958	1.4442e-06	96.0976	6.23705e-07	96.1191	5.19789e-08
	96.2059	1.4423e-06	96.2077	6.20634e-07	96.2292	5.28004e-08
	96.3159	1.4409e-06	96.3178	6.19633e-07	96.3393	5.15152e-08
	96.426	1.4403e-06	96.4279	6.19304e-07	96.4493	5.26291e-08
	96.5361	1.4401e-06	96.538	6.21515e-07	96.5594	5.06034e-08
	96.6462	1.4436e-06	96.6481	6.19058e-07	96.6695	5.19454e-08
	96.7563	1.4502e-06	96.7581	6.189e-07	96.7796	5.1673e-08
	96.8663	1.4454e-06	96.8682	6.17758e-07	96.8896	5.12318e-08
	96.9764	1.4438e-06	96.9783	6.13813e-07	96.9997	5.06434e-08
	97.0865	1.4412e-06	97.0883	6.07833e-07	97.1098	5.27535e-08
	97.1965	1.448e-06	97.1984	6.01644e-07	97.2199	4.89575e-08
	97.3066	1.4522e-06	97.3085	6.0536e-07	97.3299	4.99173e-08
	97.4167	1.4471e-06	97.4186	6.08249e-07	97.44	4.99633e-08
	97.5268	1.4418e-06	97.5287	6.04242e-07	97.55	5.29789e-08
	97.6369	1.4408e-06	97.6388	6.06636e-07	97.6601	5.35257e-08
	97.7469	1.4438e-06	97.7488	6.09874e-07	97.7702	5.42979e-08
	97.857	1.4394e-06	97.8589	6.06655e-07	97.8802	5.20503e-08
	97.9671	1.4464e-06	97.969	6.07053e-07	97.9903	5.17714e-08
	98.0771	1.448e-06	98.0791	6.09041e-07	98.1004	5.31669e-08
	98.1872	1.4421e-06	98.1891	5.9979e-07	98.2105	5.21074e-08
	98.2973	1.4454e-06	98.2992	5.98784e-07	98.3205	5.00146e-08
	98.4073	1.4399e-06	98.4093	6.00637e-07	98.4306	4.95156e-08
	98.5174	1.4355e-06	98.5194	5.95484e-07	98.5407	5.05028e-08
	98.6275	1.4347e-06	98.6294	5.92546e-07	98.6507	5.0902e-08
	98.7376	1.434e-06	98.7395	5.92698e-07	98.7608	4.92159e-08
	98.8477	1.4296e-06	98.8496	5.92789e-07	98.8709	4.89776e-08
	98.9577	1.4323e-06	98.9597	5.94672e-07	98.981	4.84317e-08
	99.0678	1.4352e-06	99.0697	5.91184e-07	99.0911	4.79855e-08
	99.1779	1.4371e-06	99.1798	5.87701e-07	99.2011	4.77896e-08
	99.2879	1.4346e-06	99.2899	5.87829e-07	99.3112	4.7014e-08
	99.398	1.4342e-06	99.4	5.86949e-07	99.4213	4.79649e-08
	99.5081	1.4305e-06	99.5101	5.86733e-07	99.5314	4.77119e-08
	99.6181	1.4337e-06	99.6201	5.87259e-07	99.6415	4.77915e-08
	99.7282	1.4387e-06	99.7302	5.85072e-07	99.7515	4.85927e-08
	99.8383	1.4383e-06	99.8403	5.87411e-07	99.8616	4.78252e-08
	99.9483	1.4393e-06	99.9503	5.83343e-07	99.9717	4.65346e-08
	100.058	1.4406e-06	100.06	5.83394e-07	100.082	4.71863e-08
	100.168	1.435e-06	100.171	5.82801e-07	100.192	4.57553e-08
	100.278	1.4346e-06	100.281	5.83396e-07	100.302	4.69871e-08
	100.389	1.4332e-06	100.391	5.83202e-07	100.412	4.8724e-08
	100.499	1.4306e-06	100.501	5.82266e-07	100.522	4.59774e-08
	100.609	1.4351e-06	100.611	5.79271e-07	100.632	4.76734e-08
	100.719	1.4342e-06	100.721	5.78734e-07	100.742	4.63808e-08
	100.829	1.4371e-06	100.831	5.76506e-07	100.852	4.62186e-08
	100.939	1.4353e-06	100.941	5.71125e-07	100.962	4.58177e-08
	101.049	1.4379e-06	101.051	5.71269e-07	101.073	4.36775e-08
	101.159	1.4348e-06	101.161	5.70882e-07	101.183	4.38944e-08
	101.269	1.4284e-06	101.271	5.67601e-07	101.293	4.78112e-08
	101.379	1.431e-06	101.381	5.68937e-07	101.403	4.79424e-08
	101.489	1.4369e-06	101.491	5.68409e-07	101.513	4.53269e-08
	101.599	1.4379e-06	101.602	5.63864e-07	101.623	4.53623e-08
	101.709	1.4354e-06	101.712	5.63772e-07	101.733	4.34425e-08
	101.82	1.435e-06	101.822	5.61869e-07	101.843	4.54505e-08
	101.93	1.4267e-06	101.932	5.65211e-07	101.953	4.45902e-08
	102.04	1.4302e-06	102.042	5.69681e-07	102.063	4.53664e-08
	102.15	1.4264e-06	102.152	5.6036e-07	102.173	4.50191e-08
	102.26	1.4325e-06	102.262	5.60862e-07	102.283	4.44174e-08
	102.37	1.4293e-06	102.372	5.60566e-07	102.393	4.54858e-08
	102.48	1.4261e-06	102.482	5.62201e-07	102.503	4.38554e-08
	102.59	1.4291e-06	102.592	5.66192e-07	102.614	4.43836e-08
	102.7	1.4333e-06	102.702	5.66793e-07	102.724	4.43934e-08
	102.81	1.4323e-06	102.812	5.70331e-07	102.834	4.43008e-08
	102.92	1.4385e-06	102.922	5.68046e-07	102.944	4.49976e-08
	103.03	1.4341e-06	103.032	5.63989e-07	103.054	4.30274e-08
	103.14	1.4355e-06	103.143	5.63559e-07	103.164	4.24822e-08
	103.251	1.4372e-06	103.253	5.64937e-07	103.274	4.31213e-08
	103.361	1.4427e-06	103.363	5.65185e-07	103.384	4.4513e-08
	103.471	1.4462e-06	103.473	5.6339e-07	103.494	4.49863e-08
	103.581	1.4453e-06	103.583	5.60769e-07	103.604	4.41085e-08
	103.691	1.4424e-06	103.693	5.59435e-07	103.714	4.48085e-08
	103.801	1.4386e-06	103.803	5.55424e-07	103.824	4.43332e-08
	103.911	1.4418e-06	103.913	5.51907e-07	103.934	4.37049e-08
	104.021	1.4395e-06	104.023	5.53357e-07	104.044	4.52564e-08
	104.131	1.4403e-06	104.133	5.49847e-07	104.154	4.52327e-08
	104.241	1.4432e-06	104.243	5.47539e-07	104.265	4.52226e-08
	104.351	1.4398e-06	104.353	5.50046e-07	104.375	4.41282e-08
	104.461	1.4422e-06	104.463	5.47288e-07	104.485	4.41196e-08
	104.571	1.4369e-06	104.574	5.48089e-07	104.595	4.41581e-08
	104.681	1.4368e-06	104.684	5.46242e-07	104.705	4.28589e-08
	104.791	1.4365e-06	104.794	5.44096e-07	105.09	4.23896e-08
	104.901	1.4382e-06	104.904	5.47777e-07	105.3	4.17208e-08
	105.012	1.4314e-06	105.014	5.47448e-07	105.51	4.1382e-08
	105.122	1.4349e-06	105.124	5.44439e-07	105.72	4.05419e-08
	105.232	1.4364e-06	105.234	5.42096e-07	105.93	4.05076e-08
	105.342	1.4354e-06	105.344	5.44743e-07	106.14	4.19933e-08
	105.452	1.4311e-06	105.454	5.4175e-07	106.35	3.8522e-08
	105.562	1.4297e-06	105.564	5.42432e-07	106.56	3.79799e-08
	105.672	1.4304e-06	105.674	5.41305e-07	106.77	3.87955e-08
	105.782	1.4341e-06	105.784	5.39715e-07	106.98	3.87691e-08
	105.892	1.4284e-06	105.895	5.401e-07	107.19	3.8507e-08
	106.002	1.4281e-06	106.005	5.38074e-07	107.4	3.9294e-08
	106.112	1.4278e-06	106.115	5.36779e-07	107.61	3.89779e-08
	106.222	1.4317e-06	106.225	5.33336e-07	107.82	3.75052e-08
	106.332	1.4289e-06	106.335	5.32945e-07	108.03	3.61225e-08
	106.443	1.4272e-06	106.445	5.302e-07	108.24	3.70197e-08
	106.553	1.4286e-06	106.555	5.31546e-07	108.45	3.64897e-08
	106.663	1.4327e-06	106.665	5.29288e-07	108.66	3.67632e-08
	106.773	1.4334e-06	106.775	5.29599e-07	108.87	3.72436e-08
	106.883	1.4327e-06	106.885	5.26923e-07	109.08	3.66271e-08
	106.993	1.431e-06	106.995	5.24638e-07	109.29	3.6573e-08
	107.103	1.435e-06	107.106	5.26713e-07	109.5	3.64477e-08
	107.213	1.4294e-06	107.216	5.23115e-07	109.71	3.47818e-08
	107.323	1.4339e-06	107.326	5.20865e-07	109.92	3.56823e-08
	107.433	1.4359e-06	107.436	5.22985e-07	110.13	3.51315e-08
	107.543	1.4274e-06	107.546	5.23011e-07	110.34	3.56226e-08
	107.653	1.4303e-06	107.656	5.18118e-07	110.55	3.5042e-08
	107.763	1.4252e-06	107.766	5.20771e-07	110.76	3.45264e-08
	107.874	1.4295e-06	107.876	5.19613e-07	110.97	3.55173e-08
	107.984	1.4309e-06	107.986	5.16092e-07	111.18	3.3906e-08
	108.094	1.4317e-06	108.096	5.15337e-07	111.39	3.33007e-08
	108.204	1.4232e-06	108.206	5.12464e-07	111.6	3.38878e-08
	108.314	1.4268e-06	108.316	5.05618e-07	111.81	3.44528e-08
	108.424	1.4289e-06	108.426	5.05304e-07	112.02	3.24234e-08
	108.534	1.4341e-06	108.537	5.04695e-07	112.23	3.29547e-08
	108.644	1.4313e-06	108.647	5.04099e-07	112.441	3.22947e-08
	108.754	1.4303e-06	108.757	5.03259e-07	112.65	3.18742e-08
	108.864	1.4256e-06	108.867	5.03372e-07	112.861	3.08841e-08
	108.974	1.4264e-06	108.977	5.00592e-07	113.07	3.21699e-08
	109.084	1.4266e-06	109.087	4.98692e-07	113.281	3.14538e-08
	109.194	1.4311e-06	109.197	5.01935e-07	113.491	3.13974e-08
	109.304	1.4299e-06	109.307	5.01214e-07	113.701	2.95441e-08
	109.415	1.4305e-06	109.417	4.99186e-07	113.911	2.99575e-08
	109.525	1.4384e-06	109.527	5.00758e-07	114.121	2.90583e-08
	109.635	1.4353e-06	109.637	5.00353e-07	114.331	2.94879e-08
	109.745	1.4313e-06	109.747	4.95997e-07	114.541	3.0608e-08
	109.855	1.4387e-06	109.857	4.95406e-07	114.751	3.00606e-08
	109.965	1.4325e-06	109.967	4.97715e-07	114.961	2.91471e-08
	110.075	1.4361e-06	110.078	4.94219e-07	115.171	2.84305e-08
	110.185	1.4289e-06	110.188	4.91918e-07	115.381	2.85459e-08
	110.295	1.4337e-06	110.298	4.88389e-07	115.591	2.82257e-08
	110.405	1.4306e-06	110.408	4.88372e-07	115.801	2.8116e-08
	110.515	1.4308e-06	110.518	4.89545e-07	116.011	2.84607e-08
	110.625	1.435e-06	110.628	4.89549e-07	116.221	2.84768e-08
	110.735	1.426e-06	110.738	4.91276e-07	116.431	2.66236e-08
	110.845	1.4325e-06	110.848	4.946e-07	116.641	2.77921e-08
	110.955	1.4296e-06	110.958	4.93015e-07	116.851	2.93009e-08
	111.066	1.4349e-06	111.068	4.96639e-07	117.061	2.76004e-08
	111.176	1.4312e-06	111.178	4.96113e-07	117.271	2.63722e-08
	111.286	1.4284e-06	111.288	4.94696e-07	117.481	2.61628e-08
	111.396	1.4336e-06	111.398	4.91116e-07	117.691	2.69091e-08
	111.506	1.4366e-06	111.508	4.90025e-07	117.901	2.68445e-08
	111.616	1.4306e-06	111.619	4.89543e-07	118.111	2.71444e-08
	111.726	1.4313e-06	111.729	4.91201e-07	118.321	2.71179e-08
	111.836	1.4313e-06	111.839	4.87158e-07	118.531	2.71396e-08
	111.946	1.4301e-06	111.949	4.87419e-07	118.741	2.78469e-08
	112.056	1.427e-06	112.059	4.84774e-07	118.951	2.79023e-08
	112.166	1.4324e-06	112.169	4.84705e-07	119.161	2.76844e-08
	112.276	1.4309e-06	112.279	4.81693e-07	119.371	2.69336e-08
	112.386	1.4257e-06	112.389	4.80692e-07	119.581	2.66126e-08
	112.496	1.4337e-06	112.499	4.82517e-07	119.791	2.51349e-08
	112.606	1.4291e-06	112.609	4.82008e-07	120.001	2.56971e-08
	112.716	1.4286e-06	112.719	4.79923e-07	120.211	2.62782e-08
	112.826	1.4295e-06	112.829	4.7938e-07	120.421	2.67622e-08
	112.937	1.4266e-06	112.94	4.794e-07	120.632	2.55312e-08
	113.047	1.427e-06	113.05	4.78024e-07	120.841	2.49252e-08
	113.157	1.4271e-06	113.16	4.77459e-07	121.052	2.46418e-08
	113.267	1.4228e-06	113.27	4.7497e-07	121.261	2.35888e-08
	113.377	1.4247e-06	113.38	4.7287e-07	121.472	2.4352e-08
	113.487	1.4301e-06	113.49	4.72323e-07	121.682	2.34271e-08
	113.597	1.4257e-06	113.6	4.70406e-07	121.892	2.27503e-08
	113.707	1.4245e-06	113.71	4.65951e-07	122.102	2.3809e-08
	113.817	1.4254e-06	113.82	4.62582e-07	122.312	2.27202e-08
	113.927	1.4188e-06	113.93	4.61998e-07	122.522	2.25339e-08
	114.037	1.4228e-06	114.04	4.61337e-07	122.732	2.2113e-08
	114.147	1.4206e-06	114.15	4.59713e-07	122.942	2.21464e-08
	114.257	1.4278e-06	114.26	4.60861e-07	123.152	2.20101e-08
	114.368	1.4241e-06	114.371	4.60314e-07	123.362	2.27182e-08
	114.478	1.4275e-06	114.481	4.60908e-07	123.572	2.14057e-08
	114.588	1.4271e-06	114.591	4.59409e-07	123.782	2.11733e-08
	114.698	1.4248e-06	114.701	4.59006e-07	123.992	2.08547e-08
	114.808	1.4202e-06	114.811	4.61054e-07	124.202	2.12656e-08
	114.918	1.4175e-06	114.921	4.5392e-07	124.412	2.18294e-08
	115.028	1.4204e-06	115.031	4.54735e-07	124.622	2.12496e-08
	115.138	1.4222e-06	115.141	4.561e-07	124.832	2.08865e-08
	115.248	1.4214e-06	115.251	4.53088e-07	125.042	2.13595e-08
	115.358	1.4166e-06	115.361	4.52283e-07	125.252	2.07986e-08
	115.468	1.4228e-06	115.471	4.52075e-07	125.462	2.06144e-08
	115.578	1.4181e-06	115.581	4.50382e-07	125.672	2.05815e-08
	115.688	1.4227e-06	115.691	4.506e-07	125.882	2.00272e-08
	115.798	1.4222e-06	115.801	4.42664e-07	126.092	2.0738e-08
	115.908	1.419e-06	115.912	4.45218e-07	126.302	2.09802e-08
	116.019	1.4204e-06	116.022	4.47318e-07	126.512	1.94735e-08
	116.129	1.4204e-06	116.132	4.46523e-07	126.722	2.00163e-08
	116.239	1.4231e-06	116.242	4.47384e-07	126.932	2.01875e-08
	116.349	1.4187e-06	116.352	4.48378e-07	127.142	1.95981e-08
	116.459	1.4242e-06	116.462	4.47355e-07	127.352	1.92946e-08
	116.569	1.4309e-06	116.572	4.41744e-07	127.562	2.00892e-08
	116.679	1.4304e-06	116.682	4.3952e-07	127.772	2.00351e-08
	116.789	1.425e-06	116.792	4.39265e-07	127.982	1.98408e-08
	116.899	1.4292e-06	116.902	4.38997e-07	128.192	1.85622e-08
	117.009	1.4291e-06	117.012	4.36147e-07	128.402	1.87919e-08
	117.119	1.432e-06	117.122	4.3423e-07	128.612	1.90514e-08
	117.229	1.4278e-06	117.233	4.28654e-07	128.822	1.85437e-08
	117.339	1.425e-06	117.343	4.34201e-07	129.032	1.88561e-08
	117.449	1.4247e-06	117.453	4.32481e-07	129.243	1.83903e-08
	117.559	1.4246e-06	117.563	4.35545e-07	129.452	1.84219e-08
	117.669	1.4187e-06	117.673	4.36481e-07	129.663	1.74324e-08
	117.78	1.4183e-06	117.783	4.33097e-07	129.873	1.84335e-08
	117.89	1.4196e-06	117.893	4.29823e-07	130.083	1.74194e-08
	118	1.4179e-06	118.003	4.31052e-07	130.293	1.82275e-08
	118.11	1.4144e-06	118.113	4.3066e-07	130.503	1.73761e-08
	118.22	1.4173e-06	118.223	4.29593e-07	130.713	1.69472e-08
	118.33	1.4258e-06	118.333	4.28276e-07	130.923	1.7081e-08
	118.44	1.4197e-06	118.443	4.27459e-07	131.133	1.69436e-08
	118.55	1.4232e-06	118.553	4.27152e-07	131.343	1.66499e-08
	118.66	1.421e-06	118.663	4.21966e-07	131.553	1.60375e-08
	118.77	1.42e-06	118.773	4.22796e-07	131.763	1.62859e-08
	118.88	1.4218e-06	118.884	4.23212e-07	131.973	1.71338e-08
	118.99	1.4203e-06	118.994	4.20466e-07	132.183	1.60526e-08
	119.1	1.4123e-06	119.104	4.22528e-07	132.393	1.60179e-08
	119.21	1.4176e-06	119.214	4.21117e-07	132.603	1.62965e-08
	119.321	1.4154e-06	119.324	4.21413e-07	132.813	1.52618e-08
	119.431	1.4162e-06	119.434	4.19919e-07	133.023	1.51374e-08
	119.541	1.4137e-06	119.544	4.20351e-07	133.233	1.50589e-08
	119.651	1.4149e-06	119.654	4.16711e-07	133.443	1.51635e-08
	119.761	1.4122e-06	119.764	4.18122e-07	133.653	1.50435e-08
	119.871	1.4141e-06	119.874	4.17027e-07	133.863	1.47927e-08
	119.981	1.4188e-06	119.984	4.19376e-07	134.073	1.50295e-08
	120.091	1.4255e-06	120.094	4.17664e-07	134.283	1.46321e-08
	120.201	1.4304e-06	120.204	4.14875e-07	134.493	1.4494e-08
	120.311	1.4302e-06	120.315	4.11948e-07	134.703	1.44685e-08
	120.421	1.4311e-06	120.425	4.0827e-07	134.913	1.45926e-08
	120.531	1.4306e-06	120.535	4.08957e-07	135.123	1.41252e-08
	120.641	1.428e-06	120.645	4.08922e-07	135.333	1.34951e-08
	120.751	1.4272e-06	120.755	4.09086e-07	135.543	1.35583e-08
	120.862	1.4308e-06	120.865	4.09852e-07	135.753	1.35869e-08
	120.972	1.4317e-06	120.975	4.06677e-07	135.963	1.38524e-08
	121.082	1.4333e-06	121.085	4.07759e-07	136.173	1.39533e-08
	121.192	1.4277e-06	121.195	4.04004e-07	136.383	1.39517e-08
	121.302	1.4204e-06	121.305	4.04212e-07	136.594	1.34654e-08
	121.412	1.4168e-06	121.415	4.0556e-07	136.804	1.3855e-08
	121.522	1.4226e-06	121.525	4.04734e-07	137.014	1.35779e-08
	121.632	1.4254e-06	121.635	4.04184e-07	137.224	1.36334e-08
	121.742	1.4281e-06	121.746	4.01765e-07	137.434	1.38047e-08
	121.852	1.4274e-06	121.856	4.02469e-07	137.644	1.36499e-08
	121.962	1.4269e-06	121.966	4.0092e-07	137.854	1.31896e-08
	122.072	1.4239e-06	122.076	4.01233e-07	138.064	1.33116e-08
	122.183	1.4225e-06	122.186	4.0096e-07	138.274	1.31155e-08
	122.293	1.4225e-06	122.296	4.03163e-07	138.484	1.2469e-08
	122.403	1.4242e-06	122.406	4.01561e-07	138.694	1.26498e-08
	122.513	1.4276e-06	122.516	4.00854e-07	138.904	1.26896e-08
	122.623	1.4211e-06	122.626	4.00076e-07	139.114	1.28353e-08
	122.733	1.4226e-06	122.999	4.01244e-07	139.324	1.25699e-08
	122.843	1.4315e-06	123.109	3.98442e-07	139.534	1.29686e-08
	122.953	1.4309e-06	123.219	3.97581e-07	139.744	1.32332e-08
	123.063	1.4307e-06	123.329	3.98544e-07	139.954	1.30875e-08
	123.173	1.4312e-06	123.439	3.97378e-07	140.164	1.29383e-08
	123.283	1.4283e-06	123.55	3.96383e-07	140.374	1.25232e-08
	123.393	1.4294e-06	123.66	3.98314e-07	140.584	1.23511e-08
	123.503	1.4269e-06	123.77	3.97487e-07	140.794	1.24576e-08
	123.613	1.4274e-06	123.88	3.95275e-07	141.004	1.21264e-08
	123.724	1.4249e-06	123.99	3.93848e-07	141.214	1.25148e-08
	123.834	1.4203e-06	124.1	3.9297e-07	141.424	1.25076e-08
	123.944	1.4198e-06	124.21	3.90171e-07	141.634	1.15453e-08
	124.054	1.4168e-06	124.32	3.91918e-07	141.844	1.22122e-08
	124.164	1.4227e-06	124.43	3.92849e-07	142.054	1.20445e-08
	124.274	1.4228e-06	124.54	3.91028e-07	142.264	1.1494e-08
	124.384	1.4168e-06	124.65	3.89124e-07	142.474	1.13525e-08
	124.494	1.4281e-06	124.76	3.89325e-07	142.684	1.15384e-08
	124.604	1.4272e-06	124.87	3.88191e-07	142.894	1.16439e-08
	124.714	1.4294e-06	124.981	3.88154e-07	143.104	1.03495e-08
	124.824	1.4274e-06	125.091	3.87755e-07	143.314	1.02829e-08
	124.934	1.4276e-06	125.201	3.85816e-07	143.524	1.13153e-08
	125.044	1.4308e-06	125.311	3.85828e-07	143.734	1.10735e-08
	125.154	1.4281e-06	125.421	3.82902e-07	143.945	1.10583e-08
	125.264	1.4265e-06	125.531	3.8306e-07	144.155	1.11239e-08
	125.374	1.4285e-06	125.641	3.84745e-07	144.364	1.10382e-08
	125.485	1.4254e-06	125.751	3.83188e-07	144.575	1.07909e-08
	125.595	1.4222e-06	125.861	3.81672e-07	144.785	1.02776e-08
	125.705	1.422e-06	125.971	3.8159e-07	144.995	1.03652e-08
	125.815	1.426e-06	126.081	3.80565e-07	145.205	9.9626e-09
	125.925	1.4242e-06	126.191	3.79411e-07	145.415	9.6286e-09
	126.035	1.4274e-06	126.301	3.77271e-07	145.625	9.7691e-09
	126.145	1.4242e-06	126.411	3.75274e-07	145.835	1.00818e-08
	126.255	1.4252e-06	126.521	3.75034e-07	146.045	9.9334e-09
	126.365	1.4264e-06	126.632	3.73357e-07	146.255	1.02854e-08
	126.475	1.4256e-06	126.742	3.71868e-07	146.465	1.05865e-08
	126.585	1.4221e-06	126.852	3.73132e-07	146.675	1.01027e-08
	126.695	1.4209e-06	126.962	3.72007e-07	146.885	9.8655e-09
	126.805	1.4131e-06	127.072	3.70774e-07	147.095	9.545e-09
	126.915	1.4169e-06	127.182	3.70308e-07	147.305	9.4009e-09
	127.026	1.4206e-06	127.292	3.70012e-07	147.515	9.5231e-09
	127.136	1.4223e-06	127.402	3.68625e-07	147.725	9.5863e-09
	127.246	1.4217e-06	127.512	3.69763e-07	147.935	9.2028e-09
	127.356	1.4272e-06	127.622	3.69069e-07	148.145	9.5187e-09
	127.466	1.4233e-06	127.732	3.6633e-07	148.355	9.8127e-09
	127.576	1.4232e-06	127.842	3.66195e-07	148.565	9.6272e-09
	127.686	1.4225e-06	127.952	3.66746e-07	148.775	9.5097e-09
	127.796	1.4223e-06	128.062	3.6595e-07	148.985	9.3509e-09
	127.906	1.421e-06	128.172	3.64747e-07	149.195	9.3354e-09
	128.016	1.4206e-06	128.282	3.63481e-07	149.405	9.0071e-09
	128.126	1.4151e-06	128.393	3.62851e-07	149.615	8.8633e-09
	128.236	1.4186e-06	128.503	3.61319e-07	149.825	8.7045e-09
	128.346	1.4228e-06	128.613	3.59146e-07	150.035	8.7436e-09
	128.457	1.4283e-06	128.723	3.57786e-07	150.245	8.6178e-09
	128.566	1.43e-06	128.833	3.5946e-07	150.455	9.2688e-09
	128.677	1.4251e-06	128.943	3.58523e-07	150.665	9.2156e-09
	128.787	1.4229e-06	129.053	3.57565e-07	150.875	9.3789e-09
	128.897	1.4183e-06	129.163	3.55336e-07	151.085	8.5018e-09
	129.007	1.4164e-06	129.273	3.57474e-07	151.296	8.5515e-09
	129.117	1.4164e-06	129.383	3.55027e-07	151.506	8.2014e-09
	129.227	1.4221e-06	129.493	3.56465e-07	151.715	8.3484e-09
	129.337	1.4262e-06	129.603	3.4834e-07	151.925	8.4446e-09
	129.447	1.4195e-06	129.713	3.47479e-07	152.136	8.7826e-09
	129.557	1.4194e-06	129.823	3.45004e-07	152.346	8.6829e-09
	129.667	1.4196e-06	129.934	3.45567e-07	152.556	8.4678e-09
	129.777	1.4195e-06	130.044	3.4325e-07	152.766	8.4775e-09
	129.887	1.4152e-06	130.154	3.42739e-07	152.976	8.2658e-09
	129.998	1.4219e-06	130.264	3.41396e-07	153.186	8.422e-09
	130.107	1.4214e-06	130.374	3.39376e-07	153.396	8.2138e-09
	130.218	1.424e-06	130.484	3.3988e-07	153.606	7.9177e-09
	130.328	1.4232e-06	130.594	3.38834e-07	153.816	7.9026e-09
	130.438	1.4223e-06	130.704	3.4e-07	154.026	7.8552e-09
	130.548	1.4232e-06	130.814	3.37208e-07	154.236	7.9832e-09
	130.658	1.4225e-06	130.924	3.36171e-07	154.446	7.5137e-09
	130.768	1.4196e-06	131.034	3.37954e-07	154.656	7.9304e-09
	130.878	1.421e-06	131.144	3.39005e-07	154.866	8.1773e-09
	130.988	1.4235e-06	131.254	3.35217e-07	155.076	7.9743e-09
	131.098	1.4198e-06	131.364	3.34198e-07	155.286	7.8809e-09
	131.208	1.4236e-06	131.474	3.36193e-07	155.496	7.6552e-09
	131.318	1.4173e-06	131.584	3.35359e-07	155.706	7.4691e-09
	131.428	1.4231e-06	131.695	3.36484e-07	155.916	7.2772e-09
	131.538	1.4231e-06	131.804	3.35613e-07	156.126	7.3573e-09
	131.649	1.4215e-06	131.915	3.3366e-07	156.336	7.515e-09
	131.759	1.4188e-06	132.025	3.32319e-07	156.546	7.1196e-09
	131.869	1.415e-06	132.135	3.31512e-07	156.756	6.9745e-09
	131.979	1.4252e-06	132.245	3.32503e-07	156.966	7.3276e-09
	132.089	1.4239e-06	132.355	3.30035e-07	157.176	7.1138e-09
	132.199	1.4185e-06	132.465	3.30391e-07	157.386	7.0131e-09
	132.309	1.4166e-06	132.575	3.27682e-07	157.596	6.9869e-09
	132.419	1.4214e-06	132.685	3.26512e-07	157.806	7.0536e-09
	132.529	1.4227e-06	132.795	3.27742e-07	158.016	7.2819e-09
	132.639	1.4218e-06	132.905	3.28811e-07	158.226	7.1419e-09
	132.749	1.4232e-06	133.015	3.29071e-07	158.436	7.3439e-09
	132.859	1.4261e-06	133.125	3.26977e-07	158.646	7.0043e-09
	132.969	1.419e-06	133.235	3.25837e-07	158.856	6.7373e-09
	133.079	1.4272e-06	133.345	3.2685e-07	159.066	6.312e-09
	133.19	1.4215e-06	133.456	3.24876e-07	159.276	6.5961e-09
	133.3	1.4249e-06	133.566	3.23246e-07	159.486	6.352e-09
	133.41	1.4217e-06	133.676	3.20346e-07	159.696	6.3596e-09
	133.52	1.4166e-06	133.786	3.22165e-07	159.906	6.5712e-09
	133.63	1.4172e-06	133.896	3.19781e-07	160.117	6.2805e-09
	133.74	1.422e-06	134.006	3.21218e-07	160.327	6.3004e-09
	133.85	1.4216e-06	134.116	3.20481e-07	160.536	6.521e-09
	133.96	1.4183e-06	134.226	3.19776e-07	160.747	6.6702e-09
	134.07	1.421e-06	134.336	3.19408e-07	160.957	6.2062e-09
	134.18	1.4196e-06	134.446	3.19763e-07	161.167	6.1907e-09
	134.29	1.4205e-06	134.556	3.15848e-07	161.377	5.7839e-09
	134.4	1.4157e-06	134.666	3.15372e-07	161.587	5.9328e-09
	134.51	1.4192e-06	134.776	3.158e-07	161.797	5.9173e-09
	134.62	1.4158e-06	134.886	3.14447e-07	162.007	5.8035e-09
	134.731	1.421e-06	134.996	3.14639e-07	162.217	6.0228e-09
	134.841	1.4237e-06	135.107	3.15058e-07	162.427	5.5857e-09
	134.951	1.42e-06	135.217	3.1455e-07	162.637	5.7484e-09
	135.061	1.4222e-06	135.327	3.135e-07	162.847	5.9278e-09
	135.171	1.418e-06	135.437	3.13932e-07	163.057	6.0082e-09
	135.281	1.4245e-06	135.547	3.13475e-07	163.267	6.0293e-09
	135.391	1.4151e-06	135.657	3.14067e-07	163.477	5.7157e-09
	135.501	1.4162e-06	135.767	3.10081e-07	163.687	5.5479e-09
	135.611	1.4138e-06	135.877	3.08586e-07	163.897	5.4715e-09
	135.721	1.4117e-06	135.987	3.08696e-07	164.107	5.6781e-09
	135.831	1.404e-06	136.097	3.07023e-07	164.317	5.568e-09
	135.941	1.4028e-06	136.207	3.06308e-07	164.527	5.2935e-09
	136.052	1.4101e-06	136.317	3.06852e-07	164.737	5.4172e-09
	136.161	1.4086e-06	136.427	3.07418e-07	164.947	5.3335e-09
	136.272	1.4112e-06	136.537	3.04868e-07	165.157	5.4756e-09
	136.382	1.409e-06	136.647	3.05953e-07	165.367	5.3169e-09
	136.492	1.4095e-06	136.757	3.0311e-07	165.577	5.5304e-09
	136.602	1.4136e-06	136.868	3.00814e-07	165.787	5.3585e-09
	136.712	1.4102e-06	136.978	3.00716e-07	165.997	5.174e-09
	136.822	1.4117e-06	137.088	3.01565e-07	166.207	4.8496e-09
	136.932	1.4172e-06	137.198	2.98892e-07	166.417	4.9528e-09
	137.042	1.4099e-06	137.308	3.04113e-07	166.627	4.9402e-09
	137.152	1.4087e-06	137.418	3.02783e-07	166.837	4.9079e-09
	137.262	1.4099e-06	137.528	3.04437e-07	167.047	5.2096e-09
	137.372	1.4105e-06	137.638	3.05253e-07	167.257	5.0459e-09
	137.482	1.4074e-06	137.748	3.04226e-07	167.467	4.937e-09
	137.593	1.4102e-06	137.858	3.02529e-07	167.677	4.8847e-09
	137.702	1.4107e-06	137.968	3.02841e-07	167.887	4.8035e-09
	137.813	1.4064e-06	138.078	3.02711e-07	168.097	4.9011e-09
	137.923	1.4041e-06	138.188	3.01651e-07	168.307	4.7012e-09
	138.033	1.4043e-06	138.298	2.99829e-07	168.517	4.9117e-09
	138.143	1.4028e-06	138.409	2.98574e-07	168.727	5.1125e-09
	138.253	1.4036e-06	138.519	2.98256e-07	168.938	5.0846e-09
	138.363	1.4045e-06	138.629	2.95908e-07	169.148	4.9131e-09
	138.473	1.4061e-06	138.739	2.95394e-07	169.357	4.7219e-09
	138.583	1.4039e-06	138.849	2.94913e-07	169.567	4.9441e-09
	138.693	1.4018e-06	138.959	2.95232e-07	169.778	4.5981e-09
	138.803	1.4006e-06	139.069	2.95442e-07	169.988	4.588e-09
	138.913	1.3976e-06	139.179	2.93939e-07	170.198	4.7682e-09
	139.024	1.3969e-06	139.289	2.93614e-07	170.408	4.5539e-09
	139.134	1.402e-06	139.399	2.92308e-07	170.618	4.4528e-09
	139.244	1.4053e-06	139.509	2.91913e-07	170.828	4.2816e-09
	139.354	1.4029e-06	139.619	2.90556e-07	171.038	4.194e-09
	139.464	1.4079e-06	139.729	2.88793e-07	171.248	4.4949e-09
	139.574	1.4046e-06	139.839	2.88276e-07	171.458	4.4747e-09
	139.684	1.3992e-06	139.95	2.87742e-07	171.668	4.2008e-09
	139.794	1.4038e-06	140.06	2.88622e-07	171.878	4.2443e-09
	139.904	1.4031e-06	140.17	2.88555e-07	172.088	4.2281e-09
	140.014	1.4051e-06	140.28	2.87717e-07	172.298	4.0241e-09
	140.124	1.4047e-06	140.39	2.85599e-07	172.883	4.0325e-09
	140.234	1.3968e-06	140.5	2.83679e-07	173.293	4.0788e-09
	140.344	1.4008e-06	140.61	2.8079e-07	173.704	3.9635e-09
	140.454	1.407e-06	140.72	2.81767e-07	174.115	3.8456e-09
	140.565	1.4043e-06	140.83	2.80825e-07	174.526	3.7478e-09
	140.675	1.4024e-06	140.94	2.80893e-07	174.937	3.9898e-09
	140.785	1.4e-06	141.05	2.80524e-07	175.348	3.7341e-09
	140.895	1.4003e-06	141.16	2.80141e-07	175.759	3.7235e-09
	141.005	1.4009e-06	141.27	2.78866e-07	176.17	3.5499e-09
	141.115	1.3916e-06	141.38	2.77824e-07	176.581	3.5532e-09
	141.225	1.3979e-06	141.49	2.76453e-07	176.991	3.5826e-09
	141.335	1.4031e-06	141.601	2.78091e-07	177.402	3.408e-09
	141.445	1.4006e-06	141.71	2.76612e-07	177.813	3.5821e-09
	141.555	1.4019e-06	141.821	2.7663e-07	178.224	3.4642e-09
	141.665	1.4027e-06	141.931	2.76391e-07	178.635	3.3742e-09
	141.775	1.4022e-06	142.041	2.75558e-07	179.046	3.2698e-09
	141.886	1.4046e-06	142.151	2.74712e-07	179.457	3.1181e-09
	141.995	1.4029e-06	142.261	2.72852e-07	179.868	3.1645e-09
	142.106	1.4109e-06	142.371	2.7286e-07	180.279	3.3571e-09
	142.216	1.4081e-06	142.481	2.72215e-07	180.69	3.406e-09
	142.326	1.4052e-06	142.591	2.72973e-07	181.1	3.1403e-09
	142.436	1.3992e-06	142.701	2.70269e-07	181.511	3.0824e-09
	142.546	1.3977e-06	142.811	2.72212e-07	181.922	3.208e-09
	142.656	1.3982e-06	142.921	2.68326e-07	182.333	3.1941e-09
	142.766	1.4033e-06	143.031	2.6883e-07	182.744	3.0041e-09
	142.876	1.3997e-06	143.141	2.68671e-07	183.155	2.8332e-09
	142.986	1.4091e-06	143.251	2.69784e-07	183.566	2.7314e-09
	143.096	1.4078e-06	143.362	2.66633e-07	183.977	2.8096e-09
	143.206	1.409e-06	143.472	2.67951e-07	184.387	2.7917e-09
	143.316	1.4056e-06	143.582	2.67031e-07	184.798	2.5855e-09
	143.427	1.41e-06	143.692	2.64097e-07	185.209	2.5608e-09
	143.537	1.4026e-06	143.802	2.62245e-07	185.62	2.5207e-09
	143.647	1.398e-06	143.912	2.65096e-07	186.031	2.352e-09
	143.757	1.4018e-06	144.022	2.63055e-07	186.442	2.138e-09
	143.867	1.4044e-06	144.132	2.61868e-07	186.853	2.2769e-09
	143.977	1.4034e-06	144.242	2.63674e-07	187.264	2.3011e-09
	144.087	1.3958e-06	144.352	2.63694e-07	187.674	2.2439e-09
	144.197	1.3996e-06	144.462	2.64014e-07	188.085	2.1748e-09
	144.307	1.4019e-06	144.572	2.60756e-07	188.496	2.1746e-09
	144.417	1.3997e-06	144.682	2.60996e-07	188.907	2.1775e-09
	144.527	1.402e-06	144.792	2.59169e-07	189.318	2.086e-09
	144.637	1.403e-06	144.903	2.55772e-07	189.729	2.1408e-09
	144.748	1.3979e-06	145.013	2.55595e-07	190.14	2.0414e-09
	144.857	1.3983e-06	145.123	2.55513e-07	190.55	2.0923e-09
	144.968	1.4017e-06	145.233	2.56731e-07	190.961	2.0473e-09
	145.078	1.4077e-06	145.343	2.57258e-07	191.372	1.9993e-09
	145.188	1.4031e-06	145.453	2.54727e-07	191.783	2.0082e-09
	145.298	1.3971e-06	145.563	2.54328e-07	192.194	1.844e-09
	145.408	1.404e-06	145.673	2.54199e-07	192.605	1.7835e-09
	145.518	1.4024e-06	145.783	2.52661e-07	193.016	1.885e-09
	145.628	1.407e-06	145.893	2.49505e-07	193.427	1.8905e-09
	145.738	1.4058e-06	146.003	2.49827e-07	193.838	1.8781e-09
	145.848	1.4008e-06	146.113	2.49967e-07	194.249	1.7881e-09
	145.958	1.4025e-06	146.223	2.48996e-07	194.659	1.7077e-09
	146.068	1.4061e-06	146.333	2.49712e-07	195.07	1.7855e-09
	146.178	1.4095e-06	146.444	2.46473e-07	195.481	1.7509e-09
	146.288	1.4066e-06	146.554	2.46785e-07	195.892	1.6356e-09
	146.399	1.4034e-06	146.664	2.4668e-07	196.303	1.6529e-09
	146.509	1.4055e-06	146.774	2.44774e-07	196.714	1.5812e-09
	146.619	1.409e-06	146.884	2.44318e-07	197.125	1.4992e-09
	146.729	1.4132e-06	146.994	2.45567e-07	197.536	1.6031e-09
	146.839	1.4034e-06	147.104	2.4187e-07	197.946	1.6279e-09
	146.949	1.4045e-06	147.214	2.41198e-07	198.357	1.6947e-09
	147.059	1.4048e-06	147.324	2.42374e-07	198.768	1.6381e-09
	147.169	1.3996e-06	147.434	2.39341e-07	199.179	1.6163e-09
	147.279	1.399e-06	147.544	2.41286e-07	199.59	1.4622e-09
	147.389	1.3989e-06	147.654	2.40801e-07	200.001	1.4118e-09
	147.499	1.3952e-06	147.764	2.39998e-07	200.412	1.5062e-09
	147.609	1.4021e-06	147.875	2.36301e-07	200.823	1.488e-09
	147.719	1.3958e-06	147.985	2.3581e-07	201.233	1.4204e-09
	147.829	1.3991e-06	148.095	2.36503e-07	201.644	1.3987e-09
	147.94	1.4001e-06	148.205	2.34081e-07	202.055	1.4422e-09
	148.05	1.4006e-06	148.315	2.36124e-07	202.466	1.3736e-09
	148.16	1.3995e-06	148.425	2.35487e-07	202.877	1.3033e-09
	148.27	1.4026e-06	148.535	2.35734e-07	203.288	1.2942e-09
	148.38	1.4042e-06	148.645	2.33715e-07	203.699	1.2564e-09
	148.49	1.4066e-06	148.755	2.34443e-07	204.11	1.2704e-09
	148.6	1.4069e-06	148.865	2.33945e-07	204.52	1.2471e-09
	148.71	1.4042e-06	148.975	2.33167e-07	204.931	1.2639e-09
	148.82	1.4035e-06	149.085	2.33456e-07	205.342	1.2182e-09
	148.93	1.4043e-06	149.195	2.34293e-07	205.753	1.1722e-09
	149.04	1.3996e-06	149.305	2.32346e-07	206.164	1.2431e-09
	149.15	1.4017e-06	149.416	2.31496e-07	206.575	1.1538e-09
	149.261	1.402e-06	149.525	2.30159e-07	206.986	1.0612e-09
	149.371	1.3984e-06	149.636	2.287e-07	207.397	1.0936e-09
	149.481	1.4035e-06	149.746	2.27636e-07	207.808	1.0648e-09
	149.591	1.4054e-06	149.856	2.28873e-07	208.219	1.1378e-09
	149.701	1.4041e-06	149.966	2.26662e-07	208.629	1.1616e-09
	149.811	1.4022e-06	150.076	2.24472e-07	209.04	1.0544e-09
	149.921	1.4023e-06	150.186	2.25009e-07	209.451	1.0164e-09
	150.031	1.4017e-06	150.296	2.27438e-07	209.862	1.1223e-09
	150.141	1.4039e-06	150.406	2.24216e-07	210.273	1.064e-09
	150.251	1.4078e-06	150.516	2.24046e-07	210.684	1.0348e-09
	150.361	1.4056e-06	150.626	2.22629e-07	211.095	1.0065e-09
	150.471	1.4091e-06	150.736	2.23092e-07	211.506	1.0281e-09
	150.581	1.4053e-06	150.846	2.23266e-07	211.917	9.49407e-10
	150.691	1.4072e-06	150.957	2.21515e-07	212.327	9.44522e-10
	150.802	1.4096e-06	151.066	2.21638e-07	212.738	1.003e-09
	150.912	1.4056e-06	151.177	2.2107e-07	213.149	9.74438e-10
	151.022	1.4027e-06	151.287	2.2146e-07	213.56	9.49454e-10
	151.132	1.407e-06	151.397	2.20263e-07	213.971	9.2475e-10
	151.242	1.4053e-06	151.507	2.18783e-07	214.382	9.12994e-10
	151.352	1.4077e-06	151.617	2.20673e-07	214.793	8.85187e-10
	151.462	1.4071e-06	151.727	2.18337e-07	215.204	8.63507e-10
	151.572	1.407e-06	151.837	2.15921e-07	215.614	8.95987e-10
	151.682	1.4044e-06	151.947	2.16926e-07	216.025	8.50717e-10
	151.792	1.4041e-06	152.057	2.17512e-07	216.436	7.78545e-10
	151.902	1.4021e-06	152.167	2.1497e-07	216.847	7.51899e-10
	152.012	1.4063e-06	152.277	2.15562e-07	217.258	7.92589e-10
	152.123	1.405e-06	152.387	2.15137e-07	217.669	7.44496e-10
	152.233	1.4016e-06	152.498	2.1403e-07	218.08	7.65101e-10
	152.343	1.4045e-06	152.608	2.13305e-07	218.491	7.25795e-10
	152.453	1.4053e-06	152.718	2.13877e-07	218.902	7.22223e-10
	152.563	1.4098e-06	152.828	2.12253e-07	219.312	7.09019e-10
	152.673	1.4113e-06	152.938	2.11967e-07	219.723	7.13845e-10
	152.783	1.4135e-06	153.048	2.1204e-07	220.134	6.84434e-10
	152.893	1.4124e-06	153.158	2.09936e-07	220.545	6.68035e-10
	153.003	1.4108e-06	153.268	2.08546e-07	220.956	6.31113e-10
	153.113	1.4069e-06	153.378	2.08743e-07	221.367	6.09779e-10
	153.223	1.4099e-06	153.488	2.09625e-07	221.778	6.06859e-10
	153.333	1.4102e-06	153.598	2.07529e-07	222.189	5.8371e-10
	153.443	1.408e-06	153.708	2.08307e-07	222.6	5.69211e-10
	153.553	1.403e-06	153.818	2.06096e-07	223.011	5.75518e-10
	153.663	1.4091e-06	153.928	2.04935e-07	223.421	5.87382e-10
	153.774	1.4074e-06	154.038	2.05952e-07	223.832	5.65109e-10
	153.884	1.4166e-06	154.149	2.04643e-07	224.243	5.61085e-10
	153.994	1.4157e-06	154.259	2.05041e-07	224.654	5.63934e-10
	154.104	1.4112e-06	154.369	2.03582e-07	225.065	5.32753e-10
	154.214	1.4078e-06	154.479	2.04409e-07	225.476	5.5033e-10
	154.324	1.4013e-06	154.589	2.03128e-07	225.887	5.09371e-10
	154.434	1.4065e-06	154.699	1.99907e-07	226.298	5.14812e-10
	154.544	1.4041e-06	154.809	2.00548e-07	226.708	5.2753e-10
	154.654	1.4003e-06	154.919	2.00421e-07	227.119	8.33066e-10
	154.764	1.4052e-06	155.029	1.99835e-07	227.53	6.30849e-10
	154.874	1.4093e-06	155.139	1.9878e-07	227.941	4.83375e-10
	154.984	1.4034e-06	155.249	1.97587e-07	228.352	4.92013e-10
	155.095	1.4046e-06	155.359	1.96837e-07	228.763	4.81785e-10
	155.205	1.4031e-06	155.469	1.96949e-07	229.174	4.62723e-10
	155.315	1.4019e-06	155.579	1.95753e-07	229.585	4.49808e-10
	155.425	1.4026e-06	155.69	1.95341e-07	229.996	4.35112e-10
	155.535	1.3995e-06	155.8	1.95738e-07	230.406	4.25875e-10
	155.645	1.4047e-06	155.91	1.9416e-07	230.817	4.45334e-10
	155.755	1.4038e-06	156.02	1.93757e-07	231.228	4.30218e-10
	155.865	1.401e-06	156.13	1.93374e-07	231.639	4.24362e-10
	155.975	1.3883e-06	156.24	1.93753e-07	232.05	3.87982e-10
	156.085	1.4019e-06	156.35	1.92374e-07	232.461	4.0568e-10
	156.195	1.3963e-06	156.46	1.90981e-07	233.642	3.76762e-10
	156.305	1.3974e-06	156.57	1.9002e-07	234.339	3.84063e-10
	156.415	1.4039e-06	156.68	1.88883e-07	235.036	3.55835e-10
	156.525	1.4054e-06	156.79	1.88558e-07	235.733	3.35618e-10
	156.636	1.4045e-06	156.9	1.86849e-07	236.43	3.29004e-10
	156.746	1.4006e-06	157.011	1.86e-07	237.127	3.1324e-10
	156.856	1.4038e-06	157.121	1.86969e-07	237.824	2.98106e-10
	156.966	1.4045e-06	157.231	1.87309e-07	238.521	2.89041e-10
	157.076	1.4065e-06	157.341	1.87606e-07	239.218	2.74457e-10
	157.186	1.3997e-06	157.451	1.87326e-07	239.916	2.61807e-10
	157.296	1.4052e-06	157.561	1.8571e-07	240.613	2.53656e-10
	157.406	1.4054e-06	157.671	1.84793e-07	241.31	2.4232e-10
	157.516	1.4051e-06	157.781	1.84203e-07	242.007	2.46016e-10
	157.626	1.3969e-06	157.891	1.83698e-07	242.704	2.22055e-10
	157.736	1.4046e-06	158.001	1.81443e-07	243.401	2.22701e-10
	157.846	1.4042e-06	158.111	1.81628e-07	244.098	2.04542e-10
	157.956	1.4069e-06	158.221	1.8197e-07	244.795	1.94711e-10
	158.066	1.4036e-06	158.331	1.81158e-07	245.492	1.93333e-10
	158.177	1.4091e-06	158.441	1.80107e-07	246.189	2.02695e-10
	158.287	1.4103e-06	158.552	1.79821e-07	246.886	1.85456e-10
	158.397	1.4021e-06	158.662	1.78765e-07	247.584	1.90373e-10
	158.507	1.3975e-06	158.772	1.79641e-07	248.281	1.78731e-10
	158.617	1.4019e-06	158.882	1.77469e-07	248.978	1.67648e-10
	158.727	1.3955e-06	158.992	1.77163e-07	249.675	1.5844e-10
	158.837	1.3971e-06	159.102	1.75401e-07	250.372	1.47204e-10
	158.947	1.4002e-06	159.212	1.75448e-07	251.069	1.31583e-10
	159.057	1.4016e-06	159.322	1.7578e-07	251.766	1.25862e-10
	159.167	1.3985e-06	159.432	1.7444e-07	252.463	1.28013e-10
	159.277	1.3964e-06	159.542	1.7295e-07	253.16	1.25539e-10
	159.387	1.4006e-06	159.652	1.71946e-07	253.857	1.26251e-10
	159.498	1.4029e-06	159.762	1.71288e-07	254.554	1.21474e-10
	159.608	1.4006e-06	159.872	1.7265e-07	255.251	1.13052e-10
	159.718	1.4053e-06	159.982	1.71816e-07	255.949	1.13407e-10
	159.828	1.4084e-06	160.093	1.70184e-07	256.646	1.03903e-10
	159.938	1.4054e-06	160.203	1.70562e-07	257.343	9.35233e-11
	160.048	1.4037e-06	160.313	1.7003e-07	258.04	9.17522e-11
	160.158	1.4052e-06	160.423	1.69535e-07	258.737	8.68508e-11
	160.268	1.3994e-06	160.533	1.69844e-07	259.434	8.45244e-11
	160.378	1.4045e-06	160.643	1.69756e-07	260.131	7.5535e-11
	160.488	1.4006e-06	160.753	1.68272e-07	260.828	7.36964e-11
	160.598	1.3998e-06	160.863	1.67324e-07	261.525	7.18769e-11
	160.708	1.3971e-06	160.973	1.63303e-07	262.223	7.10059e-11
	160.818	1.4e-06	161.083	1.61838e-07	262.92	5.93016e-11
	160.929	1.3961e-06	161.193	1.60618e-07	263.617	5.90402e-11
	161.039	1.3973e-06	161.303	1.60053e-07	264.314	5.87179e-11
	161.149	1.3968e-06	161.413	1.60541e-07	265.011	5.45556e-11
	161.259	1.3975e-06	161.524	1.57953e-07	265.708	4.77996e-11
	161.369	1.4013e-06	161.634	1.58497e-07	266.405	4.53099e-11
	161.479	1.4036e-06	161.744	1.58607e-07	267.102	4.50024e-11
	161.589	1.4038e-06	161.854	1.57928e-07	267.799	4.32301e-11
	161.699	1.4033e-06	161.964	1.57711e-07	268.496	3.94718e-11
	161.809	1.4051e-06	162.074	1.57569e-07	273.704	2.75155e-11
	161.919	1.4107e-06	162.184	1.58052e-07	276.829	2.08853e-11
	162.029	1.405e-06	162.294	1.55646e-07	279.953	1.49473e-11
	162.139	1.4024e-06	162.404	1.56543e-07	283.077	9.1835e-12
	162.249	1.4027e-06	162.514	1.57596e-07	286.202	5.8836e-12
	162.359	1.3942e-06	162.624	1.57579e-07	289.653	3.1332e-12
	162.47	1.4017e-06	162.734	1.56116e-07	293.105	1.3926e-12
	162.58	1.401e-06	162.845	1.55987e-07	296.556	6.81444e-13
	162.69	1.4063e-06	162.955	1.54706e-07	300.008	3.11151e-13
	162.8	1.4023e-06	163.065	1.5361e-07	303.586	1.99255e-13
	162.91	1.3972e-06	163.175	1.54405e-07	307.163	1.47644e-13
	163.02	1.3992e-06	163.285	1.54328e-07	310.741	1.34338e-13
	163.13	1.4012e-06	163.395	1.53499e-07	314.319	1.32031e-13
	163.24	1.3994e-06	163.505	1.54116e-07	317.897	1.31901e-13
	163.35	1.4038e-06	163.615	1.52806e-07	321.475	1.3177e-13
	163.46	1.3993e-06	163.725	1.51031e-07	325.053	1.29378e-13
	163.57	1.3992e-06	163.835	1.50618e-07	328.63	1.29027e-13
	163.68	1.3969e-06	163.945	1.51137e-07	332.208	1.299e-13
	163.79	1.4005e-06	164.055	1.49743e-07	335.786	1.30292e-13
	163.9	1.3996e-06	164.166	1.48496e-07	339.364	1.29387e-13
	164.011	1.396e-06	164.275	1.48007e-07	342.941	1.2776e-13
	164.121	1.3926e-06	164.386	1.47874e-07	346.519	1.27282e-13
	164.231	1.3939e-06	164.496	1.47859e-07	350.097	1.28726e-13
	164.341	1.3987e-06	164.606	1.46477e-07	353.675	1.27369e-13
	164.451	1.399e-06	164.716	1.46414e-07	357.252	1.29e-13
	164.561	1.4029e-06	164.826	1.45145e-07	360.83	1.28569e-13
	164.671	1.4022e-06	164.936	1.43618e-07	364.408	1.27049e-13
	164.781	1.398e-06	165.046	1.44318e-07	367.986	1.28081e-13
	164.891	1.3958e-06	165.156	1.4363e-07	371.563	1.27712e-13
	165.001	1.4037e-06	165.266	1.44251e-07	375.141	1.28083e-13
	165.111	1.3997e-06	165.376	1.43673e-07	378.719	1.26667e-13
	165.221	1.4009e-06	165.486	1.41852e-07	382.297	1.27435e-13
	165.332	1.4007e-06	165.596	1.42289e-07	385.875	1.26025e-13
	165.442	1.3986e-06	165.707	1.41046e-07	389.452	1.25405e-13
	165.552	1.4022e-06	165.816	1.40208e-07	393.03	1.26432e-13
	165.662	1.3971e-06	165.927	1.39859e-07	396.608	1.25619e-13
	165.772	1.3929e-06	166.037	1.38174e-07	400.186	1.2463e-13
	165.882	1.3966e-06	166.147	1.39187e-07	403.764	1.2412e-13
	165.992	1.3937e-06	166.257	1.39181e-07	407.342	1.24326e-13
	166.102	1.3952e-06	166.367	1.38163e-07	410.92	1.24828e-13
	166.212	1.3995e-06	166.477	1.37921e-07	414.498	1.24946e-13
	166.322	1.3986e-06	166.587	1.37691e-07	418.075	1.24468e-13
	166.432	1.3959e-06	166.697	1.36823e-07	421.653	1.23106e-13
	166.542	1.3949e-06	166.807	1.36321e-07	425.231	1.21921e-13
	166.652	1.3944e-06	166.917	1.36335e-07	428.809	1.23643e-13
	166.762	1.3913e-06	167.027	1.36826e-07	432.387	1.22919e-13
	166.873	1.3994e-06	167.137	1.3461e-07	435.965	1.23786e-13
	166.983	1.3951e-06	167.248	1.35593e-07	439.543	1.23689e-13
	167.093	1.3932e-06	167.358	1.33674e-07	443.121	1.21832e-13
	167.203	1.3931e-06	167.468	1.33969e-07	446.699	1.21675e-13
	167.313	1.39e-06	167.578	1.32554e-07	450.276	1.20841e-13
	167.423	1.3931e-06	167.688	1.31404e-07	453.854	1.19853e-13
	167.533	1.3997e-06	167.798	1.31496e-07	457.432	1.20615e-13
	167.643	1.4026e-06	167.908	1.29792e-07	461.01	1.20809e-13
	167.753	1.4004e-06	168.018	1.30327e-07	464.588	1.20442e-13
	167.863	1.4012e-06	168.128	1.31238e-07	468.166	1.18048e-13
	167.973	1.4024e-06	168.238	1.30387e-07	471.744	1.19394e-13
	168.083	1.4028e-06	168.348	1.31982e-07	475.322	1.19151e-13
	168.193	1.4013e-06	168.458	1.30406e-07	478.899	1.18959e-13
	168.304	1.4027e-06	168.569	1.29891e-07	482.477	1.17264e-13
	168.413	1.399e-06	168.679	1.30405e-07	486.055	1.19072e-13
	168.524	1.4002e-06	168.789	1.29409e-07	489.633	1.19591e-13
	168.634	1.3993e-06	168.899	1.29551e-07	493.211	1.184e-13
	168.744	1.3972e-06	169.009	1.28578e-07	496.789	1.17203e-13
	168.854	1.3895e-06	169.119	1.28678e-07	500.366	1.16151e-13
	168.964	1.3986e-06	169.229	1.28736e-07	503.944	1.14822e-13
	169.074	1.3961e-06	169.339	1.2801e-07
	169.184	1.3964e-06	169.449	1.29241e-07
	169.294	1.3962e-06	169.559	1.28179e-07
	169.404	1.3945e-06	169.669	1.27234e-07
	169.514	1.3917e-06	169.779	1.25349e-07
	169.624	1.3991e-06	169.889	1.26361e-07
	169.734	1.399e-06	170	1.25622e-07
	169.845	1.3983e-06	170.11	1.25779e-07
	169.955	1.3981e-06	170.22	1.26009e-07
	170.065	1.3959e-06	170.33	1.24487e-07
	170.175	1.4016e-06	170.44	1.23967e-07
	170.285	1.3967e-06	170.55	1.23677e-07
	170.395	1.3934e-06	170.66	1.22733e-07
	170.505	1.3987e-06	170.77	1.22037e-07
	170.615	1.4008e-06	170.88	1.2095e-07
	170.725	1.3986e-06	170.99	1.21049e-07
	170.835	1.3977e-06	171.1	1.21439e-07
	170.945	1.3985e-06	171.21	1.20278e-07
	171.055	1.4043e-06	171.32	1.20932e-07
	171.165	1.4038e-06	171.43	1.19896e-07
	171.275	1.3985e-06	171.541	1.19272e-07
	171.386	1.3994e-06	171.651	1.19024e-07
	171.496	1.4022e-06	171.761	1.1841e-07
	171.606	1.4013e-06	171.871	1.19251e-07
	171.716	1.4017e-06	171.981	1.18009e-07
	171.826	1.398e-06	172.091	1.17725e-07
	171.936	1.4025e-06	172.201	1.17455e-07
	172.046	1.4001e-06	172.311	1.17315e-07
	172.156	1.3984e-06	172.421	1.16465e-07
	172.266	1.3943e-06	172.531	1.14915e-07
	172.376	1.3985e-06	172.641	1.14564e-07
	172.486	1.3981e-06	172.751	1.13772e-07
	172.596	1.3962e-06	172.862	1.1346e-07
	172.706	1.3995e-06	172.972	1.14318e-07
	172.816	1.3947e-06	173.082	1.1448e-07
	172.927	1.3907e-06	173.192	1.13637e-07
	173.037	1.3996e-06	173.302	1.12226e-07
	173.147	1.3986e-06	173.412	1.10846e-07
	173.257	1.4029e-06	173.522	1.11977e-07
	173.367	1.4013e-06	173.632	1.11568e-07
	173.477	1.4004e-06	173.742	1.11081e-07
	173.587	1.3994e-06	173.852	1.11018e-07
	173.697	1.4024e-06	173.962	1.10692e-07
	173.807	1.4033e-06	174.072	1.10554e-07
	173.917	1.4029e-06	174.183	1.10101e-07
	174.027	1.4032e-06	174.293	1.0981e-07
	174.137	1.4036e-06	174.403	1.10075e-07
	174.247	1.4017e-06	174.513	1.09013e-07
	174.357	1.3997e-06	174.623	1.0771e-07
	174.468	1.4022e-06	174.733	1.08733e-07
	174.577	1.3952e-06	174.843	1.0796e-07
	174.688	1.3973e-06	174.953	1.07593e-07
	174.798	1.3928e-06	175.063	1.06859e-07
	174.908	1.3932e-06	175.173	1.07094e-07
	175.018	1.3952e-06	175.283	1.09647e-07
	175.128	1.3971e-06	175.393	1.09487e-07
	175.238	1.401e-06	175.504	1.09695e-07
	175.348	1.4006e-06	175.613	1.09813e-07
	175.458	1.3945e-06	175.724	1.09151e-07
	175.568	1.4e-06	175.834	1.07333e-07
	175.678	1.3975e-06	175.944	1.08401e-07
	175.788	1.3955e-06	176.054	1.08507e-07
	175.898	1.3993e-06	176.164	1.07524e-07
	176.008	1.4021e-06	176.274	1.07201e-07
	176.119	1.3886e-06	176.384	1.06962e-07
	176.229	1.393e-06	176.494	1.06324e-07
	176.339	1.3965e-06	176.604	1.07035e-07
	176.449	1.4011e-06	176.714	1.06828e-07
	176.559	1.3987e-06	176.824	1.05719e-07
	176.669	1.3959e-06	176.934	1.05959e-07
	176.779	1.395e-06	177.044	1.05776e-07
	176.889	1.3967e-06	177.155	1.05013e-07
	176.999	1.4022e-06	177.265	1.04803e-07
	177.109	1.3932e-06	177.375	1.046e-07
	177.219	1.3887e-06	177.485	1.04914e-07
	177.329	1.389e-06	177.595	1.05028e-07
	177.44	1.3889e-06	177.705	1.03693e-07
	177.549	1.3886e-06	177.815	1.03397e-07
	177.66	1.3895e-06	177.925	1.0348e-07
	177.77	1.3915e-06	178.035	1.03565e-07
	177.88	1.3908e-06	178.145	1.03493e-07
	177.99	1.3908e-06	178.255	1.0315e-07
	178.1	1.3925e-06	178.365	1.02922e-07
	178.21	1.3913e-06	178.476	1.02803e-07
	178.32	1.3988e-06	178.586	1.01923e-07
	178.43	1.3966e-06	178.696	1.00333e-07
	178.54	1.3942e-06	178.806	9.95525e-08
	178.65	1.3952e-06	178.916	1.00173e-07
	178.76	1.3961e-06	179.026	9.97207e-08
	178.87	1.3951e-06	179.136	9.941e-08
	178.98	1.4012e-06	179.246	1.00469e-07
	179.09	1.3993e-06	179.356	9.97675e-08
	179.201	1.3984e-06	179.466	9.96503e-08
	179.311	1.3974e-06	179.576	9.79714e-08
	179.421	1.3954e-06	179.686	9.80085e-08
	179.531	1.3941e-06	179.797	9.83689e-08
	179.641	1.3921e-06	179.907	9.83753e-08
	179.751	1.3933e-06	180.017	9.85989e-08
	179.861	1.3919e-06	180.127	9.82997e-08
	179.971	1.3893e-06	180.237	9.75486e-08
	180.081	1.3913e-06	180.347	9.70172e-08
	180.191	1.3931e-06	180.457	9.51736e-08
	180.301	1.3959e-06	180.567	9.54592e-08
	180.411	1.3968e-06	180.677	9.60499e-08
	180.521	1.392e-06	180.787	9.47012e-08
	180.631	1.3968e-06	180.897	9.49463e-08
	180.742	1.3929e-06	181.007	9.47582e-08
	180.852	1.3943e-06	181.118	9.47501e-08
	180.962	1.3904e-06	181.228	9.47675e-08
	181.072	1.3893e-06	181.338	9.40879e-08
	181.182	1.3938e-06	181.448	9.50035e-08
	181.292	1.3912e-06	181.558	9.44877e-08
	181.402	1.3878e-06	181.668	9.44543e-08
	181.512	1.3918e-06	181.778	9.40281e-08
	181.622	1.394e-06	181.888	9.38397e-08
	181.732	1.3949e-06	181.998	9.25656e-08
	181.842	1.3871e-06	182.108	9.2505e-08
	181.952	1.3941e-06	182.218	9.36985e-08
	182.062	1.3872e-06	182.328	9.26263e-08
	182.173	1.389e-06	182.439	9.32421e-08
	182.282	1.3962e-06	182.549	9.19013e-08
	182.393	1.3965e-06	182.659	8.88017e-08
	182.503	1.3982e-06	182.769	8.87088e-08
	182.613	1.3933e-06	182.879	8.85118e-08
	182.723	1.4024e-06	182.989	9.00913e-08
	182.833	1.4013e-06	183.099	9.14677e-08
	182.943	1.3957e-06	183.209	9.09579e-08
	183.053	1.3938e-06	183.319	9.19094e-08
	183.163	1.3997e-06	183.429	9.12928e-08
	183.273	1.395e-06	183.539	9.09228e-08
	183.383	1.3999e-06	183.649	9.11276e-08
	183.493	1.3992e-06	183.759	9.08092e-08
	183.603	1.395e-06	183.869	9.11559e-08
	183.713	1.3977e-06	183.98	8.98784e-08
	183.823	1.3895e-06	184.09	8.98356e-08
	183.934	1.395e-06	184.2	8.97648e-08
	184.044	1.392e-06	184.31	8.98226e-08
	184.154	1.393e-06	184.42	8.86209e-08
	184.264	1.3897e-06	184.53	8.92723e-08
	184.374	1.3853e-06	184.64	8.87953e-08
	184.484	1.3872e-06	184.75	8.78023e-08
	184.594	1.3891e-06	184.86	8.83781e-08
	184.704	1.3903e-06	184.97	8.69221e-08
	184.814	1.394e-06	185.08	8.72555e-08
	184.924	1.3881e-06	185.19	8.80217e-08
	185.034	1.385e-06	185.301	8.68652e-08
	185.144	1.3842e-06	185.411	8.69506e-08
	185.254	1.3792e-06	185.521	8.59079e-08
	185.364	1.3787e-06	185.631	8.69197e-08
	185.475	1.3784e-06	185.741	8.6729e-08
	185.585	1.3853e-06	185.851	8.29715e-08
	185.695	1.391e-06	185.961	8.29398e-08
	185.805	1.3935e-06	186.071	8.20969e-08
	185.915	1.3957e-06	186.181	8.18904e-08
	186.025	1.3918e-06	186.291	8.21923e-08
	186.135	1.3859e-06	186.401	8.2569e-08
	186.245	1.3819e-06	186.511	8.42528e-08
	186.355	1.3883e-06	186.621	8.56093e-08
	186.465	1.3841e-06	186.732	8.50693e-08
	186.575	1.3838e-06	186.842	8.51205e-08
	186.685	1.3981e-06	186.952	8.54597e-08
	186.795	1.3946e-06	187.062	8.54428e-08
	186.905	1.3869e-06	187.172	8.46996e-08
	187.016	1.3874e-06	187.282	8.44754e-08
	187.126	1.3901e-06	187.392	8.42271e-08
	187.236	1.3877e-06	187.502	8.32199e-08
	187.346	1.3934e-06	187.612	8.31229e-08
	187.456	1.3944e-06	187.722	8.24209e-08
	187.566	1.3897e-06	187.832	8.31515e-08
	187.676	1.3848e-06	187.942	8.18716e-08
	187.786	1.3863e-06	188.053	8.13668e-08
	187.896	1.3872e-06	188.163	8.18047e-08
	188.006	1.388e-06	188.273	8.15559e-08
	188.116	1.3834e-06	188.383	8.03445e-08
	188.226	1.3838e-06	188.493	8.03498e-08
	188.336	1.3883e-06	188.603	7.98811e-08
	188.446	1.3897e-06	188.713	8.05427e-08
	188.556	1.385e-06	188.823	8.03417e-08
	188.667	1.3907e-06	188.933	7.90386e-08
	188.777	1.3988e-06	189.043	7.70494e-08
	188.887	1.3954e-06	189.153	7.64944e-08
	188.997	1.3915e-06	189.263	7.66815e-08
	189.107	1.3926e-06	189.374	7.60641e-08
	189.217	1.3893e-06	189.484	7.88934e-08
	189.327	1.3885e-06	189.594	7.9385e-08
	189.437	1.3892e-06	189.704	7.89415e-08
	189.547	1.3821e-06	189.814	7.84862e-08
	189.657	1.3913e-06	189.924	7.74436e-08
	189.767	1.3974e-06	190.034	7.77812e-08
	189.877	1.3872e-06	190.144	7.74833e-08
	189.988	1.3838e-06	190.254	7.83876e-08
	190.098	1.3912e-06	190.364	7.73901e-08
	190.208	1.3926e-06	190.474	7.76618e-08
	190.318	1.3945e-06	190.584	7.77446e-08
	190.428	1.3916e-06	190.695	7.72998e-08
	190.538	1.3896e-06	190.805	7.72561e-08
	190.648	1.3891e-06	190.915	7.69188e-08
	190.758	1.3929e-06	191.025	7.71048e-08
	190.868	1.3873e-06	191.135	7.63476e-08
	190.978	1.3878e-06	191.245	7.66367e-08
	191.088	1.3865e-06	191.355	7.66302e-08
	191.198	1.3884e-06	191.465	7.65922e-08
	191.308	1.386e-06	191.575	7.63601e-08
	191.418	1.3878e-06	191.685	7.65558e-08
	191.529	1.374e-06	191.795	7.66766e-08
	191.639	1.3843e-06	191.905	7.61386e-08
	191.749	1.3857e-06	192.016	7.58938e-08
	191.859	1.3913e-06	192.126	7.56426e-08
	191.969	1.3917e-06	192.236	7.59409e-08
	192.079	1.3882e-06	192.346	7.47392e-08
	192.189	1.3864e-06	192.456	7.39771e-08
	192.299	1.3919e-06	192.566	7.40002e-08
	192.409	1.3859e-06	192.676	7.42802e-08
	192.519	1.3888e-06	192.786	7.46431e-08
	192.629	1.3862e-06	192.896	7.41841e-08
	192.739	1.3906e-06	193.006	7.3755e-08
	192.849	1.3905e-06	193.116	7.44013e-08
	192.959	1.3866e-06	193.226	7.39308e-08
	193.07	1.3893e-06	193.337	7.36405e-08
	193.18	1.3941e-06	193.447	7.43902e-08
	193.29	1.388e-06	193.557	7.35559e-08
	193.4	1.3857e-06	193.667	7.35279e-08
	193.51	1.3884e-06	193.777	7.23094e-08
	193.62	1.3838e-06	193.887	7.1678e-08
	193.73	1.3843e-06	193.997	7.322e-08
	193.84	1.3891e-06	194.107	7.31579e-08
	193.95	1.3825e-06	194.217	7.25539e-08
	194.06	1.3869e-06	194.327	7.19713e-08
	194.17	1.3814e-06	194.437	7.06728e-08
	194.28	1.3813e-06	194.547	7.08274e-08
	194.39	1.3855e-06	194.657	7.18247e-08
	194.5	1.3858e-06	194.768	7.1422e-08
	194.611	1.387e-06	194.878	7.0826e-08
	194.721	1.3854e-06	194.988	7.14652e-08
	194.831	1.3847e-06	195.098	7.13831e-08
	194.941	1.3845e-06	195.208	7.05432e-08
	195.051	1.3842e-06	195.318	7.06857e-08
	195.161	1.3811e-06	195.428	7.01727e-08
	195.271	1.3839e-06	195.538	7.11904e-08
	195.381	1.3854e-06	195.648	7.07597e-08
	195.491	1.3845e-06	195.758	6.97947e-08
	195.601	1.3841e-06	195.868	6.95713e-08
	195.711	1.3885e-06	195.978	6.94759e-08
	195.821	1.3803e-06	196.089	6.93196e-08
	195.931	1.3824e-06	196.198	6.9387e-08
	196.042	1.3824e-06	196.309	6.81173e-08
	196.152	1.3794e-06	196.419	6.77018e-08
	196.262	1.3836e-06	196.529	6.80527e-08
	196.372	1.3884e-06	196.639	6.80511e-08
	196.482	1.383e-06	196.749	6.82901e-08
	196.592	1.3843e-06	196.859	6.73215e-08
	196.702	1.3876e-06	196.969	6.82754e-08
	196.812	1.3832e-06	197.079	6.78935e-08
	196.922	1.3824e-06	197.189	6.77792e-08
	197.032	1.3867e-06	197.299	6.76528e-08
	197.142	1.3852e-06	197.41	6.64587e-08
	197.252	1.3842e-06	197.519	6.712e-08
	197.363	1.3899e-06	197.63	6.78189e-08
	197.472	1.3931e-06	197.74	6.68462e-08
	197.583	1.3899e-06	197.85	6.40094e-08
	197.693	1.3861e-06	197.96	6.38731e-08
	197.803	1.3831e-06	198.07	6.41809e-08
	197.913	1.3805e-06	198.18	6.35883e-08
	198.023	1.3816e-06	198.29	6.35358e-08
	198.133	1.3789e-06	198.4	6.30929e-08
	198.243	1.3785e-06	198.51	6.38554e-08
	198.353	1.3807e-06	198.62	6.35862e-08
	198.463	1.3792e-06	198.73	6.28508e-08
	198.573	1.3847e-06	198.84	6.34124e-08
	198.683	1.3895e-06	198.951	6.31246e-08
	198.793	1.3828e-06	199.061	6.26959e-08
	198.904	1.3838e-06	199.171	6.24921e-08
	199.014	1.3816e-06	199.281	6.32134e-08
	199.124	1.3858e-06	199.391	6.21316e-08
	199.234	1.3832e-06	199.501	6.15892e-08
	199.344	1.3865e-06	199.611	6.20473e-08
	199.454	1.3876e-06	199.721	6.19513e-08
	199.564	1.386e-06	199.831	6.12965e-08
	199.674	1.3895e-06	199.941	6.1073e-08
	199.784	1.3874e-06	200.051	6.08936e-08
	199.894	1.3852e-06	200.161	6.10897e-08
	200.004	1.3889e-06	200.272	6.13349e-08
	200.114	1.3831e-06	200.382	6.03994e-08
	200.224	1.3828e-06	200.492	6.07827e-08
	200.334	1.3828e-06	200.602	6.0849e-08
	200.445	1.3833e-06	200.712	6.02027e-08
	200.555	1.3831e-06	200.822	6.04413e-08
	200.665	1.3819e-06	200.932	6.19554e-08
	200.775	1.3856e-06	201.042	6.21262e-08
	200.885	1.3861e-06	201.152	6.22025e-08
	200.995	1.3834e-06	201.262	6.26342e-08
	201.105	1.3828e-06	201.372	6.22469e-08
	201.215	1.377e-06	201.482	6.1078e-08
	201.325	1.3778e-06	201.592	6.1385e-08
	201.435	1.3833e-06	201.702	6.17467e-08
	201.545	1.3822e-06	201.813	6.11827e-08
	201.655	1.3863e-06	201.923	6.07803e-08
	201.765	1.3776e-06	202.033	6.08757e-08
	201.875	1.3779e-06	202.143	6.12997e-08
	201.986	1.3829e-06	202.253	6.1747e-08
	202.096	1.3851e-06	202.363	6.11458e-08
	202.206	1.3858e-06	202.473	6.11576e-08
	202.316	1.3816e-06	202.583	6.06835e-08
	202.426	1.3835e-06	202.693	6.07223e-08
	202.536	1.3753e-06	202.803	6.0273e-08
	202.646	1.3759e-06	202.913	5.98211e-08
	202.756	1.374e-06	203.024	5.97538e-08
	202.866	1.3699e-06	203.133	5.94976e-08
	202.976	1.3736e-06	203.244	5.94827e-08
	203.086	1.3775e-06	203.354	6.00339e-08
	203.196	1.381e-06	203.464	5.96046e-08
	203.306	1.3825e-06	203.574	5.95586e-08
	203.417	1.3786e-06	203.684	5.92242e-08
	203.527	1.3782e-06	203.794	5.94546e-08
	203.637	1.3776e-06	203.904	5.91704e-08
	203.747	1.3762e-06	204.014	5.83935e-08
	203.857	1.3776e-06	204.124	5.888e-08
	203.967	1.3747e-06	204.234	5.9401e-08
	204.077	1.3804e-06	204.344	5.8843e-08
	204.187	1.3755e-06	204.454	5.92827e-08
	204.297	1.3802e-06	204.565	5.94016e-08
	204.407	1.3771e-06	204.675	5.92127e-08
	204.517	1.376e-06	204.785	5.82915e-08
	204.627	1.3773e-06	204.895	5.95319e-08
	204.737	1.3789e-06	205.005	5.89482e-08
	204.847	1.3718e-06	205.115	5.86334e-08
	204.958	1.367e-06	205.225	5.80341e-08
	205.068	1.3741e-06	205.335	5.83434e-08
	205.178	1.3749e-06	205.445	5.891e-08
	205.288	1.3781e-06	205.555	5.8281e-08
	205.398	1.3787e-06	205.665	5.85771e-08
	205.508	1.3829e-06	205.775	5.81503e-08
	205.618	1.3799e-06	205.886	5.75487e-08
	205.728	1.3805e-06	205.996	5.7232e-08
	205.838	1.375e-06	206.106	5.72118e-08
	205.948	1.3769e-06	206.216	5.64961e-08
	206.058	1.3747e-06	206.326	5.66814e-08
	206.168	1.3795e-06	206.436	5.67897e-08
	206.278	1.3784e-06	206.546	5.64746e-08
	206.388	1.3791e-06	206.656	5.65171e-08
	206.499	1.3761e-06	206.766	5.64116e-08
	206.609	1.3782e-06	206.876	5.57134e-08
	206.719	1.3778e-06	206.986	5.53431e-08
	206.829	1.3802e-06	207.096	5.51279e-08
	206.939	1.38e-06	207.206	5.54578e-08
	207.049	1.3821e-06	207.316	5.49823e-08
	207.159	1.3845e-06	207.427	5.59308e-08
	207.269	1.3822e-06	207.537	5.5033e-08
	207.379	1.383e-06	207.647	5.4849e-08
	207.489	1.3845e-06	207.757	5.46728e-08
	207.599	1.3806e-06	207.867	5.50905e-08
	207.709	1.3861e-06	207.977	5.49663e-08
	207.82	1.3861e-06	208.087	5.46898e-08
	207.93	1.3764e-06	208.197	5.45858e-08
	208.04	1.3881e-06	208.307	5.49276e-08
	208.15	1.3873e-06	208.417	5.49482e-08
	208.26	1.3834e-06	208.527	5.4641e-08
	208.37	1.3864e-06	208.637	5.43799e-08
	208.48	1.3835e-06	208.748	5.39408e-08
	208.59	1.3865e-06	208.858	5.3793e-08
	208.7	1.3843e-06	208.968	5.41017e-08
	208.81	1.3919e-06	209.078	5.39015e-08
	208.92	1.3881e-06	209.188	5.3386e-08
	209.03	1.383e-06	209.298	5.34765e-08
	209.14	1.384e-06	209.408	5.36447e-08
	209.25	1.3817e-06	209.518	5.35609e-08
	209.361	1.3784e-06	209.628	5.32333e-08
	209.471	1.383e-06	209.738	5.33921e-08
	209.581	1.386e-06	209.848	5.25124e-08
	209.691	1.3832e-06	209.958	5.29778e-08
	209.801	1.379e-06	210.069	5.29103e-08
	209.911	1.3821e-06	210.179	5.27284e-08
	210.021	1.3773e-06	210.289	5.16426e-08
	210.131	1.3797e-06	210.399	5.13219e-08
	210.241	1.3812e-06	210.509	5.1929e-08
	210.351	1.3803e-06	210.619	5.1561e-08
	210.461	1.3779e-06	210.729	5.1629e-08
	210.571	1.3813e-06	210.839	5.14459e-08
	210.681	1.3806e-06	210.949	5.15735e-08
	210.792	1.3774e-06	211.059	5.07625e-08
	210.902	1.3721e-06	211.169	5.10703e-08
	211.012	1.3676e-06	211.279	5.13949e-08
	211.122	1.3757e-06	211.389	5.10661e-08
	211.232	1.375e-06	211.5	5.07577e-08
	211.342	1.3801e-06	211.61	5.09238e-08
	211.452	1.3795e-06	211.72	5.04413e-08
	211.562	1.3771e-06	211.83	5.01735e-08
	211.672	1.3743e-06	211.94	4.99916e-08
	211.782	1.3734e-06	212.05	4.99684e-08
	211.892	1.3733e-06	212.16	4.99825e-08
	212.002	1.3753e-06	212.27	4.95657e-08
	212.113	1.3779e-06	212.38	4.93916e-08
	212.222	1.3746e-06	212.49	4.94715e-08
	212.333	1.3771e-06	212.6	4.89604e-08
	212.443	1.3759e-06	212.71	4.84299e-08
	212.553	1.3756e-06	212.82	4.8471e-08
	212.663	1.3765e-06	212.93	4.91027e-08
	212.773	1.3719e-06	213.041	4.86548e-08
	212.883	1.3635e-06	213.151	4.87588e-08
	212.993	1.3638e-06	213.261	4.84872e-08
	213.103	1.3608e-06	213.371	4.8349e-08
	213.213	1.3655e-06	213.481	4.76624e-08
	213.323	1.3673e-06	213.591	4.81276e-08
	213.433	1.3612e-06	213.701	4.76854e-08
	213.543	1.3675e-06	213.811	4.82705e-08
	213.654	1.369e-06	213.921	4.80133e-08
	213.764	1.3683e-06	214.031	4.78005e-08
	213.874	1.3676e-06	214.141	4.77383e-08
	213.984	1.3708e-06	214.251	4.79824e-08
	214.094	1.3724e-06	214.362	4.7737e-08
	214.204	1.3723e-06	214.471	4.72702e-08
	214.314	1.3756e-06	214.582	4.75666e-08
	214.424	1.3734e-06	214.692	4.80125e-08
	214.534	1.3742e-06	214.802	4.72501e-08
	214.644	1.3725e-06	214.912	4.73527e-08
	214.754	1.3747e-06	215.022	4.7853e-08
	214.864	1.3757e-06	215.132	4.76035e-08
	214.974	1.3756e-06	215.242	4.76517e-08
	215.084	1.3684e-06	215.352	4.64466e-08
	215.195	1.3667e-06	215.462	4.69016e-08
	215.305	1.3656e-06	215.572	4.71e-08
	215.415	1.3639e-06	215.682	4.67057e-08
	215.525	1.3661e-06	215.792	4.69898e-08
	215.635	1.3671e-06	215.903	4.61888e-08
	215.745	1.3705e-06	216.013	4.66333e-08
	215.855	1.3756e-06	216.123	4.65663e-08
	215.965	1.3725e-06	216.233	4.61099e-08
	216.075	1.3734e-06	216.343	4.56889e-08
	216.185	1.3692e-06	216.453	4.58075e-08
	216.295	1.3688e-06	216.563	4.59581e-08
	216.405	1.3707e-06	216.673	4.56281e-08
	216.516	1.3769e-06	216.783	4.60766e-08
	216.626	1.3709e-06	216.893	4.54382e-08
	216.736	1.3713e-06	217.003	4.58252e-08
	216.846	1.3711e-06	217.113	4.47421e-08
	216.956	1.3721e-06	217.223	4.45672e-08
	217.066	1.3673e-06	217.333	4.47507e-08
	217.176	1.367e-06	217.444	4.47176e-08
	217.286	1.3693e-06	217.554	4.4761e-08
	217.396	1.3689e-06	217.664	4.45343e-08
	217.506	1.374e-06	217.774	4.44422e-08
	217.616	1.3762e-06	217.884	4.47806e-08
	217.726	1.3765e-06	217.994	4.42614e-08
	217.836	1.3714e-06	218.104	4.41562e-08
	217.946	1.3735e-06	218.214	4.3564e-08
	218.056	1.3735e-06	218.324	4.32379e-08
	218.167	1.3678e-06	218.434	4.34759e-08
	218.277	1.3683e-06	218.544	4.32254e-08
	218.387	1.3679e-06	218.654	4.32076e-08
	218.497	1.3702e-06	218.764	4.31665e-08
	218.607	1.3688e-06	218.875	4.33463e-08
	218.717	1.3638e-06	218.985	4.33659e-08
	218.827	1.362e-06	219.095	4.31149e-08
	218.937	1.3637e-06	219.205	4.30372e-08
	219.047	1.3688e-06	219.315	4.34761e-08
	219.157	1.365e-06	219.425	4.29198e-08
	219.267	1.3654e-06	219.535	4.31746e-08
	219.377	1.3689e-06	219.645	4.26861e-08
	219.488	1.3653e-06	219.755	4.29634e-08
	219.598	1.3635e-06	219.865	4.26004e-08
	219.708	1.3628e-06	219.975	4.26839e-08
	219.818	1.3674e-06	220.085	4.21528e-08
	219.928	1.367e-06	220.195	4.25324e-08
	220.038	1.3701e-06	220.305	4.22298e-08
	220.148	1.3701e-06	220.416	4.25706e-08
	220.258	1.3707e-06	220.526	4.27174e-08
	220.368	1.3749e-06	220.636	4.21839e-08
	220.478	1.3734e-06	220.746	4.26433e-08
[truncated: 2,003 more rows]

## Sheet: Figure 2d
Figure 2d
	Parameter x	Parameter y	Parameter y	Parameter y
	Thickness	on/off ratio (300K)	on/off ratio (80K)	T-critical
	5.2	190000000	410	120
	5.6	610000000	2.8	120
	5.7	3100000000	11.5	100
	7.6	1100000000	16	140
	8.8	300000000	1.4	140
	12.9	330000000	2.3	160
	13.2	6000000	1.8	140

## Sheet: Figure 2e
Figure 2e
	Parameter x	Parameter y
	Thickness	mobility
	14.7	43.7903
	13.2	30.0232
	12.9	17.9719
	9.5	26.284
	8.8	22.8956
	8.5	28.4551
	8.1	12.544
	7.8	18.8912
	7.6	14.4188
	6.2	11.6182
	5.7	17.3291
	5.6	19.1201
	5.2	14.4025
	4.3	16.1802

## Sheet: Figure 3a
Figure 3a
	Parameter x	Parameter y	Parameter y	Parameter y	Parameter y
	GateV	Dark	473 nm	1550 nm	1940 nm
	-80	1.4435e-06	3.5729e-09	6.73088e-14	5.80666e-14
	-79	1.4574e-06	4.5148e-09	4.3503e-14	3.26747e-14
	-78	1.4759e-06	5.199e-09	3.24813e-14	2.78452e-14
	-77	1.4969e-06	6.0691e-09	2.61863e-14	1.86187e-14
	-76	1.5156e-06	7.1308e-09	2.12092e-14	1.19905e-14
	-75	1.5298e-06	7.7312e-09	1.77723e-14	9.0644e-15
	-74	1.5509e-06	8.8595e-09	2.02414e-14	3.8716e-15
	-73	1.5526e-06	1.05044e-08	1.71866e-14	-1.0847e-15
	-72	1.5647e-06	1.15421e-08	1.70247e-14	-2.285e-15
	-71	1.5919e-06	1.36297e-08	1.88524e-14	-5.9669e-15
	-70	1.6047e-06	1.49657e-08	1.91298e-14	-1.10256e-14
	-69	1.6211e-06	1.64551e-08	1.44824e-14	-2.41912e-14
	-68	1.6455e-06	1.87952e-08	1.55187e-14	-2.78642e-14
	-67	1.6714e-06	2.06139e-08	1.67639e-14	-3.13422e-14
	-66	1.6886e-06	2.29923e-08	1.23764e-14	-3.73589e-14
	-65	1.7099e-06	2.54524e-08	1.25498e-14	-2.8395e-14
	-64	1.7309e-06	2.932e-08	1.01406e-14	-2.25361e-14
	-63	1.7549e-06	3.25022e-08	6.0008e-15	5.1186e-15
	-62	1.7723e-06	3.54293e-08	1.58774e-14	5.93581e-14
	-61	1.7896e-06	3.92125e-08	3.26465e-14	2.15637e-13
	-60	1.8153e-06	4.65602e-08	9.30243e-14	5.30937e-13
	-59	1.8332e-06	5.07497e-08	2.09941e-13	1.1706e-12
	-58	1.8609e-06	5.70174e-08	6.51926e-13	2.493e-12
	-57	1.8837e-06	6.07427e-08	2.0892e-12	4.4469e-12
	-56	1.9087e-06	6.93714e-08	4.9435e-12	1.02e-11
	-55	1.9601e-06	7.97219e-08	1.0401e-11	2.27488e-11
	-54	1.9867e-06	9.51145e-08	2.15471e-11	4.96139e-11
	-53	2.0055e-06	1.07269e-07	4.34552e-11	1.26383e-10
	-52	2.027e-06	1.20291e-07	7.50156e-11	2.52037e-10
	-51	2.0485e-06	1.35982e-07	1.64229e-10	4.36675e-10
	-50	2.0777e-06	1.41449e-07	3.38081e-10	9.08575e-10
	-49	2.0939e-06	1.47146e-07	6.13294e-10	1.5069e-09
	-48	2.1189e-06	1.61113e-07	1.1397e-09	2.4108e-09
	-47	2.1438e-06	1.79375e-07	1.6321e-09	3.5716e-09
	-46	2.1686e-06	1.96865e-07	2.4392e-09	4.8762e-09
	-45	2.2014e-06	2.29446e-07	3.542e-09	7.4062e-09
	-44	2.2311e-06	2.40956e-07	4.929e-09	1.04442e-08
	-43	2.2542e-06	2.62565e-07	7.0699e-09	1.36521e-08
	-42	2.2712e-06	3.15764e-07	9.8485e-09	1.80757e-08
	-41	2.2979e-06	3.51831e-07	1.25072e-08	2.33765e-08
	-40	2.3228e-06	3.82304e-07	1.65932e-08	2.96785e-08
	-39	2.3497e-06	3.86593e-07	2.13956e-08	3.70977e-08
	-38	2.3741e-06	4.29063e-07	2.72454e-08	4.52358e-08
	-37	2.3999e-06	4.7921e-07	3.47667e-08	5.44834e-08
	-36	2.4304e-06	4.99182e-07	4.32758e-08	6.82759e-08
	-35	2.4626e-06	5.3408e-07	5.15556e-08	8.5097e-08
	-34	2.4841e-06	5.88511e-07	6.21191e-08	1.03157e-07
	-33	2.5143e-06	6.46062e-07	7.45845e-08	1.22676e-07
	-32	2.515e-06	6.74014e-07	9.09897e-08	1.45738e-07
	-31	2.5458e-06	7.23951e-07	1.08843e-07	1.69807e-07
	-30	2.5676e-06	7.86676e-07	1.29148e-07	1.94855e-07
	-29	2.5996e-06	8.45084e-07	1.50084e-07	2.26307e-07
	-28	2.6301e-06	9.08565e-07	1.76032e-07	2.60322e-07
	-27	2.6605e-06	9.26649e-07	2.00776e-07	2.98032e-07
	-26	2.6875e-06	1.0009e-06	2.17466e-07	3.3713e-07
	-25	2.7178e-06	1.053e-06	2.42522e-07	3.82659e-07
	-24	2.7487e-06	1.1355e-06	2.65344e-07	4.19784e-07
	-23	2.7883e-06	1.1945e-06	2.98023e-07	4.64613e-07
	-22	2.817e-06	1.2742e-06	3.40276e-07	5.10671e-07
	-21	2.8624e-06	1.368e-06	3.85713e-07	5.60633e-07
	-20	2.8984e-06	1.4635e-06	4.35048e-07	6.17388e-07
	-19	2.9271e-06	1.4989e-06	4.86386e-07	6.83382e-07
	-18	2.9589e-06	1.554e-06	5.40044e-07	7.47969e-07
	-17	2.9882e-06	1.6876e-06	5.99113e-07	8.20432e-07
	-16	3.027e-06	1.7817e-06	6.64476e-07	8.94662e-07
	-15	3.0554e-06	1.8807e-06	7.30078e-07	9.5898e-07
	-14	3.0919e-06	1.9576e-06	8.0008e-07	1.0341e-06
	-13	3.1292e-06	2.1209e-06	8.66154e-07	1.1198e-06
	-12	3.1684e-06	2.2392e-06	9.22377e-07	1.2075e-06
	-11	3.2079e-06	2.3934e-06	1.0039e-06	1.3072e-06
	-10	3.2528e-06	2.5104e-06	1.0929e-06	1.4118e-06
	-9	3.2904e-06	2.5996e-06	1.1759e-06	1.5239e-06
	-8	3.3132e-06	2.6556e-06	1.2747e-06	1.6387e-06
	-7	3.3658e-06	2.7332e-06	1.3842e-06	1.7606e-06
	-6	3.4097e-06	2.8762e-06	1.4895e-06	1.8791e-06
	-5	3.4501e-06	2.9583e-06	1.5978e-06	2.0056e-06
	-4	3.4919e-06	3.0911e-06	1.7072e-06	2.1166e-06
	-3	3.5412e-06	3.2726e-06	1.83e-06	2.237e-06
	-2	3.5944e-06	3.4515e-06	1.9586e-06	2.3851e-06
	-1	3.6402e-06	3.4851e-06	2.0895e-06	2.5186e-06
	0	3.6952e-06	3.684e-06	2.2235e-06	2.6801e-06
	1	3.7609e-06	3.8056e-06	2.3683e-06	2.8332e-06
	2	3.8183e-06	3.9902e-06	2.5151e-06	2.9869e-06
	3	3.8856e-06	4.1893e-06	2.6662e-06	3.1517e-06
	4	3.9543e-06	4.2967e-06	2.7863e-06	3.3161e-06
	5	4.016e-06	4.4368e-06	2.9664e-06	3.4928e-06
	6	4.0707e-06	4.549e-06	3.1304e-06	3.647e-06
	7	4.1329e-06	4.6794e-06	3.3105e-06	3.8348e-06
	8	4.2054e-06	4.8098e-06	3.4931e-06	4.03e-06
	9	4.2767e-06	5.0756e-06	3.6616e-06	4.2118e-06
	10	4.3664e-06	5.2371e-06	3.8279e-06	4.4242e-06
	11	4.4431e-06	5.5043e-06	4.0187e-06	4.6031e-06
	12	4.5249e-06	5.6105e-06	4.1887e-06	4.7818e-06
	13	4.627e-06	5.8193e-06	4.375e-06	4.9808e-06
	14	4.7514e-06	5.9658e-06	4.5794e-06	5.1693e-06
	15	4.8684e-06	6.174e-06	4.7717e-06	5.3672e-06
	16	5.0374e-06	6.2867e-06	4.9633e-06	5.5811e-06
	17	5.2429e-06	6.4082e-06	5.1577e-06	5.7822e-06
	18	5.4429e-06	6.7034e-06	5.3609e-06	6.0163e-06
	19	5.6536e-06	6.9605e-06	5.5897e-06	6.2237e-06
	20	5.8822e-06	7.219e-06	5.8008e-06	6.4539e-06
	21	6.0974e-06	7.4417e-06	6.0463e-06	6.6455e-06
	22	6.3003e-06	7.634e-06	6.2799e-06	6.9115e-06
	23	6.5031e-06	7.8054e-06	6.5046e-06	7.1597e-06
	24	6.7299e-06	8.1146e-06	6.7208e-06	7.3894e-06
	25	6.9409e-06	8.3298e-06	6.9564e-06	7.6537e-06
	26	7.1785e-06	8.548e-06	7.1882e-06	7.8926e-06
	27	7.3897e-06	8.6906e-06	7.412e-06	8.1411e-06
	28	7.5976e-06	8.8956e-06	7.6546e-06	8.3562e-06
	29	7.8156e-06	9.0658e-06	7.9142e-06	8.5768e-06
	30	8.0523e-06	9.343e-06	8.1672e-06	8.8453e-06
	31	8.2828e-06	9.6615e-06	8.4434e-06	9.0946e-06
	32	8.5421e-06	9.7961e-06	8.6853e-06	9.3494e-06
	33	8.8034e-06	9.7937e-06	8.9557e-06	9.6029e-06
	34	9.0394e-06	1.00058e-05	9.2111e-06	9.8524e-06
	35	9.2657e-06	1.03095e-05	9.4661e-06	1.01084e-05
	36	9.4904e-06	1.06367e-05	9.7088e-06	1.03664e-05
	37	9.7118e-06	1.06634e-05	9.9713e-06	1.06339e-05
	38	9.9572e-06	1.09697e-05	1.02559e-05	1.08534e-05
	39	1.01839e-05	1.1231e-05	1.05047e-05	1.1059e-05
	40	1.04351e-05	1.13445e-05	1.07387e-05	1.13213e-05
	41	1.0682e-05	1.16439e-05	1.0948e-05	1.15673e-05
	42	1.09029e-05	1.18804e-05	1.12351e-05	1.1844e-05
	43	1.11561e-05	1.19646e-05	1.14897e-05	1.20411e-05
	44	1.13835e-05	1.22577e-05	1.17393e-05	1.23223e-05
	45	1.15966e-05	1.27493e-05	1.19738e-05	1.25672e-05
	46	1.18021e-05	1.30915e-05	1.22615e-05	1.28299e-05
	47	1.20149e-05	1.332e-05	1.2479e-05	1.30623e-05
	48	1.2229e-05	1.34821e-05	1.27118e-05	1.33107e-05
	49	1.24923e-05	1.38421e-05	1.30017e-05	1.35823e-05
	50	1.27245e-05	1.40685e-05	1.32055e-05	1.38682e-05
	51	1.29755e-05	1.42194e-05	1.34904e-05	1.41325e-05
	52	1.32368e-05	1.43434e-05	1.36986e-05	1.43242e-05
	53	1.34728e-05	1.44784e-05	1.4002e-05	1.45882e-05
	54	1.37078e-05	1.4714e-05	1.42575e-05	1.48115e-05
	55	1.39176e-05	1.50006e-05	1.44773e-05	1.50053e-05
	56	1.40872e-05	1.5264e-05	1.46779e-05	1.51877e-05
	57	1.42708e-05	1.5499e-05	1.4933e-05	1.53773e-05
	58	1.44964e-05	1.5737e-05	1.51665e-05	1.56087e-05
	59	1.47411e-05	1.60351e-05	1.53995e-05	1.58753e-05
	60	1.49594e-05	1.62029e-05	1.56769e-05	1.61488e-05
	61	1.5211e-05	1.62595e-05	1.59318e-05	1.63794e-05
	62	1.54266e-05	1.63575e-05	1.61799e-05	1.66378e-05
	63	1.56258e-05	1.65711e-05	1.64521e-05	1.69019e-05
	64	1.58449e-05	1.69595e-05	1.66944e-05	1.7129e-05
	65	1.60628e-05	1.71126e-05	1.69621e-05	1.73444e-05
	66	1.62754e-05	1.73075e-05	1.72353e-05	1.76332e-05
	67	1.64821e-05	1.75258e-05	1.74424e-05	1.7877e-05
	68	1.67064e-05	1.77864e-05	1.76573e-05	1.80733e-05
	69	1.69796e-05	1.79575e-05	1.79098e-05	1.82393e-05
	70	1.7194e-05	1.80904e-05	1.80815e-05	1.83899e-05
	71	1.74159e-05	1.83884e-05	1.83208e-05	1.86032e-05
	72	1.76152e-05	1.82728e-05	1.85089e-05	1.88282e-05
	73	1.78664e-05	1.83997e-05	1.87082e-05	1.89953e-05
	74	1.80936e-05	1.85196e-05	1.89031e-05	1.91677e-05
	75	1.82821e-05	1.87198e-05	1.91671e-05	1.94161e-05
	76	1.8485e-05	1.89321e-05	1.93989e-05	1.96629e-05
	77	1.87098e-05	1.91346e-05	1.95912e-05	1.98953e-05
	78	1.89223e-05	1.93345e-05	1.98024e-05	2.00859e-05
	79	1.90592e-05	1.9538e-05	2.00316e-05	2.03021e-05
	80	1.91887e-05	1.98117e-05	2.02134e-05	2.04746e-05

## Sheet: Figure 3b
Figure 3b
	Parameter x	Parameter y	Parameter x	Parameter y	Parameter x	Parameter y
	Time	473nm	Time	1550 nm	Time	1940 nm
	1.5277	5.11942e-07	1.5277	1.1991e-06	1.5506	4.40036e-08
	2.8977	1.1189e-07	2.6346	1.1291e-06	2.6575	4.53528e-08
	4.005	9.10901e-08	3.7418	1.0574e-06	3.7648	4.60205e-08
	5.1123	7.72627e-08	4.849	9.7494e-07	4.872	4.09491e-08
	6.2195	6.92855e-08	5.9563	8.82917e-07	6.254	3.93443e-08
	8.7741	2.8215e-10	7.0635	4.92656e-07	15.8591	9.60202e-13
	10.4684	4.45193e-10	16.8582	1.37546e-13	20.4341	3.4652e-13
	12.3356	6.1058e-10	21.4332	7.57283e-14	25.0091	1.53241e-13
	13.7436	6.4598e-10	26.0082	5.84128e-14	29.584	1.00669e-13
	15.1517	7.49327e-10	30.5831	4.92873e-14	34.1591	7.90976e-14
	16.5598	7.89074e-10	35.158	4.29064e-14	38.7341	6.4664e-14
	17.9678	8.37761e-10	39.7331	3.28227e-14	43.3091	5.01674e-14
	19.3758	8.82335e-10	44.308	2.99981e-14	47.8841	4.53432e-14
	20.7839	9.20123e-10	48.883	3.21563e-14	52.4591	4.1369e-14
	22.1919	9.71508e-10	53.458	2.59296e-14	57.0342	3.65475e-14
	23.6	9.95907e-10	58.0329	2.58245e-14	61.6092	3.39478e-14
	25.008	1.1208e-09	62.6079	2.8783e-14	66.1842	3.37098e-14
	26.4161	1.2279e-09	67.1829	3.30569e-14	70.7592	1.68378e-14
	27.8241	1.2408e-09	71.7578	2.59342e-14	75.3343	1.49704e-14
	29.2322	1.2564e-09	76.3327	2.49666e-14	79.9093	1.62812e-14
	30.6402	1.3053e-09	80.9079	2.41324e-14	84.4844	2.21486e-14
	32.0482	1.3639e-09	85.4829	2.32445e-14	89.0595	2.04599e-14
	33.4562	1.3506e-09	90.0581	1.61439e-14	93.6347	1.88272e-14
	34.8643	1.3559e-09	94.6332	1.67121e-14	98.2097	-1.86475e-14
	36.2724	1.359e-09	99.2083	5.6057e-15	102.785	3.0358e-14
	37.6805	1.3806e-09	103.784	1.97232e-14	107.36	4.16578e-14
	39.0885	1.4385e-09	108.358	2.94793e-14	111.935	3.53406e-14
	40.4965	1.4751e-09	112.933	3.11143e-14	116.51	3.44212e-14
	41.9046	1.5128e-09	117.508	3.0195e-14	121.085	3.6091e-14
	43.3126	1.4988e-09	122.083	2.96962e-14	125.66	3.86257e-14
	44.7207	1.5497e-09	126.658	3.12384e-14	130.235	2.97162e-14
	46.1287	1.5968e-09	131.233	4.08907e-14	134.81	2.42389e-14
	47.5367	1.5413e-09	135.808	2.63278e-14	139.385	1.49703e-14
	48.9448	1.5682e-09	140.383	2.38087e-14	143.96	-1.76972e-14
	50.3529	1.6512e-09	144.958	-2.34966e-14	148.535	2.62076e-14
	51.7609	1.5972e-09	149.533	2.6922e-14	153.11	2.65455e-14
	53.1689	1.6952e-09	154.108	2.51201e-14	157.685	2.37489e-14
	54.577	1.7551e-09	158.683	2.37907e-14	162.26	2.21875e-14
	55.985	1.7816e-09	163.258	1.97053e-14	166.835	3.6856e-14
	57.3931	1.8247e-09	167.833	3.43939e-14	171.41	2.80094e-14
	58.8011	1.9098e-09	172.409	1.97967e-14	175.985	2.04484e-14
	60.2092	1.9517e-09	176.984	2.1353e-14	180.56	2.03423e-14
	69.5653	4.65033e-14	181.559	2.20901e-14	185.136	-2.10056e-14
	74.1403	2.34117e-14	186.134	9.3667e-15	189.71	3.06402e-14
	78.7154	2.10789e-14	190.709	2.2827e-14	194.286	2.64193e-14
	83.2906	2.4137e-14	195.284	1.99405e-14	198.861	2.6183e-14
	87.8656	2.44315e-14	199.859	2.09227e-14	203.435	2.72413e-14
	92.4407	1.63859e-14	204.434	1.85829e-14	208.01	5.31332e-14
	97.0158	1.37082e-14	209.009	2.46441e-14	212.585	2.49791e-14
	101.591	1.50822e-14	213.584	1.30139e-14	217.161	2.17237e-14
	105.178	1.5589e-09	218.159	1.1157e-14	221.736	2.24296e-14
	106.586	1.5417e-09	222.734	1.24691e-14	226.311	-2.57731e-14
	107.994	1.5706e-09	227.31	2.3685e-15	230.886	2.15364e-14
	109.402	1.7137e-09	231.885	2.08316e-14	235.461	2.10492e-14
	110.81	1.734e-09	236.46	2.07803e-14	240.036	2.18466e-14
	112.218	1.6512e-09	241.035	2.0525e-14	244.611	2.0719e-14
	113.626	1.7432e-09	245.61	2.26021e-14	249.186	3.84341e-14
	115.034	1.8112e-09	250.185	2.14684e-14	253.761	2.44971e-14
	116.442	1.8439e-09	254.76	1.93774e-14	258.336	2.16405e-14
	117.85	1.8592e-09	259.335	1.82586e-14	262.911	2.23703e-14
	119.258	1.8962e-09	263.911	2.03877e-14	267.486	-1.46183e-14
	120.666	2.0236e-09	268.486	1.53119e-14	272.061	2.91149e-14
	122.074	2.0587e-09	273.061	1.95414e-14	276.636	2.81615e-14
	123.482	2.0187e-09	277.636	1.70009e-14	281.211	2.82614e-14
	132.838	8.81432e-14	282.211	1.52524e-14	285.786	4.35361e-14
	137.413	1.47635e-13	286.786	3.17656e-14	290.361	2.72693e-14
	141.988	5.90991e-13	291.361	2.97084e-14	294.936	2.03379e-14
	145.575	1.7469e-09	295.936	2.18512e-14	299.511	2.0774e-14
	146.983	1.8615e-09	300.511	1.99352e-14	304.086	2.25974e-14
	148.391	1.9944e-09	305.086	1.99165e-14	308.661	2.43258e-14
	149.799	1.9892e-09	309.661	2.68509e-14	313.237	2.19267e-14
	151.207	2.0021e-09			317.812	2.44076e-14
	152.615	2.0092e-09
	154.023	2.0938e-09
	155.431	2.1017e-09
	156.839	2.2305e-09
	158.247	2.2575e-09
	159.655	2.2578e-09
	161.063	2.2336e-09
	162.471	2.3038e-09
	163.88	5.2499e-10
	173.236	8.57234e-14
	177.811	5.03004e-14
	182.386	2.83287e-14
	185.672	1.9866e-09
	187.08	2.0379e-09
	188.488	2.298e-09
	189.896	2.1981e-09
	191.304	2.1399e-09
	192.712	2.3921e-09
	194.12	2.3799e-09
	195.528	2.275e-09
	196.936	2.3071e-09
	198.344	2.3746e-09
	199.752	2.4477e-09
	201.16	2.5454e-09
	202.568	2.5974e-09
	211.924	2.00017e-13
	216.499	2.48995e-13
	221.074	1.40831e-13
	225.65	9.88857e-11
	228.034	2.2271e-09
	229.442	2.3853e-09
	230.85	2.4207e-09
	232.258	2.4086e-09
	233.666	2.3192e-09
	235.074	2.4554e-09
	236.482	2.4095e-09
	237.89	2.4314e-09
	239.298	2.3799e-09
	240.707	2.703e-09
	242.115	2.571e-09
	243.523	2.637e-09
	252.879	2.05289e-13
	257.454	1.03321e-13
	262.029	5.20279e-14
	265.615	2.3266e-09
	267.024	2.2108e-09
	268.432	2.4692e-09
	269.84	2.5359e-09
	271.248	2.6408e-09
	272.656	2.7384e-09
	274.064	2.6922e-09
	275.472	2.6621e-09
	276.88	2.7996e-09
	278.288	2.7639e-09
	279.696	2.8203e-09
	281.104	2.8608e-09
	282.512	3.0631e-09
	291.742	9.83005e-13
	296.317	3.75174e-13
	300.892	2.24433e-13
	305.467	8.17888e-14
	310.042	5.47104e-14
	314.617	3.6365e-14
	319.192	3.353e-14

## Sheet: Figure 3c
Figure 3c
	Parameter x	Parameter y	Parameter x	Parameter y	Parameter x	Parameter y
	Time	473nm	Time	1550 nm	Time	1940 nm
	0.27592	1.07735e-05	0.27589	1.00061e-05	0.27592	1.01176e-05
	0.28331	1.07731e-05	0.28336	1.00046e-05	0.28339	1.01176e-05
	0.29105	1.07718e-05	0.29116	1.00023e-05	0.2912	1.01159e-05
	0.29882	1.07703e-05	0.29896	1.00016e-05	0.29902	1.01163e-05
	0.30662	1.07689e-05	0.30677	1.00048e-05	0.30683	1.01189e-05
	0.31443	1.07712e-05	0.31457	1.00044e-05	0.31464	1.01168e-05
	0.32223	1.07724e-05	0.32238	1.00033e-05	0.32246	1.01168e-05
	0.33002	1.07724e-05	0.33018	1.00033e-05	0.33027	1.01138e-05
	0.33782	1.07716e-05	0.33799	1.00018e-05	0.33808	1.01153e-05
	0.34562	1.07726e-05	0.34579	1.00033e-05	0.3459	1.01159e-05
	0.35342	1.07716e-05	0.3536	1.00033e-05	0.35371	1.01144e-05
	0.36122	1.07743e-05	0.3614	1.00025e-05	0.36152	1.01142e-05
	0.369	1.07695e-05	0.36921	1.00029e-05	0.36934	1.01146e-05
	0.37679	1.07741e-05	0.37701	1.00037e-05	0.37715	1.01144e-05
	0.3846	1.07731e-05	0.38482	1.00037e-05	0.38496	1.01144e-05
	0.3924	1.07722e-05	0.39262	1.00021e-05	0.39278	1.01172e-05
	0.40021	1.0772e-05	0.40042	1.00014e-05	0.40059	1.01132e-05
	0.40801	1.07714e-05	0.40822	1.00018e-05	0.4084	1.01138e-05
	0.41582	1.0771e-05	0.41603	1.00006e-05	0.41622	1.01134e-05
	0.42363	1.07724e-05	0.42382	9.9995e-06	0.42403	1.01165e-05
	0.43143	1.07703e-05	0.43162	1.00006e-05	0.43185	1.01132e-05
	0.43924	1.07701e-05	0.43941	9.9999e-06	0.43966	1.01123e-05
	0.44705	1.0771e-05	0.44719	1.00002e-05	0.44748	1.01146e-05
	0.45486	1.07705e-05	0.45498	1.00006e-05	0.45529	1.0114e-05
	0.46266	1.07705e-05	0.46276	1.00002e-05	0.46311	1.01146e-05
	0.47047	1.07695e-05	0.47051	1.00021e-05	0.47092	1.011e-05
	0.47827	1.07703e-05	0.47826	1.00016e-05	0.47874	1.01149e-05
	0.48608	1.07714e-05	0.486	9.9993e-06	0.48656	1.01125e-05
	0.49389	1.07693e-05	0.49375	1.00004e-05	0.49437	1.01134e-05
	0.50169	1.07684e-05	0.5015	1.00016e-05	0.50219	1.01113e-05
	0.5095	1.07676e-05	0.50927	1.00014e-05	0.51	1.01096e-05
	0.51731	1.07697e-05	0.51706	9.9976e-06	0.51782	1.01123e-05
	0.52512	1.07716e-05	0.52486	9.9983e-06	0.52563	1.0113e-05
	0.53293	1.07691e-05	0.53266	9.9991e-06	0.53345	1.01138e-05
	0.54073	1.07686e-05	0.54046	9.9989e-06	0.54126	1.01113e-05
	0.54854	1.07699e-05	0.54826	1.00012e-05	0.54908	1.01121e-05
	0.55635	1.07714e-05	0.55605	1.00008e-05	0.55689	1.01096e-05
	0.56416	1.07712e-05	0.56385	9.9968e-06	0.56471	1.01115e-05
	0.57196	1.07697e-05	0.57165	9.9951e-06	0.57253	1.01111e-05
	0.57977	1.07678e-05	0.57945	9.9959e-06	0.58034	1.01119e-05
	0.58758	1.07689e-05	0.58725	9.9966e-06	0.58814	1.01106e-05
	0.59539	1.07703e-05	0.59506	9.9991e-06	0.59595	1.01111e-05
	0.6032	1.07724e-05	0.60286	9.9997e-06	0.60376	1.01111e-05
	0.61101	1.07707e-05	0.61067	9.9987e-06	0.61157	1.01104e-05
	0.61882	1.07718e-05	0.61848	9.9999e-06	0.61937	1.01096e-05
	0.62662	1.07697e-05	0.62629	9.9997e-06	0.62718	1.01128e-05
	0.63443	1.07703e-05	0.63409	9.9995e-06	0.63499	1.01123e-05
	0.64224	1.07714e-05	0.6419	9.997e-06	0.6428	1.01123e-05
	0.65005	1.07697e-05	0.64971	9.9947e-06	0.65061	1.01119e-05
	0.65785	1.07678e-05	0.65752	9.9966e-06	0.65842	1.0113e-05
	0.66566	1.07697e-05	0.66533	9.9953e-06	0.66622	1.01136e-05
	0.67347	1.07684e-05	0.67313	9.9964e-06	0.67403	1.01121e-05
	0.68128	1.07703e-05	0.68094	9.9947e-06	0.68184	1.01096e-05
	0.68909	1.07703e-05	0.68875	9.997e-06	0.68965	1.01096e-05
	0.6969	1.07695e-05	0.69656	9.9981e-06	0.69745	1.01081e-05
	0.70471	1.07674e-05	0.70437	9.9974e-06	0.70526	1.0109e-05
	0.71251	1.07691e-05	0.71218	9.9962e-06	0.71308	1.01102e-05
	0.72032	1.07674e-05	0.71998	9.9943e-06	0.72088	1.0109e-05
	0.72813	1.0768e-05	0.72779	9.9959e-06	0.72869	1.01083e-05
	0.73594	1.07678e-05	0.7356	9.9953e-06	0.7365	1.0109e-05
	0.74375	1.07672e-05	0.74341	9.9983e-06	0.74431	1.01094e-05
	0.75156	1.07697e-05	0.75122	9.9968e-06	0.75211	1.01075e-05
	0.75937	1.07682e-05	0.75903	9.9964e-06	0.75993	1.01073e-05
	0.76717	1.07674e-05	0.76684	9.9964e-06	0.76773	1.0109e-05
	0.77498	1.07676e-05	0.77464	9.9966e-06	0.77554	1.01109e-05
	0.78279	1.07653e-05	0.78245	9.9955e-06	0.78335	1.01115e-05
	0.7906	1.07663e-05	0.79026	9.9936e-06	0.79116	1.01083e-05
	0.79841	1.07657e-05	0.79807	9.9934e-06	0.79897	1.01098e-05
	0.80622	1.0768e-05	0.80587	9.9941e-06	0.80677	1.01064e-05
	0.81402	1.07663e-05	0.81369	9.9955e-06	0.81458	1.01081e-05
	0.82183	1.0768e-05	0.82149	9.9932e-06	0.82239	1.01075e-05
	0.82964	1.07651e-05	0.8293	9.9955e-06	0.8302	1.01079e-05
	0.83745	1.0767e-05	0.83711	9.9924e-06	0.83801	1.01069e-05
	0.84526	1.07672e-05	0.84492	9.9915e-06	0.84582	1.01064e-05
	0.85307	1.07672e-05	0.85273	9.9922e-06	0.85362	1.01083e-05
	0.86088	1.07644e-05	0.86054	9.9917e-06	0.86143	1.01079e-05
	0.86868	1.07655e-05	0.86834	9.993e-06	0.86924	1.01071e-05
	0.87649	1.07665e-05	0.87615	9.9922e-06	0.87705	1.01073e-05
	0.8843	1.0767e-05	0.88396	9.9911e-06	0.88486	1.01119e-05
	0.89211	1.07642e-05	0.89177	9.9917e-06	0.89267	1.01096e-05
	0.89991	1.07678e-05	0.89958	9.9928e-06	0.90047	1.01069e-05
	0.90772	1.07659e-05	0.90738	9.993e-06	0.90828	1.01069e-05
	0.91553	1.0768e-05	0.91519	9.9913e-06	0.91609	1.01069e-05
	0.92334	1.07674e-05	0.92301	9.9941e-06	0.9239	1.0106e-05
	0.93115	1.0767e-05	0.93081	9.9926e-06	0.93171	1.01056e-05
	0.93896	1.07659e-05	0.93862	9.9928e-06	0.93952	1.01064e-05
	0.94677	1.07649e-05	0.94643	9.9909e-06	0.94732	1.0105e-05
	0.95457	1.07646e-05	0.95423	9.9917e-06	0.95513	1.011e-05
	0.96238	1.07665e-05	0.96204	9.989e-06	0.96294	1.01066e-05
	0.97019	1.07674e-05	0.96985	9.9905e-06	0.97075	1.01081e-05
	0.978	1.07678e-05	0.97766	9.9915e-06	0.97856	1.01083e-05
	0.98581	1.07686e-05	0.98547	9.9938e-06	0.98637	1.01102e-05
	0.99362	1.07659e-05	0.99327	9.9932e-06	0.99418	1.01066e-05
	1.0014	1.07668e-05	1.0011	9.9915e-06	1.002	1.01064e-05
	1.0092	1.07668e-05	1.0089	9.989e-06	1.0098	1.01064e-05
	1.017	1.07649e-05	1.0167	9.9905e-06	1.0176	1.01077e-05
	1.0248	1.07674e-05	1.0245	9.9882e-06	1.0254	1.01088e-05
	1.0327	1.07646e-05	1.0323	9.9888e-06	1.0332	1.01077e-05
	1.0405	1.07668e-05	1.0401	9.9869e-06	1.041	1.01088e-05
	1.0483	1.0764e-05	1.0479	9.9913e-06	1.0488	1.01062e-05
	1.0561	1.07655e-05	1.0557	9.9888e-06	1.0566	1.01094e-05
	1.0639	1.0767e-05	1.0636	9.9913e-06	1.0645	1.01066e-05
	1.0717	1.07649e-05	1.0714	9.989e-06	1.0723	1.01062e-05
	1.0795	1.07649e-05	1.0792	9.9873e-06	1.0801	1.01081e-05
	1.0873	1.0767e-05	1.087	9.9888e-06	1.0879	1.0109e-05
	1.0951	1.07668e-05	1.0948	9.9884e-06	1.0957	1.01071e-05
	1.1029	1.0767e-05	1.1026	9.9869e-06	1.1035	1.01079e-05
	1.1107	1.0763e-05	1.1104	9.9873e-06	1.1113	1.01083e-05
	1.1186	1.0764e-05	1.1182	9.9869e-06	1.1191	1.01083e-05
	1.1264	1.07689e-05	1.126	9.9882e-06	1.1269	1.01077e-05
	1.1342	1.07665e-05	1.1338	9.9875e-06	1.1347	1.01052e-05
	1.142	1.07665e-05	1.1416	9.9869e-06	1.1425	1.01073e-05
	1.1498	1.07653e-05	1.1494	9.9882e-06	1.1503	1.0105e-05
	1.1576	1.07655e-05	1.1572	9.9869e-06	1.1581	1.01066e-05
	1.1654	1.07665e-05	1.1651	9.9869e-06	1.166	1.01058e-05
	1.1732	1.0764e-05	1.1729	9.9854e-06	1.1738	1.01079e-05
	1.181	1.07655e-05	1.1807	9.9865e-06	1.1816	1.01092e-05
	1.1888	1.07634e-05	1.1885	9.9846e-06	1.1894	1.01048e-05
	1.1967	1.07642e-05	1.1963	9.9858e-06	1.1972	1.01062e-05
	1.2045	1.07657e-05	1.2041	9.9867e-06	1.205	1.01041e-05
	1.2123	1.07668e-05	1.2119	9.9871e-06	1.2128	1.01048e-05
	1.2201	1.07642e-05	1.2197	9.9871e-06	1.2206	1.01052e-05
	1.2279	1.07651e-05	1.2275	9.9827e-06	1.2284	1.01045e-05
	1.2357	1.07659e-05	1.2353	9.985e-06	1.2362	1.01056e-05
	1.2435	1.07659e-05	1.2431	9.9831e-06	1.244	1.01069e-05
	1.2513	1.07634e-05	1.2509	9.9846e-06	1.2518	1.01062e-05
	1.2591	1.07642e-05	1.2588	9.9842e-06	1.2597	1.01039e-05
	1.2669	1.0763e-05	1.2666	9.9873e-06	1.2675	1.01033e-05
	1.2747	1.07636e-05	1.2744	9.9856e-06	1.2753	1.01027e-05
	1.2825	1.07646e-05	1.2822	9.9865e-06	1.2831	1.01066e-05
	1.2903	1.07651e-05	1.29	9.9835e-06	1.2909	1.01039e-05
	1.2982	1.07657e-05	1.2978	9.9858e-06	1.2987	1.01012e-05
	1.306	1.07638e-05	1.3056	9.9842e-06	1.3065	1.01027e-05
	1.3138	1.0763e-05	1.3134	9.9842e-06	1.3143	1.01069e-05
	1.3216	1.07594e-05	1.3212	9.9833e-06	1.3221	1.01031e-05
	1.3294	1.07606e-05	1.329	9.9831e-06	1.3299	1.01073e-05
	1.3372	1.0764e-05	1.3368	9.9825e-06	1.3377	1.01048e-05
	1.345	1.0763e-05	1.3446	9.9827e-06	1.3455	1.01052e-05
	1.3528	1.07636e-05	1.3525	9.9846e-06	1.3534	1.0105e-05
	1.3606	1.07625e-05	1.3603	9.9865e-06	1.3612	1.01022e-05
	1.3684	1.07623e-05	1.3681	9.9863e-06	1.369	1.01037e-05
	1.3762	1.07634e-05	1.3759	9.984e-06	1.3768	1.01069e-05
	1.384	1.07642e-05	1.3837	9.9858e-06	1.3846	1.01071e-05
	1.3919	1.07592e-05	1.3915	9.9833e-06	1.3924	1.01048e-05
	1.3997	1.07604e-05	1.3993	9.9852e-06	1.4002	1.01062e-05
	1.4075	1.07606e-05	1.4071	9.9869e-06	1.408	1.01058e-05
	1.4153	1.07617e-05	1.4149	9.9825e-06	1.4158	1.01029e-05
	1.4231	1.07609e-05	1.4227	9.9825e-06	1.4236	1.01054e-05
	1.4309	1.07602e-05	1.4305	9.9818e-06	1.4314	1.01012e-05
	1.4387	1.0759e-05	1.4383	9.985e-06	1.4392	1.01041e-05
	1.4465	1.07598e-05	1.4462	9.9833e-06	1.4471	1.01037e-05
	1.4543	1.07585e-05	1.454	9.9837e-06	1.4549	1.01045e-05
	1.4621	1.076e-05	1.4618	9.9812e-06	1.4627	1.01031e-05
	1.4699	1.07598e-05	1.4696	9.9806e-06	1.4705	1.01024e-05
	1.4778	1.076e-05	1.4774	9.9802e-06	1.4783	1.01041e-05
	1.4856	1.07592e-05	1.4852	9.9831e-06	1.4861	1.01043e-05
	1.4934	1.0759e-05	1.493	9.9835e-06	1.4939	1.0102e-05
	1.5012	1.07598e-05	1.5008	9.9816e-06	1.5017	1.01008e-05
	1.509	1.07592e-05	1.5086	9.985e-06	1.5095	1.01033e-05
	1.5168	1.07592e-05	1.5164	9.9823e-06	1.5173	1.01022e-05
	1.5246	1.07581e-05	1.5242	9.9804e-06	1.5251	1.01022e-05
	1.5324	1.07606e-05	1.532	9.9791e-06	1.533	1.01052e-05
	1.5402	1.07594e-05	1.5399	9.9821e-06	1.5408	1.01031e-05
	1.548	1.076e-05	1.5477	9.9821e-06	1.5486	1.01048e-05
	1.5558	1.07581e-05	1.5555	9.9842e-06	1.5564	1.01008e-05
	1.5636	1.07611e-05	1.5633	9.9812e-06	1.5642	1.01022e-05
	1.5715	1.0759e-05	1.5711	9.9829e-06	1.572	1.01031e-05
	1.5793	1.07592e-05	1.5789	9.9804e-06	1.5798	1.00999e-05
	1.5871	1.07609e-05	1.5867	9.9793e-06	1.5876	1.01012e-05
	1.5949	1.07581e-05	1.5945	9.9783e-06	1.5954	1.01003e-05
	1.6027	1.07577e-05	1.6023	9.9791e-06	1.6032	1.01012e-05
	1.6105	1.07571e-05	1.6101	9.9789e-06	1.611	1.0101e-05
	1.6183	1.07566e-05	1.6179	9.9778e-06	1.6188	1.01005e-05
	1.6261	1.07592e-05	1.6257	9.977e-06	1.6267	1.01016e-05
	1.6339	1.07579e-05	1.6336	9.976e-06	1.6345	1.01024e-05
	1.6417	1.07577e-05	1.6414	9.9781e-06	1.6423	1.0101e-05
	1.6495	1.07562e-05	1.6492	9.9802e-06	1.6501	1.01018e-05
	1.6574	1.07573e-05	1.657	9.9772e-06	1.6579	1.0098e-05
	1.6652	1.07577e-05	1.6648	9.9776e-06	1.6657	1.01018e-05
	1.673	1.07571e-05	1.6726	9.9766e-06	1.6735	1.01008e-05
	1.6808	1.07571e-05	1.6804	9.9789e-06	1.6813	1.01001e-05
	1.6886	1.07548e-05	1.6882	9.9787e-06	1.6891	1.00997e-05
	1.6964	1.07579e-05	1.696	9.9753e-06	1.6969	1.01029e-05
	1.7042	1.07588e-05	1.7038	9.9747e-06	1.7047	1.01054e-05
	1.712	1.07571e-05	1.7116	9.9774e-06	1.7125	1.01014e-05
	1.7198	1.07558e-05	1.7194	9.9764e-06	1.7204	1.01027e-05
	1.7276	1.07554e-05	1.7273	9.9753e-06	1.7282	1.01024e-05
	1.7354	1.0756e-05	1.7351	9.9749e-06	1.736	1.0102e-05
	1.7432	1.07566e-05	1.7429	9.9755e-06	1.7438	1.01016e-05
	1.751	1.07562e-05	1.7507	9.9741e-06	1.7516	1.01029e-05
	1.7589	1.07552e-05	1.7585	9.9747e-06	1.7594	1.01012e-05
	1.7667	1.07535e-05	1.7663	9.9734e-06	1.7672	1.01041e-05
	1.7745	1.07545e-05	1.7741	9.977e-06	1.775	1.01016e-05
	1.7823	1.0755e-05	1.7819	9.9734e-06	1.7828	1.01012e-05
	1.7901	1.07556e-05	1.7897	9.9762e-06	1.7906	1.00974e-05
	1.7979	1.07552e-05	1.7975	9.9774e-06	1.7984	1.01008e-05
	1.8057	1.07558e-05	1.8053	9.9751e-06	1.8063	1.01031e-05
	1.8135	1.07548e-05	1.8131	9.976e-06	1.8141	1.01039e-05
	1.8213	1.07558e-05	1.821	9.9747e-06	1.8219	1.00999e-05
	1.8291	1.07533e-05	1.8288	9.9738e-06	1.8297	1.00997e-05
	1.8369	1.07533e-05	1.8366	9.9728e-06	1.8375	1.00991e-05
	1.8448	1.07531e-05	1.8444	9.9747e-06	1.8453	1.01024e-05
	1.8526	1.07537e-05	1.8522	9.9738e-06	1.8531	1.01022e-05
	1.8604	1.07526e-05	1.86	9.9753e-06	1.8609	1.00999e-05
	1.8682	1.0755e-05	1.8678	9.9749e-06	1.8687	1.01031e-05
	1.876	1.07537e-05	1.8756	9.9751e-06	1.8765	1.01001e-05
	1.8838	1.07533e-05	1.8834	9.9736e-06	1.8843	1.00991e-05
	1.8916	1.0752e-05	1.8912	9.9724e-06	1.8921	1.01035e-05
	1.8994	1.07535e-05	1.899	9.972e-06	1.8999	1.01037e-05
	1.9072	1.07526e-05	1.9068	9.9728e-06	1.9078	1.01022e-05
	1.915	1.07548e-05	1.9147	9.9741e-06	1.9156	1.00995e-05
	1.9228	1.07545e-05	1.9225	9.9757e-06	1.9234	1.01029e-05
	1.9306	1.07537e-05	1.9303	9.9753e-06	1.9312	1.01024e-05
	1.9384	1.07529e-05	1.9381	9.9736e-06	1.939	1.01003e-05
	1.9463	1.07514e-05	1.9459	9.9717e-06	1.9468	1.01008e-05
	1.9541	1.07533e-05	1.9537	9.976e-06	1.9546	1.01005e-05
	1.9619	1.07512e-05	1.9615	9.9724e-06	1.9624	1.00993e-05
	1.9697	1.07508e-05	1.9693	9.9732e-06	1.9702	1.01018e-05
	1.9775	1.07493e-05	1.9771	9.9741e-06	1.978	1.00989e-05
	1.9853	1.07505e-05	1.9849	9.9724e-06	1.9858	1.01014e-05
	1.9931	1.07497e-05	1.9927	9.9715e-06	1.9936	1.01016e-05
	2.0009	1.07524e-05	2.0006	9.973e-06	2.0015	1.01024e-05
	2.0087	1.07522e-05	2.0084	9.972e-06	2.0093	1.00997e-05
	2.0165	1.07495e-05	2.0162	9.9741e-06	2.0171	1.01018e-05
	2.0243	1.07505e-05	2.024	9.9722e-06	2.0249	1.0102e-05
	2.0321	1.07526e-05	2.0318	9.9711e-06	2.0327	1.01003e-05
	2.04	1.07499e-05	2.0396	9.9726e-06	2.0405	1.00991e-05
	2.0478	1.07491e-05	2.0474	9.9755e-06	2.0483	1.00997e-05
	2.0556	1.07493e-05	2.0552	9.9717e-06	2.0561	1.0098e-05
	2.0634	1.07533e-05	2.063	9.9749e-06	2.0639	1.00974e-05
	2.0712	1.07535e-05	2.0708	9.9709e-06	2.0717	1.01022e-05
	2.079	1.07537e-05	2.0786	9.9732e-06	2.0795	1.00999e-05
	2.0868	1.07524e-05	2.0864	9.9745e-06	2.0873	1.01014e-05
	2.0946	1.0752e-05	2.0943	9.9749e-06	2.0952	1.01005e-05
	2.1024	1.07495e-05	2.1021	9.973e-06	2.103	1.01003e-05
	2.1102	1.07487e-05	2.1099	9.9728e-06	2.1108	1.00982e-05
	2.118	1.07487e-05	2.1177	9.9757e-06	2.1186	1.00978e-05
	2.1258	1.07491e-05	2.1255	9.9732e-06	2.1264	1.01018e-05
	2.1337	1.07484e-05	2.1333	9.9743e-06	2.1342	1.01014e-05
	2.1415	1.07482e-05	2.1411	9.9736e-06	2.142	1.01001e-05
	2.1493	1.07493e-05	2.1489	9.9715e-06	2.1498	1.00997e-05
	2.1571	1.07484e-05	2.1567	9.9713e-06	2.1576	1.00991e-05
	2.1649	1.0751e-05	2.1645	9.9711e-06	2.1654	1.00984e-05
	2.1727	1.07474e-05	2.1723	9.969e-06	2.1732	1.0098e-05
	2.1805	1.07484e-05	2.1802	9.9707e-06	2.181	1.00972e-05
	2.1883	1.07461e-05	2.188	9.9701e-06	2.1889	1.00993e-05
	2.1961	1.07468e-05	2.1958	9.9703e-06	2.1967	1.0101e-05
	2.2039	1.0748e-05	2.2036	9.9696e-06	2.2045	1.01008e-05
	2.2117	1.07497e-05	2.2114	9.9703e-06	2.2123	1.01024e-05
	2.2195	1.07457e-05	2.2192	9.9709e-06	2.2201	1.00984e-05
	2.2274	1.07478e-05	2.227	9.9701e-06	2.2279	1.00965e-05
	2.2352	1.07474e-05	2.2348	9.9692e-06	2.2357	1.00997e-05
	2.243	1.07493e-05	2.2426	9.9707e-06	2.2435	1.01008e-05
	2.2508	1.07491e-05	2.2504	9.9701e-06	2.2513	1.00989e-05
	2.2586	1.07457e-05	2.2582	9.9715e-06	2.2591	1.0098e-05
	2.2664	1.07461e-05	2.2661	9.9701e-06	2.2669	1.00965e-05
	2.2742	1.07449e-05	2.2739	9.9688e-06	2.2747	1.00997e-05
	2.282	1.07478e-05	2.2817	9.9709e-06	2.2826	1.00963e-05
	2.2898	1.07461e-05	2.2895	9.9694e-06	2.2904	1.01005e-05
	2.2976	1.07474e-05	2.2973	9.969e-06	2.2982	1.0098e-05
	2.3054	1.07465e-05	2.3051	9.9715e-06	2.306	1.0098e-05
	2.3132	1.07472e-05	2.3129	9.9711e-06	2.3138	1.0098e-05
	2.3211	1.07457e-05	2.3207	9.9728e-06	2.3216	1.00982e-05
	2.3289	1.07465e-05	2.3285	9.9699e-06	2.3294	1.00993e-05
	2.3367	1.07459e-05	2.3364	9.9724e-06	2.3372	1.00995e-05
	2.3445	1.07468e-05	2.3442	9.9701e-06	2.345	1.00982e-05
	2.3523	1.07468e-05	2.352	9.9734e-06	2.3528	1.00968e-05
	2.3601	1.07438e-05	2.3598	9.9722e-06	2.3606	1.00968e-05
	2.3679	1.07474e-05	2.3676	9.9738e-06	2.3684	1.00989e-05
	2.3757	1.07444e-05	2.3754	9.9707e-06	2.3763	1.00997e-05
	2.3835	1.07451e-05	2.3832	9.9732e-06	2.3841	1.00961e-05
	2.3913	1.07444e-05	2.391	9.9734e-06	2.3919	1.00987e-05
	2.3991	1.07449e-05	2.3988	9.9745e-06	2.3997	1.00968e-05
	2.4069	1.07455e-05	2.4066	9.9707e-06	2.4075	1.00991e-05
	2.4147	1.07489e-05	2.4144	9.9699e-06	2.4153	1.00953e-05
	2.4226	1.07453e-05	2.4222	9.9703e-06	2.4231	1.00959e-05
	2.4304	1.07463e-05	2.4301	9.972e-06	2.4309	1.00987e-05
	2.4382	1.07442e-05	2.4379	9.9741e-06	2.4387	1.00953e-05
	2.446	1.07487e-05	2.4457	9.9715e-06	2.4465	1.00995e-05
	2.4538	1.07491e-05	2.4535	9.9724e-06	2.4543	1.00987e-05
	2.4616	1.07457e-05	2.4613	9.972e-06	2.4621	1.00968e-05
	2.4694	1.07432e-05	2.4691	9.9717e-06	2.47	1.00947e-05
	2.4772	1.07438e-05	2.4769	9.9711e-06	2.4778	1.00957e-05
	2.485	1.07453e-05	2.4847	9.9694e-06	2.4856	1.0097e-05
	2.4928	1.07421e-05	2.4925	9.9709e-06	2.4934	1.00978e-05
	2.5006	1.07444e-05	2.5003	9.9747e-06	2.5012	1.00959e-05
	2.5085	1.07415e-05	2.5081	9.973e-06	2.509	1.00976e-05
	2.5163	1.07455e-05	2.516	9.973e-06	2.5168	1.00957e-05
	2.5241	1.07465e-05	2.5238	9.973e-06	2.5246	1.00951e-05
	2.5319	1.07459e-05	2.5316	9.9736e-06	2.5324	1.00955e-05
	2.5397	1.07413e-05	2.5394	9.9724e-06	2.5402	1.00959e-05
	2.5475	1.07419e-05	2.5472	9.9715e-06	2.548	1.00972e-05
	2.5553	1.07411e-05	2.555	9.973e-06	2.5558	1.00944e-05
	2.5631	1.07421e-05	2.5628	9.9713e-06	2.5637	1.00974e-05
	2.5709	1.07413e-05	2.5706	9.9728e-06	2.5715	1.00972e-05
	2.5787	1.07415e-05	2.5784	9.9717e-06	2.5793	1.00976e-05
	2.5865	1.07428e-05	2.5862	9.9741e-06	2.5871	1.00961e-05
	2.5943	1.07457e-05	2.594	9.9726e-06	2.5949	1.00961e-05
	2.6021	1.07444e-05	2.6018	9.9734e-06	2.6027	1.00959e-05
	2.61	1.07425e-05	2.6097	9.9709e-06	2.6105	1.00972e-05
	2.6178	1.07434e-05	2.6175	9.9713e-06	2.6183	1.00947e-05
	2.6256	1.07421e-05	2.6253	9.9724e-06	2.6261	1.0094e-05
	2.6334	1.07421e-05	2.6331	9.9715e-06	2.6339	1.00955e-05
	2.6412	1.07377e-05	2.6409	9.9701e-06	2.6417	1.00953e-05
	2.649	1.07423e-05	2.6487	9.9703e-06	2.6495	1.00972e-05
	2.6568	1.07409e-05	2.6565	9.9703e-06	2.6574	1.0098e-05
	2.6646	1.07413e-05	2.6643	9.9701e-06	2.6652	1.00972e-05
	2.6724	1.07425e-05	2.6721	9.9751e-06	2.673	1.00934e-05
	2.6802	1.07423e-05	2.6799	9.9717e-06	2.6808	1.00944e-05
	2.688	1.07407e-05	2.6878	9.9711e-06	2.6886	1.00944e-05
	2.6959	1.07402e-05	2.6956	9.9709e-06	2.6964	1.00976e-05
	2.7037	1.07407e-05	2.7034	9.972e-06	2.7042	1.00965e-05
	2.7115	1.07388e-05	2.7112	9.9726e-06	2.712	1.0098e-05
	2.7193	1.07407e-05	2.719	9.9726e-06	2.7198	1.0094e-05
	2.7271	1.07404e-05	2.7268	9.9713e-06	2.7276	1.00965e-05
	2.7349	1.07402e-05	2.7346	9.973e-06	2.7354	1.00932e-05
	2.7427	1.07407e-05	2.7424	9.9738e-06	2.7432	1.00942e-05
	2.7505	1.07404e-05	2.7502	9.9713e-06	2.7511	1.0093e-05
	2.7583	1.0739e-05	2.758	9.9724e-06	2.7589	1.0093e-05
	2.7661	1.07385e-05	2.7658	9.9728e-06	2.7667	1.00936e-05
	2.7739	1.07396e-05	2.7736	9.9701e-06	2.7745	1.0093e-05
	2.7817	1.07375e-05	2.7815	9.9705e-06	2.7823	1.00944e-05
	2.7895	1.07398e-05	2.7893	9.9682e-06	2.7901	1.00965e-05
	2.7974	1.0739e-05	2.7971	9.9707e-06	2.7979	1.00957e-05
	2.8052	1.07419e-05	2.8049	9.9717e-06	2.8057	1.00944e-05
	2.813	1.07402e-05	2.8127	9.9734e-06	2.8135	1.00944e-05
	2.8208	1.07394e-05	2.8205	9.9701e-06	2.8213	1.00928e-05
	2.8286	1.0739e-05	2.8283	9.9715e-06	2.8291	1.00959e-05
	2.8364	1.07383e-05	2.8361	9.973e-06	2.8369	1.0094e-05
	2.8442	1.07385e-05	2.8439	9.9688e-06	2.8447	1.00951e-05
	2.852	1.07392e-05	2.8517	9.9711e-06	2.8526	1.00944e-05
	2.8598	1.07398e-05	2.8595	9.972e-06	2.8604	1.00972e-05
	2.8676	1.07392e-05	2.8673	9.9707e-06	2.8682	1.00965e-05
	2.8754	1.07364e-05	2.8752	9.9717e-06	2.876	1.0094e-05
	2.8833	1.07362e-05	2.883	9.9692e-06	2.8838	1.00928e-05
	2.8911	1.07402e-05	2.8908	9.9671e-06	2.8916	1.00907e-05
	2.8989	1.07373e-05	2.8986	9.9694e-06	2.8994	1.00932e-05
	2.9067	1.07356e-05	2.9064	9.9709e-06	2.9072	1.00934e-05
	2.9145	1.07385e-05	2.9142	9.9694e-06	2.915	1.00921e-05
	2.9223	1.07364e-05	2.922	9.9703e-06	2.9228	1.00919e-05
	2.9301	1.07375e-05	2.9298	9.9684e-06	2.9306	1.00911e-05
	2.9379	1.07364e-05	2.9376	9.9701e-06	2.9385	1.00925e-05
	2.9457	1.07358e-05	2.9454	9.9688e-06	2.9463	1.00921e-05
	2.9535	1.07375e-05	2.9532	9.9682e-06	2.9541	1.0094e-05
	2.9613	1.07364e-05	2.961	9.9703e-06	2.9619	1.00911e-05
	2.9691	1.07367e-05	2.9689	9.9707e-06	2.9697	1.00894e-05
	2.9769	1.07358e-05	2.9767	9.9682e-06	2.9775	1.00902e-05
	2.9848	1.07343e-05	2.9845	9.9713e-06	2.9853	1.00947e-05
	2.9926	1.07358e-05	2.9923	9.9686e-06	2.9931	1.00913e-05
	3.0004	1.07358e-05	3.0001	9.9677e-06	3.0009	1.00928e-05
	3.0082	1.07348e-05	3.0079	9.9713e-06	3.0087	1.00921e-05
	3.016	1.07358e-05	3.0157	9.972e-06	3.0165	1.00928e-05
	3.0238	1.07354e-05	3.0235	9.9686e-06	3.0243	1.00917e-05
	3.0316	1.0735e-05	3.0313	9.9711e-06	3.0321	1.0094e-05
	3.0394	1.07343e-05	3.0391	9.9701e-06	3.04	1.00942e-05
	3.0472	1.07339e-05	3.0469	9.9741e-06	3.0478	1.00917e-05
	3.055	1.0736e-05	3.0547	9.9724e-06	3.0556	1.00925e-05
	3.0628	1.07324e-05	3.0625	9.9703e-06	3.0634	1.00917e-05
	3.0707	1.07341e-05	3.0703	9.9694e-06	3.0712	1.00919e-05
	3.0785	1.07318e-05	3.0782	9.9699e-06	3.079	1.00925e-05
	3.0863	1.07329e-05	3.086	9.9703e-06	3.0868	1.00953e-05
	3.0941	1.07345e-05	3.0938	9.969e-06	3.0946	1.00913e-05
	3.1019	1.07343e-05	3.1016	9.9711e-06	3.1024	1.00923e-05
	3.1097	1.07343e-05	3.1094	9.9692e-06	3.1102	1.00921e-05
	3.1175	1.07339e-05	3.1172	9.9694e-06	3.118	1.009e-05
	3.1253	1.0735e-05	3.125	9.9684e-06	3.1258	1.00917e-05
	3.1331	1.07329e-05	3.1328	9.969e-06	3.1337	1.00921e-05
	3.1409	1.07312e-05	3.1406	9.9677e-06	3.1415	1.00909e-05
	3.1487	1.07301e-05	3.1484	9.9717e-06	3.1493	1.00913e-05
	3.1565	1.07329e-05	3.1563	9.9665e-06	3.1571	1.00917e-05
	3.1643	1.07343e-05	3.164	9.9688e-06	3.1649	1.00917e-05
	3.1722	1.07348e-05	3.1719	9.9711e-06	3.1727	1.00925e-05
	3.18	1.07333e-05	3.1797	9.9711e-06	3.1805	1.00915e-05
	3.1878	1.07329e-05	3.1875	9.9686e-06	3.1883	1.00909e-05
	3.1956	1.07341e-05	3.1953	9.9699e-06	3.1961	1.00915e-05
	3.2034	1.07312e-05	3.2031	9.9705e-06	3.2039	1.00898e-05
	3.2112	1.0732e-05	3.2109	9.9675e-06	3.2117	1.00925e-05
	3.219	1.07306e-05	3.2187	9.9677e-06	3.2195	1.00904e-05
	3.2268	1.07322e-05	3.2265	9.9669e-06	3.2274	1.00917e-05
	3.2346	1.07333e-05	3.2343	9.9661e-06	3.2352	1.00917e-05
	3.2424	1.07312e-05	3.2421	9.9713e-06	3.243	1.00919e-05
	3.2502	1.07314e-05	3.2499	9.9684e-06	3.2508	1.00898e-05
	3.258	1.07331e-05	3.2577	9.9677e-06	3.2586	1.00907e-05
	3.2659	1.07324e-05	3.2655	9.9684e-06	3.2664	1.00885e-05
	3.2737	1.07308e-05	3.2733	9.9696e-06	3.2742	1.00919e-05
	3.2815	1.07301e-05	3.2811	9.9709e-06	3.282	1.00942e-05
	3.2893	1.07289e-05	3.2889	9.9673e-06	3.2898	1.00928e-05
	3.2971	1.07303e-05	3.2967	9.9688e-06	3.2976	1.00915e-05
	3.3049	1.07299e-05	3.3045	9.9688e-06	3.3054	1.00928e-05
	3.3127	1.07312e-05	3.3123	9.9677e-06	3.3132	1.0094e-05
	3.3205	1.07272e-05	3.3201	9.9709e-06	3.3211	1.00915e-05
	3.3283	1.0732e-05	3.328	9.9701e-06	3.3289	1.00892e-05
	3.3361	1.07282e-05	3.3358	9.9713e-06	3.3367	1.00913e-05
	3.3439	1.07306e-05	3.3436	9.9682e-06	3.3445	1.00892e-05
	3.3517	1.07276e-05	3.3514	9.9667e-06	3.3523	1.009e-05
	3.3596	1.07297e-05	3.3592	9.968e-06	3.3601	1.009e-05
	3.3674	1.07274e-05	3.367	9.9699e-06	3.3679	1.00907e-05
	3.3752	1.07272e-05	3.3748	9.9671e-06	3.3757	1.00919e-05
	3.383	1.07289e-05	3.3826	9.968e-06	3.3835	1.0093e-05
	3.3908	1.07318e-05	3.3904	9.9661e-06	3.3913	1.00909e-05
	3.3986	1.07297e-05	3.3982	9.9692e-06	3.3991	1.00902e-05
	3.4064	1.0732e-05	3.406	9.9707e-06	3.4069	1.00896e-05
	3.4142	1.07301e-05	3.4138	9.9703e-06	3.4148	1.00915e-05
	3.422	1.07282e-05	3.4217	9.9696e-06	3.4226	1.009e-05
	3.4298	1.07289e-05	3.4295	9.9703e-06	3.4304	1.00907e-05
	3.4376	1.0727e-05	3.4373	9.9696e-06	3.4382	1.009e-05
	3.4455	1.0728e-05	3.4451	9.9675e-06	3.446	1.00917e-05
	3.4533	1.07303e-05	3.4529	9.9713e-06	3.4538	1.00913e-05
	3.4611	1.07297e-05	3.4607	9.9682e-06	3.4616	1.00928e-05
	3.4689	1.07272e-05	3.4685	9.9705e-06	3.4694	1.00885e-05
	3.4767	1.07303e-05	3.4763	9.9682e-06	3.4772	1.00902e-05
	3.4845	1.07287e-05	3.4841	9.968e-06	3.485	1.00879e-05
	3.4923	1.07282e-05	3.4919	9.9703e-06	3.4928	1.009e-05
	3.5001	1.07276e-05	3.4997	9.9703e-06	3.5006	1.009e-05
	3.5079	1.07242e-05	3.5076	9.9703e-06	3.5085	1.00904e-05
	3.5157	1.07289e-05	3.5154	9.9686e-06	3.5163	1.00913e-05
	3.5235	1.07289e-05	3.5232	9.9686e-06	3.5241	1.00904e-05
	3.5313	1.07259e-05	3.531	9.9675e-06	3.5319	1.00921e-05
	3.5392	1.07268e-05	3.5388	9.9703e-06	3.5397	1.00913e-05
	3.547	1.07289e-05	3.5466	9.9692e-06	3.5475	1.00896e-05
	3.5548	1.07289e-05	3.5544	9.9688e-06	3.5553	1.00883e-05
	3.5626	1.07276e-05	3.5622	9.9677e-06	3.5631	1.00921e-05
	3.5704	1.07297e-05	3.57	9.9701e-06	3.5709	1.00883e-05
	3.5782	1.07266e-05	3.5778	9.972e-06	3.5787	1.00915e-05
	3.586	1.07268e-05	3.5856	9.9682e-06	3.5865	1.00885e-05
	3.5938	1.07261e-05	3.5934	9.9671e-06	3.5943	1.00898e-05
	3.6016	1.07266e-05	3.6012	9.9673e-06	3.6022	1.009e-05
	3.6094	1.07255e-05	3.609	9.9711e-06	3.61	1.00913e-05
	3.6172	1.07261e-05	3.6169	9.9715e-06	3.6178	1.00883e-05
	3.625	1.07257e-05	3.6247	9.9707e-06	3.6256	1.00888e-05
	3.6328	1.07276e-05	3.6325	9.968e-06	3.6334	1.00904e-05
	3.6407	1.07278e-05	3.6403	9.9688e-06	3.6412	1.00902e-05
	3.6485	1.07274e-05	3.6481	9.9671e-06	3.649	1.00883e-05
	3.6563	1.07255e-05	3.6559	9.969e-06	3.6568	1.0089e-05
	3.6641	1.07266e-05	3.6637	9.9696e-06	3.6646	1.00928e-05
	3.6719	1.07293e-05	3.6715	9.968e-06	3.6724	1.00885e-05
	3.6797	1.07274e-05	3.6793	9.9667e-06	3.6802	1.00879e-05
	3.6875	1.07289e-05	3.6871	9.9673e-06	3.688	1.00862e-05
	3.6953	1.0728e-05	3.6949	9.9684e-06	3.6959	1.00881e-05
	3.7031	1.07268e-05	3.7027	9.9701e-06	3.7037	1.00885e-05
	3.7109	1.07249e-05	3.7105	9.972e-06	3.7115	1.00871e-05
	3.7187	1.07278e-05	3.7184	9.9699e-06	3.7193	1.00879e-05
	3.7265	1.07251e-05	3.7262	9.9705e-06	3.7271	1.00888e-05
	3.7344	1.07268e-05	3.734	9.9669e-06	3.7349	1.00911e-05
	3.7422	1.07247e-05	3.7418	9.9682e-06	3.7427	1.00885e-05
	3.75	1.07244e-05	3.7496	9.9684e-06	3.7505	1.00909e-05
	3.7578	1.07268e-05	3.7574	9.9709e-06	3.7583	1.00869e-05
	3.7656	1.07287e-05	3.7652	9.9701e-06	3.7661	1.00915e-05
	3.7734	1.07268e-05	3.773	9.9707e-06	3.7739	1.00875e-05
	3.7812	1.07266e-05	3.7808	9.9709e-06	3.7817	1.00875e-05
	3.789	1.07253e-05	3.7886	9.9707e-06	3.7896	1.00862e-05
	3.7968	1.07263e-05	3.7964	9.9677e-06	3.7974	1.00888e-05
	3.8046	1.07282e-05	3.8043	9.968e-06	3.8052	1.00915e-05
	3.8124	1.07251e-05	3.812	9.9671e-06	3.813	1.00879e-05
	3.8203	1.07272e-05	3.8198	9.9682e-06	3.8208	1.00854e-05
	3.8281	1.07261e-05	3.8276	9.969e-06	3.8286	1.00898e-05
	3.8359	1.0728e-05	3.8355	9.9684e-06	3.8364	1.00917e-05
	3.8437	1.0728e-05	3.8433	9.9675e-06	3.8442	1.00885e-05
	3.8515	1.07282e-05	3.8511	9.9694e-06	3.852	1.00873e-05
	3.8593	1.07274e-05	3.8589	9.9736e-06	3.8598	1.00879e-05
	3.8671	1.07263e-05	3.8667	9.9686e-06	3.8676	1.0089e-05
	3.8749	1.07266e-05	3.8745	9.9707e-06	3.8754	1.00867e-05
	3.8827	1.07257e-05	3.8823	9.9673e-06	3.8833	1.00896e-05
	3.8905	1.07255e-05	3.8901	9.9667e-06	3.8911	1.00858e-05
	3.8983	1.07257e-05	3.898	9.968e-06	3.8989	1.00873e-05
	3.9061	1.07268e-05	3.9057	9.9675e-06	3.9067	1.00869e-05
	3.914	1.0727e-05	3.9135	9.9694e-06	3.9145	1.00885e-05
	3.9218	1.07287e-05	3.9214	9.9707e-06	3.9223	1.00858e-05
	3.9296	1.0724e-05	3.9292	9.9667e-06	3.9301	1.00877e-05
	3.9374	1.07274e-05	3.937	9.9677e-06	3.9379	1.0085e-05
	3.9452	1.0728e-05	3.9448	9.9694e-06	3.9457	1.00864e-05
	3.953	1.07259e-05	3.9526	9.9688e-06	3.9535	1.00869e-05
	3.9608	1.07255e-05	3.9604	9.9686e-06	3.9613	1.00877e-05
	3.9686	1.07263e-05	3.9682	9.9696e-06	3.9691	1.00869e-05
	3.9764	1.07306e-05	3.976	9.9711e-06	3.977	1.00883e-05
	3.9842	1.07266e-05	3.9838	9.9688e-06	3.9848	1.00864e-05
	3.992	1.07244e-05	3.9917	9.9686e-06	3.9926	1.00846e-05
	3.9998	1.07244e-05	3.9995	9.9686e-06	4.0004	1.0086e-05
	4.0076	1.07259e-05	4.0073	9.9677e-06	4.0082	1.00856e-05
	4.0155	1.07257e-05	4.0151	9.9675e-06	4.016	1.0086e-05
	4.0233	1.07253e-05	4.0229	9.9682e-06	4.0238	1.00862e-05
	4.0311	1.07253e-05	4.0307	9.9673e-06	4.0316	1.00877e-05
	4.0389	1.07257e-05	4.0385	9.9677e-06	4.0394	1.00894e-05
	4.0467	1.07266e-05	4.0463	9.9684e-06	4.0472	1.00873e-05
	4.0545	1.07274e-05	4.0541	9.9669e-06	4.055	1.0086e-05
	4.0623	1.07259e-05	4.0619	9.969e-06	4.0628	1.00885e-05
	4.0701	1.07272e-05	4.0697	9.9686e-06	4.0707	1.00864e-05
	4.0779	1.0728e-05	4.0775	9.9705e-06	4.0785	1.00871e-05
	4.0857	1.07263e-05	4.0854	9.9673e-06	4.0863	1.00843e-05
	4.0935	1.07251e-05	4.0932	9.9682e-06	4.0941	1.00846e-05
	4.1013	1.07236e-05	4.101	9.9682e-06	4.1019	1.00858e-05
	4.1092	1.07247e-05	4.1088	9.9688e-06	4.1097	1.00869e-05
	4.117	1.07257e-05	4.1166	9.9686e-06	4.1175	1.00875e-05
	4.1248	1.07268e-05	4.1244	9.9701e-06	4.1253	1.00852e-05
	4.1326	1.07249e-05	4.1322	9.9688e-06	4.1331	1.00831e-05
	4.1404	1.07257e-05	4.14	9.9675e-06	4.1409	1.00852e-05
	4.1482	1.07255e-05	4.1478	9.968e-06	4.1487	1.00856e-05
	4.156	1.0724e-05	4.1556	9.9686e-06	4.1565	1.0085e-05
	4.1638	1.07263e-05	4.1634	9.9686e-06	4.1644	1.00854e-05
	4.1716	1.07282e-05	4.1713	9.9659e-06	4.1722	1.00864e-05
	4.1794	1.07242e-05	4.1791	9.9665e-06	4.18	1.00879e-05
	4.1872	1.07251e-05	4.1869	9.9677e-06	4.1878	1.00867e-05
	4.195	1.07247e-05	4.1947	9.9669e-06	4.1956	1.0085e-05
	4.2029	1.0723e-05	4.2024	9.9684e-06	4.2034	1.00873e-05
	4.2107	1.07244e-05	4.2103	9.969e-06	4.2112	1.00862e-05
	4.2185	1.0727e-05	4.2181	9.9682e-06	4.219	1.00867e-05
	4.2263	1.0724e-05	4.2259	9.9699e-06	4.2268	1.00843e-05
	4.2341	1.07236e-05	4.2337	9.9692e-06	4.2346	1.00854e-05
	4.2419	1.07255e-05	4.2415	9.9667e-06	4.2424	1.00869e-05
	4.2497	1.07221e-05	4.2493	9.9675e-06	4.2502	1.00862e-05
	4.2575	1.07251e-05	4.2571	9.9648e-06	4.2581	1.00854e-05
	4.2653	1.07253e-05	4.2649	9.9665e-06	4.2659	1.00858e-05
	4.2731	1.07259e-05	4.2726	9.969e-06	4.2737	1.00843e-05
	4.2809	1.07257e-05	4.2804	9.9682e-06	4.2815	1.00829e-05
	4.2887	1.07223e-05	4.2882	9.9703e-06	4.2893	1.00858e-05
	4.2966	1.07278e-05	4.2961	9.9707e-06	4.2971	1.00846e-05
	4.3044	1.07232e-05	4.3039	9.9694e-06	4.3049	1.00846e-05
	4.3122	1.07238e-05	4.3117	9.9684e-06	4.3127	1.00843e-05
	4.32	1.07221e-05	4.3195	9.9661e-06	4.3205	1.0085e-05
	4.3278	1.07234e-05	4.3273	9.9671e-06	4.3283	1.00829e-05
	4.3356	1.07238e-05	4.3351	9.9677e-06	4.3361	1.00854e-05
	4.3434	1.07274e-05	4.3429	9.9648e-06	4.3439	1.00871e-05
	4.3512	1.0723e-05	4.3507	9.9682e-06	4.3518	1.0085e-05
	4.359	1.07253e-05	4.3585	9.9669e-06	4.3596	1.00841e-05
	4.3668	1.07228e-05	4.3663	9.9675e-06	4.3674	1.0086e-05
	4.3746	1.0724e-05	4.3741	9.9654e-06	4.3752	1.00852e-05
	4.3824	1.0723e-05	4.3819	9.9696e-06	4.383	1.00858e-05
	4.3903	1.07234e-05	4.3897	9.9631e-06	4.3908	1.00841e-05
	4.3981	1.07217e-05	4.3975	9.9642e-06	4.3986	1.00854e-05
	4.4059	1.07215e-05	4.4054	9.9661e-06	4.4064	1.0085e-05
	4.4137	1.07223e-05	4.4132	9.9665e-06	4.4142	1.00885e-05
	4.4215	1.07242e-05	4.421	9.9663e-06	4.422	1.00867e-05
	4.4293	1.07236e-05	4.4288	9.9663e-06	4.4298	1.00835e-05
	4.4371	1.07221e-05	4.4366	9.9677e-06	4.4376	1.00846e-05
	4.4449	1.07261e-05	4.4444	9.9642e-06	4.4455	1.00854e-05
	4.4527	1.07217e-05	4.4522	9.9667e-06	4.4533	1.00858e-05
	4.4605	1.07234e-05	4.46	9.9665e-06	4.4611	1.00843e-05
	4.4683	1.0723e-05	4.4678	9.9656e-06	4.4689	1.00833e-05
	4.4761	1.07217e-05	4.4756	9.965e-06	4.4767	1.00852e-05
	4.4839	1.07213e-05	4.4834	9.9642e-06	4.4845	1.00831e-05
	4.4918	1.07238e-05	4.4912	9.9648e-06	4.4923	1.00852e-05
	4.4996	1.07236e-05	4.499	9.9642e-06	4.5001	1.00831e-05
	4.5074	1.07211e-05	4.5069	9.9661e-06	4.5079	1.00839e-05
	4.5152	1.07226e-05	4.5147	9.9669e-06	4.5157	1.00852e-05
	4.523	1.07221e-05	4.5225	9.969e-06	4.5235	1.00837e-05
	4.5308	1.07221e-05	4.5303	9.9688e-06	4.5313	1.00822e-05
	4.5386	1.07226e-05	4.5381	9.9667e-06	4.5391	1.00848e-05
	4.5464	1.07228e-05	4.5459	9.9642e-06	4.547	1.0086e-05
	4.5542	1.07236e-05	4.5537	9.9696e-06	4.5548	1.00846e-05
	4.562	1.07242e-05	4.5615	9.9659e-06	4.5626	1.00833e-05
	4.5698	1.07249e-05	4.5693	9.9673e-06	4.5704	1.00833e-05
	4.5776	1.07234e-05	4.5771	9.9659e-06	4.5782	1.00841e-05
	4.5855	1.07234e-05	4.5849	9.9677e-06	4.586	1.00814e-05
	4.5933	1.07209e-05	4.5928	9.9684e-06	4.5938	1.00803e-05
	4.6011	1.07217e-05	4.6006	9.965e-06	4.6016	1.00829e-05
	4.6089	1.072e-05	4.6084	9.964e-06	4.6094	1.00835e-05
	4.6167	1.07228e-05	4.6162	9.9665e-06	4.6172	1.00824e-05
	4.6245	1.0724e-05	4.624	9.9675e-06	4.625	1.00862e-05
	4.6323	1.07223e-05	4.6318	9.9648e-06	4.6328	1.0085e-05
	4.6401	1.07204e-05	4.6396	9.9648e-06	4.6407	1.00812e-05
	4.6479	1.07211e-05	4.6474	9.965e-06	4.6485	1.00816e-05
	4.6557	1.07234e-05	4.6552	9.9671e-06	4.6563	1.00833e-05
	4.6635	1.07223e-05	4.663	9.9661e-06	4.6641	1.0082e-05
	4.6713	1.072e-05	4.6708	9.9682e-06	4.6719	1.00837e-05
	4.6792	1.0719e-05	4.6786	9.9661e-06	4.6797	1.00812e-05
	4.687	1.07215e-05	4.6865	9.9677e-06	4.6875	1.00831e-05
	4.6948	1.07188e-05	4.6943	9.9665e-06	4.6953	1.00831e-05
	4.7026	1.07202e-05	4.7021	9.9648e-06	4.7031	1.00854e-05
	4.7104	1.07198e-05	4.7099	9.9663e-06	4.7109	1.00875e-05
	4.7182	1.0719e-05	4.7177	9.9631e-06	4.7187	1.0082e-05
	4.726	1.07196e-05	4.7255	9.9675e-06	4.7265	1.00839e-05
	4.7338	1.07186e-05	4.7333	9.965e-06	4.7344	1.00827e-05
	4.7416	1.07181e-05	4.7411	9.9696e-06	4.7422	1.00822e-05
	4.7494	1.07183e-05	4.7489	9.9654e-06	4.75	1.00843e-05
	4.7572	1.07175e-05	4.7567	9.965e-06	4.7578	1.0086e-05
	4.765	1.07209e-05	4.7645	9.9629e-06	4.7656	1.00846e-05
	4.7728	1.07183e-05	4.7723	9.965e-06	4.7734	1.00839e-05
	4.7806	1.07213e-05	4.7801	9.964e-06	4.7812	1.00839e-05
	4.7884	1.07211e-05	4.788	9.9667e-06	4.789	1.00814e-05
	4.7962	1.07217e-05	4.7958	9.9644e-06	4.7968	1.00824e-05
	4.8041	1.07209e-05	4.8036	9.9675e-06	4.8046	1.00843e-05
	4.8119	1.07186e-05	4.8114	9.9675e-06	4.8124	1.00858e-05
	4.8197	1.07207e-05	4.8192	9.9677e-06	4.8202	1.00848e-05
	4.8275	1.07188e-05	4.827	9.9661e-06	4.8281	1.00848e-05
	4.8353	1.07226e-05	4.8348	9.9669e-06	4.8359	1.00841e-05
	4.8431	1.07188e-05	4.8426	9.9659e-06	4.8437	1.00822e-05
	4.8509	1.07181e-05	4.8504	9.9652e-06	4.8515	1.00852e-05
	4.8587	1.0719e-05	4.8582	9.9667e-06	4.8593	1.00822e-05
	4.8665	1.07213e-05	4.866	9.9682e-06	4.8671	1.0082e-05
	4.8743	1.07228e-05	4.8738	9.9682e-06	4.8749	1.00818e-05
	4.8821	1.07232e-05	4.8817	9.9661e-06	4.8827	1.00814e-05
	4.8899	1.07207e-05	4.8895	9.9659e-06	4.8905	1.00806e-05
	4.8978	1.07192e-05	4.8973	9.9669e-06	4.8983	1.00818e-05
	4.9056	1.07207e-05	4.9051	9.9637e-06	4.9061	1.00816e-05
	4.9134	1.07194e-05	4.9129	9.9633e-06	4.9139	1.00867e-05
	4.9212	1.07211e-05	4.9207	9.9606e-06	4.9218	1.00829e-05
	4.929	1.07209e-05	4.9285	9.9659e-06	4.9296	1.00824e-05
	4.9368	1.07211e-05	4.9363	9.9633e-06	4.9374	1.00827e-05
	4.9446	1.07228e-05	4.9441	9.9659e-06	4.9452	1.00848e-05
	4.9524	1.07219e-05	4.9519	9.9665e-06	4.953	1.00841e-05
	4.9602	1.07207e-05	4.9597	9.9663e-06	4.9608	1.00843e-05
	4.968	1.07228e-05	4.9675	9.9654e-06	4.9686	1.00824e-05
	4.9758	1.07209e-05	4.9754	9.9654e-06	4.9764	1.00843e-05
	4.9836	1.07217e-05	4.9832	9.9629e-06	4.9842	1.0086e-05
	4.9915	1.07213e-05	4.991	9.9648e-06	4.992	1.00841e-05
	4.9993	1.07213e-05	4.9988	9.9659e-06	4.9998	1.00835e-05
	5.0071	1.0723e-05	5.0066	9.9644e-06	5.0076	1.00797e-05
	5.0149	1.07228e-05	5.0144	9.9648e-06	5.0155	1.00824e-05
	5.0227	1.07223e-05	5.0222	9.9644e-06	5.0233	1.00818e-05
	5.0305	1.07215e-05	5.03	9.9688e-06	5.0311	1.00822e-05
	5.0383	1.07213e-05	5.0378	9.9637e-06	5.0389	1.00822e-05
	5.0461	1.072e-05	5.0456	9.965e-06	5.0467	1.0081e-05
	5.0539	1.07217e-05	5.0534	9.9633e-06	5.0545	1.00824e-05
	5.0617	1.07209e-05	5.0613	9.964e-06	5.0623	1.00806e-05
	5.0695	1.07192e-05	5.0691	9.964e-06	5.0701	1.00833e-05
	5.0773	1.07223e-05	5.0769	9.9648e-06	5.0779	1.00839e-05
	5.0852	1.07209e-05	5.0847	9.9644e-06	5.0857	1.00835e-05
	5.093	1.07232e-05	5.0925	9.965e-06	5.0935	1.00801e-05
	5.1008	1.07204e-05	5.1003	9.9659e-06	5.1013	1.00793e-05
	5.1086	1.07211e-05	5.1081	9.9642e-06	5.1092	1.00816e-05
	5.1164	1.07204e-05	5.1159	9.9675e-06	5.117	1.00833e-05
	5.1242	1.07215e-05	5.1237	9.9633e-06	5.1248	1.00814e-05
	5.132	1.07211e-05	5.1315	9.9669e-06	5.1326	1.00824e-05
	5.1398	1.07204e-05	5.1393	9.9646e-06	5.1404	1.00812e-05
	5.1476	1.072e-05	5.1471	9.9656e-06	5.1482	1.00806e-05
	5.1554	1.07232e-05	5.1549	9.9652e-06	5.156	1.0082e-05
	5.1633	1.07221e-05	5.1628	9.9625e-06	5.1638	1.00812e-05
	5.1711	1.07211e-05	5.1706	9.9642e-06	5.1716	1.00799e-05
	5.1789	1.072e-05	5.1784	9.9637e-06	5.1794	1.00795e-05
	5.1867	1.07196e-05	5.1862	9.9642e-06	5.1872	1.00833e-05
	5.1945	1.07196e-05	5.194	9.9637e-06	5.195	1.0081e-05
	5.2023	1.07207e-05	5.2018	9.9633e-06	5.2029	1.0081e-05
	5.2101	1.07175e-05	5.2096	9.9642e-06	5.2107	1.00806e-05
	5.2179	1.07179e-05	5.2174	9.9627e-06	5.2185	1.00841e-05
	5.2257	1.07221e-05	5.2252	9.9623e-06	5.2263	1.0082e-05
	5.2335	1.0719e-05	5.233	9.9633e-06	5.2341	1.00806e-05
	5.3864	3.6434e-06	5.2408	9.9623e-06	5.2419	1.00801e-05
	5.3942	3.6404e-06	5.2486	9.9642e-06	5.2497	1.00793e-05
	5.402	3.6352e-06	5.2564	9.9635e-06	5.2575	1.00789e-05
	5.4097	3.6327e-06	5.2643	9.9637e-06	5.2653	1.00806e-05
	5.4174	3.6293e-06	5.2721	9.9665e-06	5.2731	1.00831e-05
	5.4252	3.6261e-06	5.2799	9.9635e-06	5.2809	1.00818e-05
	5.4329	3.6211e-06	5.2877	9.961e-06	5.2887	1.00806e-05
	5.4406	3.6188e-06	5.2955	9.9635e-06	5.2965	1.00797e-05
	5.4484	3.614e-06	5.3033	9.9621e-06	5.3044	1.0081e-05
	5.4562	3.6111e-06	5.3111	9.9665e-06	5.3122	1.00808e-05
	5.464	3.6086e-06	5.3189	9.9659e-06	5.32	1.00824e-05
	5.4718	3.6035e-06	5.3267	9.9648e-06	5.3278	1.00795e-05
	5.4796	3.6012e-06	5.3345	9.9642e-06	5.3356	1.00827e-05
	5.4874	3.5978e-06	5.3423	9.9614e-06	5.3434	1.00816e-05
	5.4952	3.5945e-06	5.3502	9.9627e-06	5.4963	2.4648e-06
	5.5029	3.5891e-06	5.358	9.9625e-06	5.5041	2.4613e-06
	5.5107	3.5875e-06	5.3658	9.9631e-06	5.5119	2.4611e-06
	5.5185	3.5831e-06	5.3736	9.9614e-06	5.5197	2.459e-06
	5.5263	3.582e-06	5.3814	9.9654e-06	5.5274	2.4594e-06
	5.5341	3.5786e-06	5.3892	9.9654e-06	5.5352	2.4556e-06
	5.5419	3.5752e-06	5.397	9.9627e-06	5.543	2.4557e-06
	5.5498	3.5725e-06	5.4048	9.9631e-06	5.5508	2.4543e-06
	5.5576	3.5681e-06	5.4126	9.9612e-06	5.5586	2.4534e-06
	5.5654	3.5683e-06	5.4204	9.9635e-06	5.5664	2.4498e-06
	5.5732	3.5615e-06	5.4282	9.9614e-06	5.5742	2.4501e-06
	5.581	3.5575e-06	5.436	9.9663e-06	5.582	2.4476e-06
	5.5888	3.5523e-06	5.4439	9.9629e-06	5.5898	2.4466e-06
	5.5966	3.5501e-06	5.4517	9.9637e-06	5.5976	2.444e-06
	5.6044	3.5463e-06	5.4595	9.9642e-06	5.6054	2.4446e-06
	5.6122	3.5453e-06	5.4673	9.964e-06	5.6132	2.4426e-06
	5.62	3.54e-06	5.4751	9.9637e-06	5.621	2.4412e-06
	5.6278	3.5366e-06	5.4829	9.9686e-06	5.6288	2.4372e-06
	5.6356	3.5351e-06	5.4907	9.9654e-06	5.6365	2.4354e-06
	5.6434	3.532e-06	5.4985	9.9663e-06	5.6443	2.4367e-06
	5.6512	3.5289e-06	5.5063	9.9604e-06	5.652	2.4358e-06
	5.659	3.525e-06	5.5141	9.9661e-06	5.6598	2.435e-06
	5.6669	3.523e-06	5.5219	9.9612e-06	5.6675	2.4348e-06
	5.6747	3.5191e-06	5.5297	9.9629e-06	5.6753	2.4345e-06
	5.6825	3.5163e-06	5.5376	9.9604e-06	5.6831	2.434e-06
	5.6903	3.5138e-06	5.5454	9.9625e-06	5.6909	2.4323e-06
	5.6981	3.5112e-06	5.5532	9.9322e-06	5.6987	2.4308e-06
	5.7059	3.5061e-06	5.7061	2.2777e-06	5.7065	2.4304e-06
	5.7137	3.5032e-06	5.7139	2.2751e-06	5.7143	2.4288e-06
	5.7215	3.501e-06	5.7216	2.273e-06	5.7221	2.4267e-06
	5.7293	3.499e-06	5.7293	2.2701e-06	5.7299	2.4258e-06
	5.7371	3.4952e-06	5.7371	2.2663e-06	5.7377	2.4261e-06
	5.7449	3.4926e-06	5.7448	2.2658e-06	5.7455	2.4273e-06
	5.7528	3.4869e-06	5.7525	2.2627e-06	5.7533	2.4253e-06
	5.7606	3.4844e-06	5.7603	2.2599e-06	5.7611	2.4234e-06
	5.7684	3.4829e-06	5.7681	2.2583e-06	5.7689	2.423e-06
	5.7762	3.4815e-06	5.7759	2.2557e-06	5.7767	2.4208e-06
	5.784	3.4796e-06	5.7837	2.253e-06	5.7845	2.4219e-06
	5.7918	3.4746e-06	5.7915	2.2523e-06	5.7923	2.42e-06
	5.7996	3.4712e-06	5.7993	2.2492e-06	5.8001	2.4189e-06
	5.8074	3.4696e-06	5.8071	2.2482e-06	5.8079	2.4177e-06
	5.8152	3.4647e-06	5.8148	2.2447e-06	5.8157	2.4163e-06
	5.823	3.4619e-06	5.8226	2.2419e-06	5.8235	2.4155e-06
	5.8308	3.4572e-06	5.8304	2.2417e-06	5.8313	2.4138e-06
	5.8387	3.4547e-06	5.8382	2.2382e-06	5.8392	2.4122e-06
	5.8465	3.455e-06	5.846	2.2361e-06	5.847	2.4106e-06
	5.8543	3.4525e-06	5.8538	2.2351e-06	5.8548	2.4098e-06
	5.8621	3.449e-06	5.8616	2.2339e-06	5.8626	2.4102e-06
	5.8699	3.4462e-06	5.8694	2.2317e-06	5.8704	2.4075e-06
	5.8777	3.4431e-06	5.8772	2.2284e-06	5.8782	2.4059e-06
	5.8855	3.4393e-06	5.885	2.2265e-06	5.886	2.4062e-06
	5.8933	3.4375e-06	5.8928	2.2241e-06	5.8938	2.4055e-06
	5.9011	3.4337e-06	5.9006	2.2223e-06	5.9016	2.4054e-06
	5.9089	3.4333e-06	5.9084	2.2212e-06	5.9094	2.4035e-06
	5.9167	3.4296e-06	5.9162	2.2194e-06	5.9172	2.4036e-06
	5.9245	3.4266e-06	5.924	2.2159e-06	5.925	2.4019e-06
	5.9323	3.4232e-06	5.9318	2.2145e-06	5.9328	2.4022e-06
	5.9401	3.4215e-06	5.9397	2.214e-06	5.9407	2.4007e-06
	5.948	3.4175e-06	5.9475	2.2116e-06	5.9485	2.4023e-06
	5.9558	3.4173e-06	5.9553	2.2095e-06	5.9563	2.3992e-06
	5.9636	3.4133e-06	5.9631	2.2073e-06	5.9641	2.398e-06
	5.9714	3.4107e-06	5.9709	2.2051e-06	5.9719	2.3985e-06
	5.9792	3.4072e-06	5.9787	2.2045e-06	5.9797	2.3962e-06
	5.987	3.4071e-06	5.9865	2.2033e-06	5.9875	2.3982e-06
	5.9948	3.4028e-06	5.9943	2.1997e-06	5.9953	2.3978e-06
	6.0026	3.3981e-06	6.0021	2.1977e-06	6.0031	2.3975e-06
	6.0104	3.3983e-06	6.0099	2.1973e-06	6.0109	2.395e-06
	6.0182	3.3949e-06	6.0177	2.1958e-06	6.0187	2.395e-06
	6.026	3.3918e-06	6.0255	2.1929e-06	6.0265	2.3909e-06
	6.0338	3.3903e-06	6.0333	2.1941e-06	6.0343	2.3912e-06
	6.0416	3.3871e-06	6.0412	2.1893e-06	6.0421	2.3913e-06
	6.0494	3.3854e-06	6.049	2.187e-06	6.05	2.3891e-06
	6.0572	3.3825e-06	6.0568	2.1875e-06	6.0578	2.3878e-06
	6.065	3.3774e-06	6.0646	2.1851e-06	6.0656	2.3887e-06
	6.0729	3.3761e-06	6.0724	2.1856e-06	6.0734	2.3853e-06
	6.0807	3.3717e-06	6.0802	2.1834e-06	6.0812	2.3861e-06
	6.0885	3.3715e-06	6.088	2.1801e-06	6.089	2.384e-06
	6.0963	3.3664e-06	6.0958	2.1779e-06	6.0968	2.3851e-06
	6.1041	3.3647e-06	6.1037	2.176e-06	6.1046	2.3829e-06
	6.1119	3.3633e-06	6.1115	2.1737e-06	6.1124	2.3831e-06
	6.1197	3.3594e-06	6.1193	2.1723e-06	6.1202	2.3815e-06
	6.1275	3.3573e-06	6.1271	2.1709e-06	6.128	2.3814e-06
	6.1353	3.3549e-06	6.1349	2.1701e-06	6.1358	2.3823e-06
	6.1431	3.3534e-06	6.1427	2.1673e-06	6.1436	2.3805e-06
	6.1509	3.3495e-06	6.1505	2.1671e-06	6.1514	2.3811e-06
	6.1588	3.3448e-06	6.1583	2.1633e-06	6.1592	2.3792e-06
	6.1666	3.3425e-06	6.1661	2.1618e-06	6.1671	2.3779e-06
	6.1744	3.3392e-06	6.1739	2.1613e-06	6.1749	2.3759e-06
	6.1822	3.337e-06	6.1818	2.1595e-06	6.1827	2.3769e-06
	6.19	3.3349e-06	6.1896	2.1568e-06	6.1905	2.375e-06
	6.1978	3.3305e-06	6.1974	2.1567e-06	6.1983	2.3738e-06
	6.2056	3.3273e-06	6.2052	2.1527e-06	6.2061	2.3742e-06
	6.2134	3.3254e-06	6.213	2.1527e-06	6.2139	2.3713e-06
	6.2212	3.3222e-06	6.2208	2.1524e-06	6.2217	2.3709e-06
	6.229	3.319e-06	6.2286	2.1506e-06	6.2295	2.3711e-06
	6.2369	3.3162e-06	6.2364	2.1479e-06	6.2373	2.3694e-06
	6.2447	3.3137e-06	6.2442	2.1478e-06	6.2452	2.3691e-06
	6.2525	3.3107e-06	6.252	2.1462e-06	6.253	2.3702e-06
	6.2603	3.3075e-06	6.2598	2.1447e-06	6.2608	2.368e-06
	6.2681	3.305e-06	6.2676	2.1414e-06	6.2686	2.3693e-06
	6.2759	3.3035e-06	6.2754	2.141e-06	6.2764	2.3665e-06
	6.2837	3.3003e-06	6.2833	2.1382e-06	6.2842	2.3665e-06
	6.2915	3.298e-06	6.2911	2.1354e-06	6.292	2.3639e-06
	6.2993	3.2969e-06	6.2989	2.1342e-06	6.2998	2.3635e-06
	6.3071	3.2949e-06	6.3067	2.134e-06	6.3076	2.3637e-06
	6.3149	3.291e-06	6.3145	2.1332e-06	6.3154	2.3625e-06
	6.3227	3.2862e-06	6.3223	2.1308e-06	6.3232	2.3574e-06
	6.3306	3.2816e-06	6.3301	2.1294e-06	6.331	2.3568e-06
	6.3384	3.28e-06	6.3379	2.1242e-06	6.3388	2.3543e-06
	6.3462	3.2776e-06	6.3457	2.1231e-06	6.3467	2.3533e-06
	6.354	3.275e-06	6.3535	2.1214e-06	6.3545	2.3524e-06
	6.3618	3.2727e-06	6.3613	2.1198e-06	6.3623	2.352e-06
	6.3696	3.2664e-06	6.3691	2.117e-06	6.3701	2.3526e-06
	6.3774	3.2657e-06	6.3769	2.1186e-06	6.3779	2.35e-06
	6.3852	3.2628e-06	6.3848	2.1164e-06	6.3857	2.3512e-06
	6.393	3.2594e-06	6.3926	2.1143e-06	6.3935	2.3492e-06
	6.4008	3.2563e-06	6.4004	2.1146e-06	6.4013	2.3478e-06
	6.4086	3.2546e-06	6.4082	2.1122e-06	6.4091	2.3488e-06
	6.4164	3.2518e-06	6.416	2.1082e-06	6.4169	2.3483e-06
	6.4242	3.2488e-06	6.4238	2.1057e-06	6.4247	2.3481e-06
	6.432	3.2465e-06	6.4316	2.1053e-06	6.4325	2.3476e-06
	6.4399	3.2415e-06	6.4394	2.1038e-06	6.4404	2.3464e-06
	6.4477	3.2389e-06	6.4472	2.1039e-06	6.4482	2.3439e-06
	6.4555	3.2379e-06	6.455	2.1002e-06	6.456	2.3431e-06
	6.4633	3.2334e-06	6.4628	2.0982e-06	6.4638	2.3413e-06
	6.4711	3.231e-06	6.4707	2.0985e-06	6.4716	2.3411e-06
	6.4789	3.2289e-06	6.4785	2.0952e-06	6.4794	2.3412e-06
	6.4867	3.226e-06	6.4863	2.0939e-06	6.4872	2.34e-06
	6.4945	3.2222e-06	6.4941	2.0927e-06	6.495	2.3398e-06
	6.5023	3.2186e-06	6.5019	2.0931e-06	6.5028	2.3401e-06
	6.5101	3.2171e-06	6.5097	2.0915e-06	6.5106	2.34e-06
	6.518	3.2115e-06	6.5175	2.0916e-06	6.5184	2.3379e-06
	6.5258	3.21e-06	6.5253	2.089e-06	6.5262	2.3363e-06
	6.5336	3.2064e-06	6.5331	2.0868e-06	6.534	2.3366e-06
	6.5414	3.2025e-06	6.5409	2.0856e-06	6.5418	2.3357e-06
	6.5492	3.1993e-06	6.5487	2.0844e-06	6.5496	2.3356e-06
	6.557	3.1967e-06	6.5565	2.0812e-06	6.5574	2.3359e-06
	6.5648	3.195e-06	6.5644	2.0806e-06	6.5652	2.3334e-06
	6.5726	3.1897e-06	6.5722	2.0782e-06	6.573	2.3337e-06
	6.5804	3.1862e-06	6.58	2.0766e-06	6.5808	2.3319e-06
	6.5882	3.1834e-06	6.5878	2.0756e-06	6.5886	2.3315e-06
	6.596	3.1812e-06	6.5956	2.0728e-06	6.5965	2.3295e-06
	6.6038	3.1772e-06	6.6034	2.0714e-06	6.6043	2.3302e-06
	6.6117	3.175e-06	6.6112	2.0714e-06	6.6121	2.3304e-06
	6.6195	3.1704e-06	6.619	2.0707e-06	6.6199	2.3286e-06
	6.6273	3.1676e-06	6.6268	2.0678e-06	6.6277	2.3285e-06
	6.6351	3.166e-06	6.6346	2.0654e-06	6.6355	2.3278e-06
	6.6429	3.1619e-06	6.6424	2.0638e-06	6.6433	2.3286e-06
	6.6507	3.1585e-06	6.6502	2.0616e-06	6.6511	2.3262e-06
	6.6585	3.1554e-06	6.658	2.0609e-06	6.6589	2.3265e-06
	6.6663	3.1536e-06	6.6659	2.0597e-06	6.6667	2.3252e-06
	6.6742	3.1505e-06	6.6737	2.0577e-06	6.6745	2.3244e-06
	6.682	3.1484e-06	6.6815	2.0555e-06	6.6823	2.3262e-06
	6.6898	3.1425e-06	6.6893	2.0541e-06	6.6901	2.3224e-06
	6.6976	3.1429e-06	6.6971	2.0529e-06	6.6979	2.3232e-06
	6.7054	3.1385e-06	6.7049	2.051e-06	6.7057	2.3223e-06
	6.7132	3.1364e-06	6.7127	2.0485e-06	6.7135	2.3213e-06
	6.721	3.1338e-06	6.7205	2.0487e-06	6.7213	2.3211e-06
	6.7288	3.1297e-06	6.7283	2.0472e-06	6.7292	2.3196e-06
	6.7366	3.1282e-06	6.7361	2.0466e-06	6.737	2.3191e-06
	6.7444	3.1251e-06	6.7439	2.0433e-06	6.7448	2.3169e-06
	6.7523	3.1247e-06	6.7517	2.0435e-06	6.7526	2.3185e-06
	6.7601	3.12e-06	6.7596	2.0404e-06	6.7604	2.3174e-06
	6.7679	3.1171e-06	6.7674	2.0409e-06	6.7682	2.3178e-06
	6.7757	3.1165e-06	6.7752	2.0404e-06	6.776	2.3196e-06
	6.7835	3.1128e-06	6.783	2.0388e-06	6.7838	2.3186e-06
	6.7913	3.1112e-06	6.7908	2.0368e-06	6.7916	2.3181e-06
	6.7991	3.1096e-06	6.7986	2.0361e-06	6.7993	2.3176e-06
	6.8069	3.1069e-06	6.8064	2.0334e-06	6.8071	2.3167e-06
	6.8147	3.1036e-06	6.8142	2.0323e-06	6.8149	2.3156e-06
	6.8225	3.1011e-06	6.822	2.0325e-06	6.8227	2.3145e-06
	6.8303	3.0984e-06	6.8298	2.0304e-06	6.8305	2.3126e-06
	6.8381	3.095e-06	6.8376	2.0295e-06	6.8383	2.3125e-06
	6.846	3.0939e-06	6.8454	2.0265e-06	6.8461	2.3145e-06
	6.8538	3.0908e-06	6.8533	2.0271e-06	6.8539	2.3122e-06
	6.8616	3.0884e-06	6.8611	2.0237e-06	6.8616	2.3115e-06
	6.8694	3.0869e-06	6.8689	2.0215e-06	6.8694	2.3114e-06
	6.8772	3.0845e-06	6.8767	2.019e-06	6.8772	2.3071e-06
	6.885	3.0833e-06	6.8845	2.0175e-06	6.885	2.3076e-06
	6.8928	3.079e-06	6.8923	2.0159e-06	6.8928	2.3059e-06
	6.9006	3.0756e-06	6.9001	2.0159e-06	6.9006	2.3062e-06
	6.9084	3.0737e-06	6.9079	2.0141e-06	6.9084	2.3049e-06
	6.9162	3.0734e-06	6.9157	2.0123e-06	6.9162	2.3036e-06
	6.924	3.0707e-06	6.9235	2.0111e-06	6.924	2.3037e-06
	6.9318	3.0658e-06	6.9313	2.0096e-06	6.9318	2.3012e-06
	6.9397	3.0656e-06	6.9391	2.0069e-06	6.9396	2.3003e-06
	6.9475	3.0638e-06	6.947	2.0074e-06	6.9474	2.2998e-06
	6.9553	3.0596e-06	6.9548	2.0074e-06	6.9552	2.2999e-06
	6.9631	3.0583e-06	6.9626	2.0059e-06	6.9629	2.2984e-06
	6.9709	3.055e-06	6.9704	2.0038e-06	6.9707	2.2988e-06
	6.9787	3.0516e-06	6.9782	2.0022e-06	6.9785	2.2986e-06
	6.9865	3.0514e-06	6.986	2.0011e-06	6.9862	2.2982e-06
	6.9943	3.0487e-06	6.9938	1.9985e-06	6.994	2.2962e-06
	7.0021	3.0466e-06	7.0016	1.9982e-06	7.0017	2.2955e-06
	7.0099	3.0445e-06	7.0094	1.9996e-06	7.0095	2.2944e-06
	7.0177	3.0418e-06	7.0172	1.9991e-06	7.0173	2.294e-06
	7.0255	3.0396e-06	7.025	1.998e-06	7.0251	2.293e-06
	7.0334	3.0362e-06	7.0328	1.997e-06	7.0329	2.2947e-06
	7.0412	3.0351e-06	7.0406	1.9951e-06	7.0407	2.2921e-06
	7.049	3.032e-06	7.0485	1.9934e-06	7.0485	2.292e-06
	7.0568	3.0319e-06	7.0563	1.9918e-06	7.0563	2.2913e-06
	7.0646	3.0282e-06	7.0641	1.9908e-06	7.0641	2.2902e-06
	7.0724	3.0262e-06	7.0719	1.9891e-06	7.0719	2.2894e-06
	7.0802	3.0227e-06	7.0797	1.9847e-06	7.0797	2.2872e-06
	7.088	3.0202e-06	7.0875	1.9824e-06	7.0875	2.2876e-06
	7.0958	3.0185e-06	7.0953	1.9819e-06	7.0953	2.2846e-06
	7.1036	3.0185e-06	7.1031	1.9802e-06	7.1032	2.2844e-06
	7.1114	3.0145e-06	7.1109	1.9785e-06	7.111	2.2824e-06
	7.1192	3.0122e-06	7.1187	1.978e-06	7.1188	2.286e-06
	7.1271	3.0106e-06	7.1266	1.9776e-06	7.1266	2.286e-06
	7.1349	3.007e-06	7.1344	1.9754e-06	7.1344	2.2856e-06
	7.1427	3.0053e-06	7.1422	1.9735e-06	7.1422	2.284e-06
	7.1505	3.0028e-06	7.15	1.9721e-06	7.15	2.2853e-06
	7.1583	3.0006e-06	7.1578	1.9703e-06	7.1578	2.2824e-06
	7.1661	2.9979e-06	7.1656	1.9705e-06	7.1656	2.2835e-06
	7.1739	2.9981e-06	7.1734	1.968e-06	7.1734	2.2819e-06
	7.1817	2.9938e-06	7.1812	1.9674e-06	7.1812	2.2816e-06
	7.1895	2.991e-06	7.189	1.9658e-06	7.189	2.2799e-06
	7.1973	2.9884e-06	7.1968	1.9647e-06	7.1968	2.2781e-06
	7.2051	2.9875e-06	7.2046	1.9628e-06	7.2046	2.2798e-06
	7.2129	2.9837e-06	7.2124	1.9629e-06	7.2125	2.279e-06
	7.2207	2.9806e-06	7.2202	1.9608e-06	7.2203	2.2782e-06
	7.2286	2.9796e-06	7.228	1.9594e-06	7.2281	2.2784e-06
	7.2364	2.9768e-06	7.2359	1.9563e-06	7.2359	2.2768e-06
	7.2442	2.9753e-06	7.2437	1.9552e-06	7.2437	2.2777e-06
	7.252	2.9717e-06	7.2515	1.9547e-06	7.2515	2.276e-06
	7.2598	2.9702e-06	7.2593	1.9532e-06	7.2593	2.2743e-06
	7.2676	2.9673e-06	7.2671	1.9535e-06	7.2671	2.2752e-06
	7.2754	2.9663e-06	7.2749	1.9509e-06	7.2749	2.2747e-06
	7.2832	2.9633e-06	7.2827	1.9499e-06	7.2827	2.2754e-06
	7.291	2.9614e-06	7.2905	1.9462e-06	7.2905	2.2751e-06
	7.2988	2.9602e-06	7.2983	1.9452e-06	7.2983	2.2749e-06
	7.3066	2.9582e-06	7.3061	1.947e-06	7.3061	2.2716e-06
	7.3145	2.9562e-06	7.3139	1.9442e-06	7.314	2.2737e-06
	7.3223	2.9535e-06	7.3218	1.9405e-06	7.3218	2.2704e-06
	7.3301	2.9512e-06	7.3296	1.9398e-06	7.3296	2.2706e-06
	7.3379	2.9487e-06	7.3374	1.9404e-06	7.3374	2.2701e-06
	7.3457	2.9468e-06	7.3452	1.9392e-06	7.3452	2.2682e-06
	7.3535	2.9441e-06	7.353	1.9386e-06	7.353	2.2668e-06
	7.3613	2.9401e-06	7.3608	1.9358e-06	7.3608	2.2675e-06
	7.3691	2.9397e-06	7.3686	1.9337e-06	7.3686	2.2675e-06
	7.3769	2.9363e-06	7.3764	1.932e-06	7.3764	2.2665e-06
	7.3847	2.9356e-06	7.3842	1.9305e-06	7.3842	2.2659e-06
	7.3925	2.934e-06	7.392	1.9292e-06	7.392	2.2648e-06
	7.4003	2.931e-06	7.3998	1.9281e-06	7.3998	2.264e-06
	7.4082	2.9302e-06	7.4076	1.9277e-06	7.4076	2.2645e-06
	7.416	2.9299e-06	7.4154	1.9252e-06	7.4154	2.2677e-06
	7.4238	2.9278e-06	7.4233	1.9248e-06	7.4233	2.267e-06
	7.4316	2.924e-06	7.4311	1.9242e-06	7.4311	2.266e-06
	7.4394	2.9204e-06	7.4389	1.9202e-06	7.4389	2.2641e-06
	7.4472	2.9187e-06	7.4467	1.92e-06	7.4467	2.2659e-06
	7.455	2.9181e-06	7.4545	1.919e-06	7.4545	2.2646e-06
	7.4628	2.9169e-06	7.4623	1.9196e-06	7.4623	2.2643e-06
	7.4706	2.9125e-06	7.4701	1.9171e-06	7.4701	2.2635e-06
	7.4784	2.9102e-06	7.4779	1.9164e-06	7.4779	2.2623e-06
	7.4862	2.9084e-06	7.4857	1.9156e-06	7.4857	2.2639e-06
	7.494	2.908e-06	7.4935	1.913e-06	7.4935	2.2629e-06
	7.5018	2.9044e-06	7.5013	1.9122e-06	7.5013	2.2621e-06
	7.5097	2.9004e-06	7.5092	1.9104e-06	7.5092	2.2609e-06
	7.5175	2.8986e-06	7.517	1.9093e-06	7.517	2.2589e-06
	7.5253	2.8986e-06	7.5248	1.9075e-06	7.5248	2.2612e-06
	7.5331	2.8949e-06	7.5326	1.9054e-06	7.5326	2.2607e-06
	7.5409	2.8935e-06	7.5404	1.9027e-06	7.5404	2.2589e-06
	7.5487	2.8912e-06	7.5482	1.9018e-06	7.5482	2.2576e-06
	7.5565	2.8888e-06	7.556	1.9006e-06	7.556	2.258e-06
	7.5643	2.8859e-06	7.5638	1.9012e-06	7.5638	2.257e-06
	7.5721	2.8848e-06	7.5716	1.8984e-06	7.5716	2.2574e-06
	7.5799	2.8834e-06	7.5794	1.8972e-06	7.5794	2.2557e-06
	7.5877	2.8814e-06	7.5872	1.8964e-06	7.5873	2.2553e-06
	7.5955	2.8782e-06	7.595	1.892e-06	7.5951	2.2553e-06
	7.6034	2.8765e-06	7.6029	1.8931e-06	7.6029	2.2531e-06
	7.6112	2.874e-06	7.6107	1.8926e-06	7.6107	2.2522e-06
	7.619	2.8698e-06	7.6185	1.8914e-06	7.6185	2.2526e-06
	7.6268	2.8689e-06	7.6263	1.889e-06	7.6263	2.2518e-06
	7.6346	2.8662e-06	7.6341	1.8879e-06	7.6341	2.2506e-06
	7.6424	2.8617e-06	7.6419	1.8849e-06	7.6419	2.2496e-06
	7.6502	2.8611e-06	7.6497	1.883e-06	7.6498	2.2498e-06
	7.658	2.8576e-06	7.6575	1.8826e-06	7.6576	2.2491e-06
	7.6658	2.8572e-06	7.6653	1.8817e-06	7.6654	2.2473e-06
	7.6736	2.8543e-06	7.6731	1.8816e-06	7.6732	2.2489e-06
	7.6814	2.8529e-06	7.6809	1.8791e-06	7.681	2.2467e-06
	7.6892	2.8494e-06	7.6887	1.8775e-06	7.6888	2.2465e-06
	7.697	2.8476e-06	7.6966	1.8751e-06	7.6966	2.2452e-06
	7.7049	2.8443e-06	7.7044	1.8754e-06	7.7044	2.2445e-06
	7.7127	2.8444e-06	7.7122	1.8742e-06	7.7122	2.2454e-06
	7.7205	2.8411e-06	7.72	1.8736e-06	7.72	2.2433e-06
	7.7283	2.8387e-06	7.7278	1.8711e-06	7.7278	2.2432e-06
	7.7361	2.8374e-06	7.7356	1.8697e-06	7.7356	2.2428e-06
	7.7439	2.8352e-06	7.7434	1.8681e-06	7.7434	2.2421e-06
	7.7517	2.8337e-06	7.7512	1.8653e-06	7.7512	2.2405e-06
	7.7595	2.8305e-06	7.759	1.8635e-06	7.7591	2.2394e-06
	7.7673	2.8283e-06	7.7668	1.8644e-06	7.7669	2.2404e-06
	7.7751	2.8264e-06	7.7746	1.8633e-06	7.7747	2.2372e-06
	7.7829	2.8222e-06	7.7824	1.8603e-06	7.7825	2.2379e-06
	7.7907	2.8213e-06	7.7903	1.8586e-06	7.7903	2.2379e-06
	7.7985	2.8189e-06	7.7981	1.8585e-06	7.7981	2.2381e-06
	7.8064	2.8165e-06	7.8059	1.8573e-06	7.8059	2.2385e-06
	7.8142	2.8138e-06	7.8137	1.8566e-06	7.8137	2.2363e-06
	7.822	2.8117e-06	7.8215	1.8558e-06	7.8215	2.2347e-06
	7.8298	2.8102e-06	7.8293	1.8549e-06	7.8293	2.2369e-06
	7.8376	2.8089e-06	7.8371	1.8532e-06	7.8371	2.234e-06
	7.8454	2.8059e-06	7.8449	1.8534e-06	7.8449	2.2347e-06
	7.8532	2.8016e-06	7.8527	1.8521e-06	7.8527	2.2325e-06
	7.861	2.8008e-06	7.8605	1.8496e-06	7.8605	2.2337e-06
	7.8688	2.7978e-06	7.8683	1.8499e-06	7.8684	2.2318e-06
	7.8766	2.7983e-06	7.8761	1.8465e-06	7.8762	2.2329e-06
	7.8845	2.7943e-06	7.8839	1.8457e-06	7.884	2.2271e-06
	7.8923	2.7919e-06	7.8918	1.8449e-06	7.8918	2.2246e-06
	7.9001	2.7918e-06	7.8996	1.8395e-06	7.8996	2.2245e-06
	7.9079	2.7873e-06	7.9074	1.8396e-06	7.9074	2.2255e-06
	7.9157	2.7848e-06	7.9152	1.8384e-06	7.9152	2.223e-06
	7.9235	2.7814e-06	7.923	1.8373e-06	7.923	2.2223e-06
	7.9313	2.7795e-06	7.9308	1.8358e-06	7.9308	2.2234e-06
	7.9391	2.7759e-06	7.9386	1.8347e-06	7.9386	2.2208e-06
	7.9469	2.7761e-06	7.9464	1.8315e-06	7.9464	2.2197e-06
	7.9547	2.7739e-06	7.9542	1.8318e-06	7.9542	2.2213e-06
	7.9625	2.7713e-06	7.962	1.8296e-06	7.962	2.2218e-06
	7.9703	2.7687e-06	7.9698	1.8285e-06	7.9698	2.2217e-06
	7.9781	2.7676e-06	7.9776	1.8269e-06	7.9776	2.224e-06
	7.9859	2.7662e-06	7.9855	1.828e-06	7.9854	2.222e-06
	7.9937	2.7646e-06	7.9933	1.8246e-06	7.9932	2.22e-06
	8.0015	2.7612e-06	8.0011	1.8231e-06	8.0011	2.2187e-06
	8.0093	2.7576e-06	8.0089	1.8223e-06	8.0089	2.2188e-06
	8.0171	2.7563e-06	8.0167	1.8224e-06	8.0167	2.218e-06
	8.025	2.7534e-06	8.0245	1.8207e-06	8.0245	2.2176e-06
	8.0328	2.7515e-06	8.0323	1.8194e-06	8.0323	2.2198e-06
	8.0406	2.7497e-06	8.0401	1.819e-06	8.0401	2.2193e-06
	8.0484	2.7481e-06	8.0479	1.8177e-06	8.0479	2.2175e-06
	8.0562	2.7436e-06	8.0557	1.8161e-06	8.0557	2.2181e-06
	8.064	2.7421e-06	8.0635	1.815e-06	8.0636	2.2168e-06
	8.0718	2.7396e-06	8.0713	1.8134e-06	8.0714	2.2168e-06
	8.0796	2.7374e-06	8.0792	1.8118e-06	8.0792	2.216e-06
	8.0874	2.7346e-06	8.087	1.8106e-06	8.087	2.2162e-06
	8.0952	2.7319e-06	8.0948	1.8098e-06	8.0948	2.2151e-06
	8.103	2.7315e-06	8.1026	1.8073e-06	8.1026	2.2159e-06
	8.1109	2.7307e-06	8.1104	1.8043e-06	8.1104	2.2145e-06
	8.1187	2.7274e-06	8.1182	1.8036e-06	8.1182	2.2138e-06
	8.1265	2.7241e-06	8.126	1.803e-06	8.126	2.214e-06
	8.1343	2.7227e-06	8.1338	1.8008e-06	8.1338	2.2131e-06
	8.1421	2.7192e-06	8.1416	1.8003e-06	8.1416	2.2142e-06
	8.1499	2.7175e-06	8.1494	1.7997e-06	8.1494	2.2144e-06
	8.1577	2.7134e-06	8.1572	1.7984e-06	8.1572	2.2126e-06
	8.1655	2.7125e-06	8.165	1.7953e-06	8.165	2.2129e-06
	8.1733	2.7096e-06	8.1729	1.7958e-06	8.1729	2.2132e-06
	8.1811	2.7068e-06	8.1807	1.7948e-06	8.1807	2.2116e-06
	8.1889	2.7058e-06	8.1885	1.7927e-06	8.1885	2.21e-06
	8.1967	2.7042e-06	8.1963	1.7909e-06	8.1963	2.2101e-06
	8.2045	2.7022e-06	8.2041	1.7891e-06	8.2041	2.2109e-06
	8.2124	2.7013e-06	8.2119	1.79e-06	8.2119	2.2094e-06
	8.2202	2.6986e-06	8.2197	1.787e-06	8.2197	2.2082e-06
	8.228	2.6939e-06	8.2275	1.7856e-06	8.2275	2.208e-06
	8.2358	2.6956e-06	8.2353	1.7838e-06	8.2353	2.2098e-06
	8.2436	2.6912e-06	8.2431	1.784e-06	8.2431	2.2066e-06
	8.2514	2.6904e-06	8.2509	1.7822e-06	8.2509	2.2039e-06
	8.2592	2.6893e-06	8.2587	1.7806e-06	8.2587	2.2048e-06
	8.267	2.6902e-06	8.2666	1.7798e-06	8.2665	2.2029e-06
	8.2748	2.6895e-06	8.2744	1.7779e-06	8.2744	2.2033e-06
	8.2826	2.6856e-06	8.2822	1.7769e-06	8.2822	2.2018e-06
	8.2904	2.6839e-06	8.29	1.7759e-06	8.29	2.2016e-06
	8.2982	2.6821e-06	8.2978	1.7751e-06	8.2978	2.2017e-06
	8.306	2.6813e-06	8.3056	1.7727e-06	8.3056	2.1997e-06
	8.3139	2.6777e-06	8.3134	1.7719e-06	8.3134	2.2004e-06
	8.3217	2.6769e-06	8.3212	1.7697e-06	8.3212	2.1998e-06
	8.3295	2.6734e-06	8.329	1.7679e-06	8.329	2.1986e-06
	8.3373	2.6713e-06	8.3368	1.767e-06	8.3369	2.1985e-06
	8.3451	2.67e-06	8.3446	1.766e-06	8.3447	2.1976e-06
	8.3529	2.6688e-06	8.3524	1.7658e-06	8.3525	2.1979e-06
	8.3607	2.665e-06	8.3602	1.7622e-06	8.3603	2.1948e-06
	8.3685	2.6633e-06	8.3681	1.7631e-06	8.3681	2.1945e-06
	8.3763	2.6616e-06	8.3759	1.7592e-06	8.3759	2.1963e-06
	8.3841	2.6582e-06	8.3836	1.7597e-06	8.3837	2.195e-06
	8.392	2.6557e-06	8.3915	1.758e-06	8.3916	2.194e-06
	8.3998	2.6557e-06	8.3993	1.7564e-06	8.3994	2.1931e-06
	8.4076	2.6536e-06	8.4071	1.7549e-06	8.4072	2.1934e-06
	8.4154	2.6497e-06	8.4149	1.754e-06	8.415	2.1937e-06
	8.4232	2.6483e-06	8.4227	1.7532e-06	8.4228	2.1934e-06
	8.431	2.6466e-06	8.4305	1.7518e-06	8.4306	2.1911e-06
	8.4388	2.6447e-06	8.4383	1.752e-06	8.4384	2.1907e-06
	8.4466	2.6441e-06	8.4461	1.7505e-06	8.4462	2.1907e-06
	8.4544	2.642e-06	8.4539	1.7479e-06	8.454	2.1892e-06
	8.4622	2.6397e-06	8.4617	1.7476e-06	8.4618	2.1892e-06
	8.47	2.6375e-06	8.4695	1.7458e-06	8.4696	2.1887e-06
	8.4779	2.6361e-06	8.4773	1.7417e-06	8.4775	2.1891e-06
	8.4857	2.6347e-06	8.4851	1.7431e-06	8.4853	2.1882e-06
	8.4935	2.6329e-06	8.4929	1.7438e-06	8.4931	2.1856e-06
	8.5013	2.6319e-06	8.5007	1.7438e-06	8.5009	2.1861e-06
	8.5091	2.6285e-06	8.5086	1.7421e-06	8.5087	2.1861e-06
	8.5169	2.6258e-06	8.5164	1.7411e-06	8.5165	2.1845e-06
	8.5247	2.6239e-06	8.5242	1.7392e-06	8.5243	2.1831e-06
	8.5325	2.6221e-06	8.532	1.7392e-06	8.5321	2.1828e-06
	8.5403	2.6187e-06	8.5398	1.7325e-06	8.5399	2.1847e-06
	8.5481	2.6175e-06	8.5476	1.7319e-06	8.5477	2.1814e-06
	8.5559	2.6157e-06	8.5554	1.7297e-06	8.5555	2.1813e-06
	8.5637	2.6141e-06	8.5632	1.7287e-06	8.5633	2.181e-06
	8.5715	2.6112e-06	8.571	1.7264e-06	8.5711	2.1804e-06
	8.5794	2.61e-06	8.5788	1.7244e-06	8.5789	2.1835e-06
	8.5872	2.6073e-06	8.5866	1.7239e-06	8.5868	2.1818e-06
	8.595	2.6054e-06	8.5944	1.7229e-06	8.5946	2.1799e-06
	8.6028	2.6033e-06	8.6023	1.7212e-06	8.6024	2.18e-06
	8.6106	2.6012e-06	8.6101	1.7191e-06	8.6102	2.179e-06
	8.6184	2.5991e-06	8.6179	1.7198e-06	8.618	2.1806e-06
	8.6262	2.5973e-06	8.6257	1.7178e-06	8.6258	2.178e-06
	8.634	2.5963e-06	8.6335	1.7166e-06	8.6336	2.1773e-06
	8.6418	2.5933e-06	8.6413	1.715e-06	8.6414	2.1769e-06
	8.6496	2.5924e-06	8.6491	1.7151e-06	8.6492	2.1756e-06
	8.6574	2.5892e-06	8.6569	1.7121e-06	8.657	2.1747e-06
	8.6652	2.5869e-06	8.6647	1.7106e-06	8.6648	2.1749e-06
	8.673	2.5843e-06	8.6725	1.7102e-06	8.6727	2.1749e-06
	8.6809	2.5835e-06	8.6803	1.7082e-06	8.6805	2.1752e-06
	8.6887	2.5802e-06	8.6881	1.7081e-06	8.6883	2.1745e-06
	8.6965	2.5781e-06	8.6959	1.7057e-06	8.6961	2.1741e-06
	8.7043	2.5782e-06	8.7037	1.7047e-06	8.7039	2.1735e-06
	8.7121	2.575e-06	8.7115	1.704e-06	8.7117	2.173e-06
	8.7199	2.5734e-06	8.7193	1.7034e-06	8.7195	2.1726e-06
	8.7277	2.5706e-06	8.7272	1.7024e-06	8.7273	2.1705e-06
	8.7355	2.57e-06	8.735	1.6996e-06	8.7351	2.1699e-06
	8.7433	2.5662e-06	8.7428	1.6991e-06	8.7429	2.17e-06
	8.7511	2.5655e-06	8.7506	1.6984e-06	8.7507	2.1695e-06
	8.7589	2.5642e-06	8.7584	1.699e-06	8.7585	2.1685e-06
	8.7668	2.5634e-06	8.7662	1.6999e-06	8.7664	2.1691e-06
	8.7746	2.5598e-06	8.774	1.699e-06	8.7742	2.1691e-06
	8.7824	2.5582e-06	8.7818	1.6954e-06	8.782	2.1689e-06
	8.7902	2.556e-06	8.7896	1.6945e-06	8.7898	2.1685e-06
	8.798	2.5543e-06	8.7974	1.6933e-06	8.7976	2.1661e-06
	8.8058	2.5515e-06	8.8052	1.6909e-06	8.8054	2.1653e-06
	8.8136	2.5482e-06	8.813	1.6912e-06	8.8132	2.1659e-06
	8.8214	2.546e-06	8.8208	1.6897e-06	8.821	2.164e-06
	8.8292	2.5448e-06	8.8286	1.6879e-06	8.8288	2.1648e-06
	8.837	2.5418e-06	8.8363	1.6864e-06	8.8366	2.1633e-06
	8.8448	2.5405e-06	8.8441	1.6874e-06	8.8444	2.1632e-06
	8.8526	2.5363e-06	8.8519	1.6854e-06	8.8522	2.1632e-06
	8.8605	2.5355e-06	8.8597	1.6823e-06	8.8601	2.1612e-06
	8.8683	2.5348e-06	8.8675	1.6814e-06	8.8679	2.1615e-06
	8.8761	2.5322e-06	8.8753	1.682e-06	8.8757	2.1611e-06
	8.8839	2.5305e-06	8.8831	1.6806e-06	8.8835	2.1604e-06
	8.8917	2.5271e-06	8.8909	1.679e-06	8.8913	2.1598e-06
	8.8995	2.526e-06	8.8986	1.6779e-06	8.8991	2.1579e-06
	8.9073	2.5233e-06	8.9064	1.6783e-06	8.9069	2.1534e-06
	8.9151	2.523e-06	8.9141	1.6745e-06	8.9147	2.1566e-06
	8.9229	2.5197e-06	8.9218	1.6741e-06	8.9225	2.1569e-06
	8.9307	2.5178e-06	8.9296	1.6723e-06	8.9303	2.159e-06
	8.9385	2.516e-06	8.9373	1.6717e-06	8.9381	2.1549e-06
	8.9463	2.5117e-06	8.9451	1.6705e-06	8.9459	2.1569e-06
	8.9542	2.5102e-06	8.9529	1.6697e-06	8.9538	2.1544e-06
	8.962	2.5077e-06	8.9607	1.6689e-06	8.9616	2.1546e-06
	8.9698	2.5063e-06	8.9685	1.6693e-06	8.9694	2.1541e-06
	8.9776	2.5039e-06	8.9763	1.6674e-06	8.9772	2.1539e-06
	8.9854	2.5035e-06	8.9841	1.6644e-06	8.985	2.1538e-06
	8.9932	2.4986e-06	8.9919	1.6625e-06	8.9928	2.1546e-06
	9.001	2.4962e-06	8.9997	1.6608e-06	9.0006	2.1527e-06
	9.0088	2.4941e-06	9.0075	1.6587e-06	9.0084	2.1515e-06
	9.0166	2.4947e-06	9.0153	1.657e-06	9.0162	2.1523e-06
	9.0244	2.4909e-06	9.0231	1.6563e-06	9.024	2.1511e-06
	9.0322	2.4876e-06	9.0309	1.6569e-06	9.0318	2.1515e-06
	9.04	2.4849e-06	9.0386	1.6559e-06	9.0396	2.1499e-06
	9.0479	2.4825e-06	9.0464	1.6533e-06	9.0474	2.1488e-06
	9.0557	2.4826e-06	9.0542	1.652e-06	9.0553	2.1491e-06
	9.0635	2.4799e-06	9.062	1.6504e-06	9.0631	2.1482e-06
	9.0713	2.4805e-06	9.0698	1.6492e-06	9.0709	2.149e-06
	9.0791	2.474e-06	9.0776	1.6476e-06	9.0787	2.1478e-06
	9.0869	2.4735e-06	9.0854	1.6478e-06	9.0865	2.1455e-06
	9.0947	2.4709e-06	9.0932	1.6477e-06	9.0943	2.1446e-06
	9.1025	2.4696e-06	9.1011	1.6455e-06	9.1021	2.1441e-06
	9.1103	2.4654e-06	9.1089	1.6441e-06	9.1099	2.1434e-06
	9.1181	2.4634e-06	9.1167	1.6425e-06	9.1177	2.1433e-06
	9.1259	2.4618e-06	9.1245	1.6419e-06	9.1255	2.1433e-06
	9.1337	2.46e-06	9.1323	1.6395e-06	9.1333	2.1424e-06
	9.1416	2.4572e-06	9.1401	1.638e-06	9.1411	2.1417e-06
	9.1494	2.4562e-06	9.1479	1.6362e-06	9.149	2.1418e-06
	9.1572	2.4536e-06	9.1557	1.6364e-06	9.1568	2.14e-06
	9.165	2.4513e-06	9.1635	1.6348e-06	9.1646	2.1408e-06
	9.1728	2.4495e-06	9.1713	1.6333e-06	9.1724	2.1399e-06
	9.1806	2.446e-06	9.1791	1.6319e-06	9.1802	2.1387e-06
	9.1884	2.4446e-06	9.1869	1.6304e-06	9.188	2.1376e-06
	9.1962	2.4418e-06	9.1948	1.6288e-06	9.1958	2.1375e-06
	9.204	2.4404e-06	9.2026	1.629e-06	9.2036	2.1379e-06
	9.2118	2.4389e-06	9.2104	1.6281e-06	9.2114	2.1366e-06
	9.2196	2.4377e-06	9.2182	1.6264e-06	9.2192	2.1371e-06
	9.2274	2.4354e-06	9.226	1.6262e-06	9.227	2.1366e-06
	9.2353	2.4326e-06	9.2338	1.6242e-06	9.2348	2.1372e-06
	9.243	2.4318e-06	9.2416	1.6228e-06	9.2427	2.1363e-06
	9.2509	2.4288e-06	9.2494	1.6213e-06	9.2505	2.1352e-06
	9.2587	2.4264e-06	9.2572	1.6208e-06	9.2583	2.1342e-06
	9.2665	2.4259e-06	9.265	1.6202e-06	9.2661	2.1346e-06
	9.2743	2.4225e-06	9.2728	1.6187e-06	9.2739	2.1341e-06
	9.2821	2.4222e-06	9.2806	1.6188e-06	9.2817	2.1326e-06
	9.2899	2.4206e-06	9.2884	1.6136e-06	9.2895	2.1331e-06
	9.2977	2.419e-06	9.2962	1.6137e-06	9.2973	2.1343e-06
	9.3055	2.4175e-06	9.304	1.6124e-06	9.3051	2.1325e-06
	9.3133	2.4141e-06	9.3118	1.6131e-06	9.3129	2.1281e-06
	9.3211	2.4126e-06	9.3196	1.6109e-06	9.3207	2.125e-06
	9.329	2.4095e-06	9.3274	1.6106e-06	9.3286	2.1262e-06
	9.3368	2.4061e-06	9.3352	1.6095e-06	9.3364	2.1263e-06
	9.3446	2.4039e-06	9.3431	1.6075e-06	9.3442	2.1253e-06
	9.3524	2.4016e-06	9.3509	1.6068e-06	9.352	2.125e-06
	9.3602	2.3982e-06	9.3587	1.6058e-06	9.3598	2.1254e-06
	9.368	2.3938e-06	9.3665	1.6066e-06	9.3676	2.124e-06
	9.3758	2.3912e-06	9.3743	1.6046e-06	9.3754	2.123e-06
	9.3836	2.3864e-06	9.3821	1.602e-06	9.3832	2.1236e-06
	9.3914	2.38e-06	9.3899	1.6017e-06	9.391	2.1214e-06
	9.3992	2.3751e-06	9.3977	1.6014e-06	9.3988	2.1208e-06
	9.407	2.366e-06	9.4055	1.6003e-06	9.4066	2.119e-06
	9.4148	2.3581e-06	9.4133	1.5996e-06	9.4144	2.1199e-06
	9.4227	2.3494e-06	9.4211	1.5976e-06	9.4222	2.1204e-06
	9.4305	2.3396e-06	9.4289	1.597e-06	9.4301	2.1195e-06
	9.4383	2.3284e-06	9.4367	1.5976e-06	9.4379	2.1195e-06
	9.4461	2.3161e-06	9.4445	1.5985e-06	9.4457	2.119e-06
	9.4539	2.3009e-06	9.4523	1.597e-06	9.4535	2.1182e-06
	9.4617	2.2837e-06	9.4601	1.5965e-06	9.4613	2.1158e-06
	9.4695	2.2597e-06	9.4679	1.5963e-06	9.4691	2.1162e-06
	9.4773	2.2283e-06	9.4757	1.5941e-06	9.4769	2.1149e-06
	9.4851	2.1699e-06	9.4835	1.5922e-06	9.4847	2.1161e-06
	10.1739	1.48781e-10	9.4913	1.5925e-06	9.4925	2.1138e-06
	10.2471	1.50183e-10	9.4991	1.5923e-06	9.5003	2.1137e-06
	10.3202	1.50547e-10	9.507	1.5925e-06	9.5081	2.1177e-06
	10.3933	1.47709e-10	9.5148	1.591e-06	9.5159	2.1162e-06
	10.4665	1.48655e-10	9.5226	1.5938e-06	9.5238	2.1166e-06
	10.5396	1.52412e-10	9.5304	1.5912e-06	9.5316	2.1151e-06
	10.6127	1.48217e-10	9.5381	1.5895e-06	9.5394	2.1127e-06
	10.6859	1.48055e-10	9.5459	1.5908e-06	9.5472	2.1124e-06
	10.759	1.51581e-10	9.5537	1.5905e-06	9.555	2.1127e-06
	10.8321	1.51091e-10	9.5615	1.5896e-06	9.5628	2.1113e-06
	10.9053	1.51802e-10	9.5693	1.5884e-06	9.5706	2.1122e-06
	10.9784	1.53878e-10	9.5771	1.5874e-06	9.5784	2.1101e-06
	11.0515	1.52959e-10	9.5849	1.5861e-06	9.5862	2.1103e-06
	11.1247	1.52495e-10	9.5927	1.5853e-06	9.594	2.1092e-06
	11.1978	1.53832e-10	9.6005	1.5847e-06	9.6018	2.1067e-06
	11.2709	1.5218e-10	9.6082	1.586e-06	9.6096	2.1071e-06
	11.344	1.51796e-10	9.616	1.5829e-06	9.6175	2.1051e-06
	11.4172	1.55815e-10	9.6237	1.5828e-06	9.6253	2.103e-06
	11.4903	1.56332e-10	9.6315	1.5814e-06	9.6331	2.1007e-06
	11.5634	1.57875e-10	9.6392	1.581e-06	9.6409	2.0999e-06
	11.6366	1.58697e-10	9.6469	1.5779e-06	9.6487	2.098e-06
	11.7097	1.56817e-10	9.6547	1.58e-06	9.6565	2.0952e-06
	11.7828	1.56538e-10	9.6625	1.5794e-06	9.6643	2.0914e-06
	11.856	1.58935e-10	9.6703	1.5789e-06	9.6721	2.0841e-06
	11.9291	1.58229e-10	9.6781	1.577e-06	9.6799	2.0771e-06
	12.0022	1.57194e-10	9.6859	1.5777e-06	9.6877	2.0696e-06
	12.0754	1.59246e-10	9.6937	1.5753e-06	26.8955	1.58721e-16
	12.1485	1.63493e-10	9.7014	1.5754e-06	32.2781	3.1404e-15
	12.2217	1.63637e-10	9.7092	1.5728e-06	37.6608	1.43566e-14
	12.2948	1.64478e-10	9.717	1.5748e-06	42.1538	1.312e-14
	12.3679	1.63945e-10	9.7248	1.5736e-06	47.5365	1.0894e-12
	12.441	1.65668e-10	9.7326	1.5728e-06	51.2795	1.03933e-05
	12.5142	1.66262e-10	9.7404	1.5711e-06	51.4222	1.04021e-05
	12.5873	1.68933e-10	9.7482	1.5711e-06	51.4299	1.03994e-05
	12.6605	1.68196e-10	9.756	1.5708e-06	51.4377	1.04028e-05
	12.7336	1.69141e-10	9.7638	1.5714e-06	51.4455	1.04032e-05
	12.8067	1.71919e-10	9.7716	1.5681e-06	51.4533	1.04002e-05
	12.8799	1.7277e-10	9.7794	1.5672e-06	51.4611	1.04026e-05
	12.953	1.70049e-10	9.7872	1.5668e-06	51.4689	1.03988e-05
	13.0262	1.73704e-10	9.795	1.5652e-06	51.4767	1.04011e-05
	13.0993	1.69515e-10	9.8028	1.5663e-06	51.4845	1.03996e-05
	13.1724	1.69369e-10	9.8106	1.5635e-06	51.4923	1.03977e-05
	13.2456	1.73751e-10	9.8184	1.5639e-06	51.5001	1.03994e-05
	13.3187	1.7388e-10	9.8262	1.5629e-06	51.5079	1.03992e-05
	13.3918	1.7496e-10	9.834	1.5612e-06	51.5158	1.03956e-05
	28.6509	9.0362e-15	9.8419	1.5596e-06	51.5236	1.03975e-05
	34.0335	2.32337e-16	9.8497	1.5602e-06	51.5314	1.03986e-05
	38.5266	9.4512e-15	9.8575	1.5584e-06	51.5392	1.03986e-05
	43.0197	2.3499e-15	9.8653	1.558e-06	51.547	1.0395e-05
	47.5127	1.0894e-12	9.8731	1.5577e-06	51.5548	1.03952e-05
	51.3725	1.10138e-05	9.8809	1.5571e-06	51.5626	1.03946e-05
	51.3799	1.10128e-05	9.8887	1.5558e-06	51.5704	1.03952e-05
	51.3876	1.10145e-05	9.8965	1.554e-06	51.5782	1.03962e-05
	51.3954	1.10119e-05	9.9043	1.5546e-06	51.586	1.03929e-05
	51.4031	1.10147e-05	9.9121	1.5528e-06	51.5938	1.0396e-05
	51.4109	1.10102e-05	9.9199	1.5528e-06	51.6016	1.03965e-05
	51.4187	1.10142e-05	9.9277	1.5522e-06	51.6095	1.03948e-05
	51.4265	1.10124e-05	9.9355	1.5501e-06	51.6173	1.03939e-05
	51.4343	1.10113e-05	9.9434	1.5488e-06	51.6251	1.03929e-05
	51.4421	1.10115e-05	9.9512	1.5475e-06	51.6329	1.03948e-05
	51.4499	1.10119e-05	9.959	1.5468e-06	51.6407	1.03943e-05
	51.4577	1.10111e-05	9.9668	1.5465e-06	51.6485	1.03903e-05
	51.4656	1.10098e-05	9.9746	1.5467e-06	51.6563	1.03933e-05
	51.4734	1.10105e-05	9.9824	1.5455e-06	51.6641	1.03912e-05
	51.4812	1.10094e-05	9.9902	1.5443e-06	51.6719	1.0391e-05
	51.489	1.10094e-05	9.998	1.5438e-06	51.6797	1.03903e-05
	51.4968	1.10094e-05	10.0058	1.5421e-06	51.6875	1.03912e-05
	51.5046	1.10088e-05	10.0136	1.5418e-06	51.6953	1.0391e-05
	51.5124	1.1009e-05	10.0214	1.5408e-06	51.7032	1.03914e-05
	51.5202	1.1009e-05	10.0292	1.5396e-06	51.711	1.03895e-05
	51.528	1.10084e-05	10.037	1.5386e-06	51.7188	1.03903e-05
	51.5358	1.10071e-05	10.0449	1.5389e-06	51.7266	1.03908e-05
	51.5436	1.10079e-05	10.0527	1.5376e-06	51.7344	1.03893e-05
	51.5514	1.10092e-05	10.0605	1.5366e-06	51.7422	1.03906e-05
	51.5593	1.10071e-05	10.0683	1.5354e-06	51.75	1.03874e-05
	51.5671	1.10062e-05	10.0761	1.5343e-06	51.7578	1.0391e-05
	51.5749	1.10075e-05	10.0839	1.5338e-06	51.7656	1.0388e-05
	51.5827	1.10098e-05	10.0917	1.533e-06	51.7734	1.03897e-05
	51.5905	1.10111e-05	10.0995	1.5316e-06	51.7812	1.03891e-05
	51.5983	1.10088e-05	10.1073	1.5305e-06	51.789	1.03866e-05
	51.6061	1.10096e-05	10.1151	1.5293e-06	51.7968	1.03878e-05
	51.6139	1.10081e-05	10.1229	1.5294e-06	51.8047	1.03866e-05
	51.6217	1.10088e-05	10.1307	1.5288e-06	51.8125	1.03878e-05
	51.6295	1.10065e-05	10.1386	1.5262e-06	51.8203	1.03876e-05
	51.6373	1.10056e-05	10.1464	1.5254e-06	51.8281	1.03893e-05
	51.6451	1.10079e-05	10.1542	1.5248e-06	51.8359	1.03876e-05
	51.653	1.10069e-05	10.162	1.5255e-06	51.8437	1.0384e-05
	51.6608	1.10075e-05	10.1698	1.524e-06	51.8515	1.03857e-05
	51.6686	1.10067e-05	10.1776	1.5223e-06	51.8593	1.03851e-05
	51.6764	1.10079e-05	10.1854	1.5224e-06	51.8671	1.03838e-05
	51.6842	1.10067e-05	10.1932	1.5224e-06	51.8749	1.03842e-05
	51.692	1.10065e-05	10.201	1.5197e-06	51.8827	1.03838e-05
	51.6998	1.10052e-05	10.2088	1.5194e-06	51.8905	1.03847e-05
	51.7076	1.10056e-05	10.2167	1.5183e-06	51.8984	1.03834e-05
	51.7154	1.10046e-05	10.2245	1.5177e-06	51.9062	1.03851e-05
	51.7232	1.10054e-05	10.2323	1.5145e-06	51.914	1.03855e-05
	51.731	1.10067e-05	10.2401	1.5148e-06	51.9218	1.03811e-05
	51.7388	1.10041e-05	10.2479	1.5126e-06	51.9296	1.03851e-05
	51.7467	1.10039e-05	10.2557	1.5139e-06	51.9374	1.03851e-05
	51.7545	1.1006e-05	10.2635	1.5116e-06	51.9452	1.03849e-05
	51.7623	1.10046e-05	10.2713	1.5118e-06	51.953	1.03824e-05
	51.7701	1.10033e-05	10.2791	1.5099e-06	51.9608	1.03845e-05
	51.7779	1.1005e-05	10.2869	1.508e-06	51.9686	1.03805e-05
	51.7857	1.10041e-05	10.2947	1.5084e-06	51.9764	1.03828e-05
	51.7935	1.10037e-05	10.3026	1.5057e-06	51.9843	1.0383e-05
	51.8013	1.10018e-05	10.3104	1.5044e-06	51.9921	1.0383e-05
	51.8091	1.1001e-05	10.3182	1.5027e-06	51.9999	1.03786e-05
	51.8169	1.10048e-05	10.326	1.5035e-06	52.0077	1.03781e-05
	51.8247	1.10023e-05	10.3338	1.5017e-06	52.0155	1.03819e-05
	51.8325	1.10025e-05	10.3416	1.5015e-06	52.0233	1.03809e-05
	51.8404	1.10054e-05	10.3494	1.499e-06	52.0311	1.03798e-05
	51.8482	1.1001e-05	10.3572	1.4971e-06	52.0389	1.03773e-05
	51.856	1.1001e-05	10.365	1.4944e-06	52.0467	1.03802e-05
	51.8638	1.10016e-05	10.3728	1.4908e-06	52.0545	1.03754e-05
	51.8716	1.10014e-05	27.5806	1.77713e-14	52.0623	1.03784e-05
	51.8794	1.10012e-05	32.0736	1.54121e-14	52.0701	1.03748e-05
	51.8872	1.09983e-05	36.5667	3.0141e-15	52.078	1.03765e-05
	51.895	1.10008e-05	41.9493	8.5712e-15	52.0858	1.03756e-05
	51.9028	1.09995e-05	46.4424	7.9643e-15	52.0936	1.03756e-05
	51.9106	1.10018e-05	50.1852	1.03406e-05	52.1014	1.03765e-05
	51.9184	1.10012e-05	50.3279	1.03468e-05	52.1092	1.03739e-05
	51.9262	1.09987e-05	50.3356	1.03445e-05	52.117	1.03752e-05
	51.934	1.09999e-05	50.3434	1.0344e-05	52.1248	1.03729e-05
	51.9419	1.10012e-05	50.3512	1.0347e-05	52.1326	1.03762e-05
	51.9497	1.09995e-05	50.3591	1.03462e-05	52.1404	1.03741e-05
	51.9575	1.09999e-05	50.3669	1.03447e-05	52.1482	1.03752e-05
	51.9653	1.09995e-05	50.3747	1.03417e-05	52.156	1.03729e-05
	51.9731	1.09997e-05	50.3825	1.03432e-05	52.1638	1.03752e-05
	51.9809	1.1001e-05	50.3903	1.03436e-05	52.1717	1.0372e-05
	51.9887	1.09985e-05	50.3981	1.03415e-05	52.1795	1.03735e-05
	51.9965	1.09997e-05	50.4059	1.03417e-05	52.1873	1.0375e-05
	52.0043	1.10012e-05	50.4137	1.03411e-05	52.1951	1.03722e-05
	52.0121	1.09976e-05	50.4215	1.03407e-05	52.2029	1.03701e-05
	52.0199	1.09978e-05	50.4293	1.03396e-05	52.2107	1.03744e-05
	52.0277	1.09999e-05	50.4371	1.034e-05	52.2185	1.03687e-05
	52.0356	1.09995e-05	50.4449	1.034e-05	52.2263	1.03735e-05
	52.0434	1.09993e-05	50.4528	1.03415e-05	52.2341	1.03712e-05
	52.0512	1.09951e-05	50.4606	1.03409e-05	52.2419	1.03708e-05
	52.059	1.0997e-05	50.4684	1.03398e-05	52.2497	1.03727e-05
	52.0668	1.09961e-05	50.4762	1.03369e-05	52.2575	1.03706e-05
	52.0746	1.09964e-05	50.484	1.034e-05	52.2654	1.03722e-05
	52.0824	1.09991e-05	50.4918	1.03367e-05	52.2732	1.0371e-05
	52.0902	1.09964e-05	50.4996	1.03417e-05	52.281	1.03699e-05
	52.098	1.09943e-05	50.5074	1.03356e-05	52.2888	1.03695e-05
	52.1058	1.09945e-05	50.5152	1.03363e-05	52.2966	1.0368e-05
	52.1136	1.09951e-05	50.523	1.03365e-05	52.3044	1.03699e-05
	52.1214	1.09949e-05	50.5308	1.03352e-05	52.3122	1.03685e-05
	52.1293	1.09959e-05	50.5387	1.0335e-05	52.32	1.03712e-05
	52.1371	1.09945e-05	50.5465	1.0336e-05	52.3278	1.03676e-05
	52.1449	1.09926e-05	50.5543	1.03329e-05	52.3356	1.03691e-05
	52.1527	1.09945e-05	50.5621	1.03344e-05	52.3434	1.03697e-05
	52.1605	1.09957e-05	50.5699	1.03354e-05	52.3512	1.03668e-05
	52.1683	1.09947e-05	50.5777	1.03335e-05	52.3591	1.03666e-05
	52.1761	1.09917e-05	50.5855	1.03337e-05	52.3669	1.03678e-05
	52.1839	1.09943e-05	50.5933	1.03323e-05	52.3747	1.03651e-05
	52.1917	1.09955e-05	50.6011	1.03344e-05	52.3825	1.03668e-05
	52.1995	1.09959e-05	50.6089	1.03325e-05	52.3903	1.03659e-05
	52.2073	1.09934e-05	50.6167	1.03335e-05	52.3981	1.03668e-05
	52.2152	1.09913e-05	50.6245	1.03285e-05	52.4059	1.03668e-05
	52.223	1.09924e-05	50.6324	1.03302e-05	52.4137	1.03682e-05
	52.2308	1.09928e-05	50.6402	1.03316e-05	52.4215	1.03672e-05
	52.2386	1.09932e-05	50.648	1.03308e-05	52.4293	1.03659e-05
	52.2464	1.0993e-05	50.6558	1.03316e-05	52.4371	1.03651e-05
	52.2542	1.09932e-05	50.6636	1.03291e-05	52.4449	1.03638e-05
	52.262	1.09909e-05	50.6714	1.03297e-05	52.4528	1.03653e-05
	52.2698	1.09917e-05	50.6792	1.03302e-05	52.4606	1.03657e-05
	52.2776	1.09905e-05	50.687	1.03314e-05	52.4684	1.03653e-05
	52.2854	1.09921e-05	50.6948	1.03287e-05	52.4762	1.03655e-05
	52.2932	1.09898e-05	50.7026	1.03291e-05	52.484	1.03666e-05
	52.301	1.09924e-05	50.7104	1.03268e-05	52.4918	1.03634e-05
	52.3088	1.09888e-05	50.7183	1.03291e-05	52.4996	1.03647e-05
	52.3167	1.099e-05	50.7261	1.03259e-05	52.5074	1.0364e-05
	52.3244	1.09894e-05	50.7339	1.03304e-05	52.5152	1.03628e-05
	52.3322	1.09913e-05	50.7417	1.03262e-05	52.523	1.03628e-05
	52.34	1.09886e-05	50.7495	1.03274e-05	52.5308	1.03624e-05
	52.3478	1.09882e-05	50.7573	1.03236e-05	52.5386	1.03619e-05
	52.3556	1.099e-05	50.7651	1.03232e-05	52.5465	1.03632e-05
	52.3634	1.09875e-05	50.7729	1.03243e-05	52.5543	1.03611e-05
	52.3712	1.09877e-05	50.7807	1.03236e-05	52.5621	1.03615e-05
	52.379	1.09873e-05	50.7885	1.03251e-05	52.5699	1.03605e-05
	52.3868	1.09873e-05	50.7963	1.03243e-05	52.5777	1.03611e-05
	52.3946	1.09879e-05	50.8041	1.03226e-05	52.5855	1.03605e-05
	52.4024	1.09894e-05	50.812	1.03251e-05	52.5933	1.03621e-05
	52.4102	1.0989e-05	50.8198	1.03232e-05	52.6011	1.03615e-05
	52.418	1.09886e-05	50.8276	1.0319e-05	52.6089	1.03613e-05
	52.4258	1.0985e-05	50.8354	1.03211e-05	52.6167	1.03628e-05
	52.4336	1.09867e-05	50.8432	1.03224e-05	52.6245	1.03626e-05
	52.4414	1.09871e-05	50.851	1.03222e-05	52.6323	1.03605e-05
	52.4492	1.09888e-05	50.8588	1.03209e-05	52.6402	1.03632e-05
	52.4571	1.09854e-05	50.8666	1.03198e-05	52.648	1.03577e-05
	52.4649	1.09848e-05	50.8744	1.03219e-05	52.6558	1.03571e-05
	52.4727	1.09869e-05	50.8822	1.03213e-05	52.6636	1.03558e-05
	52.4805	1.09871e-05	50.89	1.0319e-05	52.6714	1.036e-05
	52.4883	1.09871e-05	50.8978	1.03203e-05	52.6792	1.03592e-05
	52.4961	1.09844e-05	50.9057	1.03219e-05	52.687	1.03592e-05
	52.5039	1.09846e-05	50.9135	1.03182e-05	52.6948	1.03577e-05
	52.5117	1.09829e-05	50.9213	1.03173e-05	52.7026	1.03603e-05
	52.5195	1.0986e-05	50.9291	1.03192e-05	52.7104	1.03594e-05
	52.5273	1.09863e-05	50.9369	1.03196e-05	52.7182	1.03573e-05
	52.5351	1.09837e-05	50.9447	1.03184e-05	52.726	1.03558e-05
	52.5429	1.09837e-05	50.9525	1.03177e-05	52.7338	1.0355e-05
	52.5508	1.09852e-05	50.9603	1.03167e-05	52.7417	1.03571e-05
	52.5586	1.09858e-05	50.9681	1.03175e-05	52.7495	1.03541e-05
	52.5664	1.09842e-05	50.9759	1.0319e-05	52.7573	1.03575e-05
	52.5742	1.09823e-05	50.9837	1.03158e-05	52.7651	1.03575e-05
	52.582	1.09854e-05	50.9915	1.03175e-05	52.7729	1.03598e-05
	52.5898	1.0982e-05	50.9994	1.03184e-05	52.7807	1.03563e-05
	52.5976	1.09816e-05	51.0072	1.03135e-05	52.7885	1.03533e-05
	52.6054	1.09827e-05	51.015	1.03156e-05	52.7963	1.03552e-05
	52.6132	1.09835e-05	51.0228	1.03192e-05	52.8041	1.03567e-05
	52.621	1.09846e-05	51.0306	1.03156e-05	52.8119	1.03535e-05
	52.6288	1.09829e-05	51.0384	1.03146e-05	52.8197	1.03558e-05
	52.6366	1.09816e-05	51.0462	1.03156e-05	52.8275	1.03558e-05
	52.6445	1.09818e-05	51.054	1.03125e-05	52.8354	1.03531e-05
	52.6523	1.09808e-05	51.0618	1.03133e-05	52.8432	1.03544e-05
	52.6601	1.09829e-05	51.0696	1.03148e-05	52.851	1.03548e-05
	52.6679	1.09818e-05	51.0774	1.03116e-05	52.8588	1.03544e-05
	52.6757	1.0981e-05	51.0852	1.0315e-05	52.8666	1.03537e-05
	52.6835	1.09797e-05	51.0931	1.03135e-05	52.8744	1.03565e-05
	52.6913	1.09818e-05	51.1009	1.0314e-05	52.8822	1.0355e-05
	52.6991	1.09812e-05	51.1087	1.03135e-05	52.89	1.03529e-05
	52.7069	1.09814e-05	51.1165	1.03123e-05	52.8978	1.03523e-05
	52.7147	1.09799e-05	51.1243	1.03114e-05	52.9056	1.0351e-05
	52.7225	1.09814e-05	51.1321	1.03089e-05	52.9134	1.03523e-05
	52.7303	1.0981e-05	51.1399	1.03097e-05	52.9212	1.03523e-05
	52.7382	1.09827e-05	51.1477	1.03093e-05	52.9291	1.03514e-05
	52.746	1.0981e-05	51.1555	1.03102e-05	52.9369	1.03518e-05
	52.7538	1.09799e-05	51.1633	1.03087e-05	52.9447	1.03497e-05
	52.7616	1.09806e-05	51.1711	1.03083e-05	52.9525	1.03499e-05
	52.7694	1.09804e-05	51.1789	1.03081e-05	52.9603	1.03493e-05
	52.7772	1.09827e-05	51.1868	1.03091e-05	52.9681	1.03516e-05
	52.785	1.09823e-05	51.1946	1.03062e-05	52.9759	1.03501e-05
	52.7928	1.09802e-05	51.2024	1.03076e-05	52.9837	1.0351e-05
	52.8006	1.09808e-05	51.2102	1.03076e-05	52.9915	1.03491e-05
	52.8084	1.09797e-05	51.218	1.03032e-05	52.9993	1.03516e-05
	52.8162	1.09806e-05	51.2258	1.03072e-05	53.0071	1.03478e-05
	52.824	1.09793e-05	51.2336	1.03055e-05	53.0149	1.0347e-05
	52.8319	1.09785e-05	51.2414	1.03055e-05	53.0228	1.03476e-05
	52.8397	1.09814e-05	51.2492	1.03057e-05	53.0306	1.03478e-05
	52.8475	1.09795e-05	51.257	1.03045e-05	53.0384	1.03476e-05
	52.8553	1.09802e-05	51.2648	1.03053e-05	53.0462	1.03514e-05
	52.8631	1.09778e-05	51.2726	1.0306e-05	53.054	1.03464e-05
	52.8709	1.0978e-05	51.2805	1.03036e-05	53.0618	1.03497e-05
	52.8787	1.09776e-05	51.2883	1.03034e-05	53.0696	1.03487e-05
	52.8865	1.09753e-05	51.2961	1.0303e-05	53.0774	1.03518e-05
	52.8943	1.0977e-05	51.3039	1.03026e-05	53.0852	1.03495e-05
	52.9021	1.09783e-05	51.3117	1.03032e-05	53.093	1.03466e-05
	52.9099	1.0981e-05	51.3195	1.03022e-05	53.1008	1.03485e-05
	52.9178	1.09791e-05	51.3273	1.0302e-05	53.1087	1.03487e-05
	52.9256	1.09768e-05	51.3351	1.03001e-05	53.1165	1.03489e-05
	52.9334	1.09776e-05	51.3429	1.03009e-05	53.1243	1.03462e-05
	52.9412	1.09783e-05	51.3507	1.03017e-05	53.1321	1.03489e-05
	52.949	1.09764e-05	51.3585	1.03007e-05	53.1399	1.03506e-05
	52.9568	1.09766e-05	51.3663	1.0299e-05	53.1477	1.03468e-05
	52.9646	1.09776e-05	51.3742	1.02982e-05	53.1555	1.03489e-05
	52.9724	1.09766e-05	51.382	1.02984e-05	53.1633	1.03499e-05
	52.9802	1.09793e-05	51.3898	1.02984e-05	53.1711	1.03462e-05
	52.988	1.09795e-05	51.3976	1.02988e-05	53.1789	1.03449e-05
	52.9958	1.0978e-05	51.4054	1.02994e-05	53.1867	1.03436e-05
	53.0036	1.09766e-05	51.4132	1.0298e-05	53.1945	1.03453e-05
	53.0114	1.09783e-05	51.421	1.02961e-05	53.2023	1.0344e-05
	53.0193	1.09747e-05	51.4288	1.0298e-05	53.2102	1.03453e-05
	53.0271	1.0977e-05	51.4366	1.02982e-05	53.218	1.03464e-05
	53.0349	1.09738e-05	51.4444	1.0298e-05	53.2258	1.03453e-05
	53.0427	1.09774e-05	51.4522	1.02965e-05	53.2336	1.03447e-05
	53.0505	1.09757e-05	51.4601	1.02965e-05	53.2414	1.03443e-05
	53.0583	1.09753e-05	51.4679	1.02984e-05	53.2492	1.03428e-05
	53.0661	1.09753e-05	51.4757	1.02986e-05	53.257	1.03422e-05
	53.0739	1.09747e-05	51.4835	1.02963e-05	53.2648	1.03422e-05
	53.0817	1.09747e-05	51.4913	1.02975e-05	53.2726	1.03426e-05
	53.0895	1.09732e-05	51.4991	1.02965e-05	53.2804	1.03443e-05
	53.0973	1.09728e-05	51.5069	1.02942e-05	53.2882	1.03462e-05
	53.1051	1.09738e-05	51.5147	1.02942e-05	53.296	1.03432e-05
	53.113	1.09743e-05	51.5225	1.02925e-05	53.3039	1.03415e-05
	53.1208	1.09759e-05	51.5303	1.02959e-05	53.3117	1.03424e-05
	53.1286	1.09743e-05	51.5381	1.02961e-05	53.3195	1.03422e-05
	53.1364	1.0974e-05	51.546	1.02959e-05	53.3273	1.03411e-05
	53.1442	1.09724e-05	51.5538	1.02925e-05	53.3351	1.03426e-05
	53.152	1.09732e-05	51.5616	1.0295e-05	53.3429	1.034e-05
	53.1598	1.09745e-05	51.5694	1.02956e-05	53.3507	1.03409e-05
	53.1676	1.09724e-05	51.5772	1.02952e-05	53.3585	1.03405e-05
	53.1754	1.09709e-05	51.585	1.02912e-05	53.3663	1.03409e-05
	53.1832	1.09734e-05	51.5928	1.02925e-05	53.3741	1.03398e-05
	53.191	1.09728e-05	51.6006	1.02935e-05	53.3819	1.0343e-05
	53.1988	1.09751e-05	51.6084	1.02933e-05	53.3897	1.034e-05
	53.2067	1.09703e-05	51.6162	1.02908e-05	53.3976	1.03409e-05
	53.2145	1.09717e-05	51.624	1.029e-05	53.4054	1.03409e-05
	53.2223	1.09715e-05	51.6318	1.02921e-05	53.4132	1.03394e-05
	53.2301	1.09713e-05	51.6396	1.02916e-05	53.421	1.03405e-05
	53.2379	1.09703e-05	51.6474	1.02916e-05	53.4288	1.034e-05
	53.2457	1.09694e-05	51.6552	1.02895e-05	53.4366	1.034e-05
	53.2535	1.09684e-05	51.663	1.029e-05	53.4444	1.03392e-05
	53.2613	1.09709e-05	51.6709	1.02914e-05	53.4522	1.034e-05
	53.2691	1.09722e-05	51.6787	1.02908e-05	53.46	1.03386e-05
	53.2769	1.09694e-05	51.6865	1.02929e-05	53.4678	1.0339e-05
	53.2847	1.09663e-05	51.6943	1.02904e-05	53.4756	1.0336e-05
	53.2926	1.09707e-05	51.7021	1.02914e-05	53.4834	1.03382e-05
	53.3004	1.09719e-05	51.7099	1.029e-05	53.4913	1.03377e-05
	53.3082	1.09707e-05	51.7177	1.02916e-05	53.4991	1.03369e-05
	53.316	1.09696e-05	51.7255	1.0291e-05	53.5069	1.0336e-05
	53.3238	1.09692e-05	51.7333	1.02885e-05	53.5147	1.03384e-05
	53.3316	1.09679e-05	51.7411	1.02904e-05	53.5225	1.03371e-05
	53.3394	1.09684e-05	51.7489	1.02893e-05	53.5303	1.03388e-05
	53.3472	1.0969e-05	51.7567	1.029e-05	53.5381	1.03369e-05
	53.355	1.0969e-05	51.7646	1.02902e-05	53.5459	1.03346e-05
	53.3628	1.09673e-05	51.7724	1.02889e-05	53.5537	1.03348e-05
	53.3706	1.09705e-05	51.7802	1.02879e-05	53.5615	1.03352e-05
	53.3784	1.09661e-05	51.788	1.0286e-05	53.5693	1.03363e-05
	53.3862	1.09669e-05	51.7958	1.02851e-05	53.5771	1.03367e-05
	53.3941	1.09669e-05	51.8036	1.02851e-05	53.5849	1.03375e-05
	53.4019	1.0969e-05	51.8114	1.02862e-05	53.5928	1.03369e-05
	53.4097	1.09661e-05	51.8192	1.02895e-05	53.6006	1.03367e-05
	53.4175	1.09679e-05	51.827	1.02885e-05	53.6084	1.03348e-05
	53.4253	1.09654e-05	51.8348	1.02893e-05	53.6162	1.03369e-05
	53.4331	1.09677e-05	51.8426	1.02843e-05	53.624	1.03337e-05
	53.4409	1.09671e-05	51.8504	1.02874e-05	53.6318	1.03346e-05
	53.4487	1.09679e-05	51.8583	1.02841e-05	53.6396	1.03356e-05
	53.4565	1.09671e-05	51.8661	1.02841e-05	53.6474	1.03339e-05
	53.4643	1.09631e-05	51.8739	1.02849e-05	53.6552	1.0335e-05
	53.4721	1.09671e-05	51.8817	1.02826e-05	53.663	1.03325e-05
	53.48	1.09654e-05	51.8895	1.02845e-05	53.6708	1.0335e-05
	53.4878	1.0965e-05	51.8973	1.02811e-05	53.6786	1.03335e-05
	53.4956	1.09679e-05	51.9051	1.02853e-05	53.6865	1.03318e-05
	53.5034	1.09661e-05	51.9129	1.0283e-05	53.6943	1.03346e-05
	53.5112	1.09646e-05	51.9207	1.02834e-05	53.7021	1.03333e-05
	53.519	1.09658e-05	51.9285	1.02828e-05	53.7099	1.03331e-05
	53.5268	1.09635e-05	51.9363	1.02828e-05	53.7177	1.03335e-05
	53.5346	1.09648e-05	51.9441	1.02796e-05	53.7255	1.03337e-05
	53.5424	1.09623e-05	51.952	1.02803e-05	53.7333	1.03344e-05
	53.5502	1.09639e-05	51.9598	1.02792e-05	53.7411	1.03333e-05
	53.558	1.09656e-05	51.9676	1.02813e-05	53.7489	1.03321e-05
	53.5658	1.09648e-05	51.9754	1.02813e-05	53.7567	1.03312e-05
	53.5737	1.09642e-05	51.9832	1.02824e-05	53.7645	1.03299e-05
	53.5815	1.09644e-05	51.991	1.02792e-05	53.7723	1.03325e-05
	53.5893	1.09646e-05	51.9988	1.02794e-05	53.7802	1.03308e-05
	53.5971	1.09635e-05	52.0066	1.02796e-05	53.788	1.03318e-05
	53.6049	1.09631e-05	52.0144	1.02775e-05	53.7958	1.03354e-05
	53.6127	1.09606e-05	52.0222	1.02775e-05	53.8036	1.03316e-05
	53.6205	1.09631e-05	52.03	1.02765e-05	53.8114	1.03314e-05
	53.6283	1.09621e-05	52.0378	1.02784e-05	53.8192	1.03329e-05
	53.6361	1.09623e-05	52.0457	1.02778e-05	53.827	1.0335e-05
	53.6439	1.09639e-05	52.0535	1.0279e-05	53.8348	1.0331e-05
	53.6517	1.09633e-05	52.0613	1.02796e-05	53.8426	1.03293e-05
	53.6595	1.09631e-05	52.0691	1.02799e-05	53.8504	1.03293e-05
	53.6674	1.09614e-05	52.0769	1.02784e-05	53.8582	1.03291e-05
	53.6752	1.09637e-05	52.0847	1.02782e-05	53.8661	1.03325e-05
	53.683	1.09631e-05	52.0925	1.02771e-05	53.8739	1.03306e-05
	53.6908	1.09621e-05	52.1003	1.02756e-05	53.8817	1.03327e-05
	53.6986	1.09625e-05	52.1081	1.02775e-05	53.8895	1.03306e-05
	53.7064	1.09625e-05	52.1159	1.02773e-05	53.8973	1.03283e-05
	53.7142	1.09614e-05	52.1237	1.0278e-05	53.9051	1.03276e-05
	53.722	1.09654e-05	52.1315	1.02771e-05	53.9129	1.03283e-05
	53.7298	1.09637e-05	52.1394	1.02767e-05	53.9207	1.0327e-05
	53.7376	1.09621e-05	52.1472	1.02759e-05	53.9285	1.03304e-05
	53.7454	1.09623e-05	52.155	1.0274e-05	53.9363	1.03272e-05
	53.7532	1.09602e-05	52.1628	1.02742e-05	53.9441	1.03289e-05
	53.7611	1.09623e-05	52.1706	1.02754e-05	53.9519	1.03276e-05
	53.7689	1.09639e-05	52.1784	1.02735e-05	53.9597	1.03291e-05
	53.7767	1.09593e-05	52.1862	1.02759e-05	53.9676	1.03257e-05
	53.7845	1.09608e-05	52.194	1.02761e-05	53.9754	1.03281e-05
	53.7923	1.09606e-05	52.2018	1.02738e-05	53.9832	1.03285e-05
	53.8001	1.09635e-05	52.2096	1.02761e-05	53.991	1.03264e-05
	53.8079	1.09612e-05	52.2174	1.02731e-05	53.9988	1.03253e-05
	53.8157	1.09587e-05	52.2253	1.02735e-05	54.0066	1.03266e-05
	53.8235	1.09593e-05	52.2331	1.02727e-05	54.0144	1.03283e-05
	53.8313	1.09583e-05	52.2409	1.02708e-05	54.0222	1.03266e-05
	53.8391	1.09602e-05	52.2487	1.02721e-05	54.03	1.0327e-05
	53.8469	1.09587e-05	52.2565	1.02708e-05	54.0378	1.03264e-05
	53.8547	1.09595e-05	52.2643	1.02723e-05	54.0456	1.03253e-05
	53.8626	1.09587e-05	52.2721	1.02727e-05	54.0534	1.03253e-05
	53.8704	1.09602e-05	52.2799	1.02721e-05	54.0613	1.03245e-05
	53.8782	1.09606e-05	52.2877	1.02704e-05	54.0691	1.03262e-05
	53.886	1.09606e-05	52.2955	1.02689e-05	54.0769	1.03257e-05
	53.8938	1.09597e-05	52.3033	1.02683e-05	54.0847	1.03285e-05
	53.9016	1.09576e-05	52.3111	1.02702e-05	54.0925	1.03257e-05
	53.9094	1.09591e-05	52.319	1.02721e-05	54.1003	1.03268e-05
	53.9172	1.09589e-05	52.3268	1.02708e-05	54.1081	1.03249e-05
	53.925	1.09587e-05	52.3346	1.02702e-05	54.1159	1.03247e-05
	53.9328	1.0957e-05	52.3424	1.02742e-05	54.1237	1.03234e-05
	53.9406	1.09583e-05	52.3502	1.027e-05	54.1315	1.03238e-05
	53.9485	1.09574e-05	52.358	1.02685e-05	54.1393	1.03234e-05
	53.9563	1.09572e-05	52.3658	1.02695e-05	54.1471	1.03251e-05
	53.9641	1.09576e-05	52.3736	1.02695e-05	54.155	1.03247e-05
	53.9719	1.09587e-05	52.3814	1.02681e-05	54.1628	1.03247e-05
	53.9797	1.09587e-05	52.3892	1.02695e-05	54.1706	1.03224e-05
	53.9875	1.09581e-05	52.397	1.02679e-05	54.1784	1.03245e-05
	53.9953	1.09576e-05	52.4048	1.02664e-05	54.1862	1.03241e-05
	54.0031	1.0956e-05	52.4127	1.0267e-05	54.194	1.03243e-05
	54.0109	1.09572e-05	52.4205	1.02674e-05	54.2018	1.03228e-05
	54.0187	1.09572e-05	52.4283	1.02683e-05	54.2096	1.03211e-05
	54.0265	1.09576e-05	52.4361	1.02683e-05	54.2174	1.03207e-05
	54.0343	1.09576e-05	52.4439	1.02689e-05	54.2252	1.03215e-05
	54.0422	1.09543e-05	52.4517	1.02653e-05	54.233	1.03243e-05
	54.05	1.09564e-05	52.4595	1.0266e-05	54.2408	1.03241e-05
	54.0578	1.09562e-05	52.4673	1.02672e-05	54.2487	1.03232e-05
	54.0656	1.09572e-05	52.4751	1.02641e-05	54.2565	1.03209e-05
	54.0734	1.09557e-05	52.4829	1.02651e-05	54.2643	1.03198e-05
	54.0812	1.09536e-05	52.4907	1.02645e-05	54.2721	1.03182e-05
	54.089	1.0957e-05	52.4985	1.02655e-05	54.2799	1.03205e-05
	54.0968	1.09585e-05	52.5064	1.02649e-05	54.2877	1.03207e-05
	54.1046	1.09547e-05	52.5142	1.02655e-05	54.2955	1.03205e-05
	54.1124	1.09557e-05	52.522	1.02634e-05	54.3033	1.03211e-05
	54.1202	1.09553e-05	52.5298	1.02653e-05	54.3111	1.03213e-05
	54.128	1.09543e-05	52.5376	1.02624e-05	54.3189	1.03226e-05
	54.1359	1.09555e-05	52.5454	1.02622e-05	54.3267	1.03188e-05
	54.1437	1.09536e-05	52.5532	1.02634e-05	54.3345	1.03215e-05
	54.1515	1.09532e-05	52.561	1.02653e-05	54.3424	1.03192e-05
	54.1593	1.09541e-05	52.5688	1.0266e-05	54.3502	1.03213e-05
	54.1671	1.09553e-05	52.5766	1.02615e-05	54.358	1.03177e-05
	54.1749	1.09557e-05	52.5844	1.02626e-05	54.3658	1.03209e-05
	54.1827	1.09538e-05	52.5922	1.02639e-05	54.3736	1.03192e-05
	54.1905	1.09528e-05	52.6001	1.02645e-05	54.3814	1.03205e-05
	54.1983	1.09543e-05	52.6079	1.02603e-05	54.3892	1.03196e-05
	54.2061	1.09538e-05	52.6157	1.02622e-05	54.397	1.03215e-05
	54.2139	1.09528e-05	52.6235	1.0263e-05	54.4048	1.0319e-05
	54.2218	1.09536e-05	52.6313	1.02607e-05	54.4126	1.03194e-05
	54.2296	1.09538e-05	52.6391	1.02641e-05	54.4204	1.0319e-05
	54.2374	1.09526e-05	52.6469	1.02639e-05	54.4282	1.03163e-05
	54.2452	1.09547e-05	52.6547	1.02597e-05	54.4361	1.03196e-05
	54.253	1.09522e-05	52.6625	1.02603e-05	54.4439	1.03169e-05
	54.2608	1.0953e-05	52.6703	1.02594e-05	54.4517	1.03182e-05
	54.2686	1.09501e-05	52.6781	1.02594e-05	54.4595	1.0319e-05
	54.2764	1.09498e-05	52.686	1.02618e-05	54.4673	1.0318e-05
	54.2842	1.09509e-05	52.6938	1.02609e-05	54.4751	1.03186e-05
	54.292	1.09522e-05	52.7016	1.02592e-05	54.4829	1.03154e-05
	54.2998	1.09524e-05	52.7094	1.0258e-05	54.4907	1.03161e-05
	54.3076	1.09522e-05	52.7172	1.02609e-05	54.4985	1.03182e-05
	54.3155	1.09509e-05	52.725	1.0262e-05	54.5063	1.03161e-05
	54.3233	1.09507e-05	52.7328	1.0262e-05	54.5141	1.03165e-05
	54.3311	1.09517e-05	52.7406	1.02609e-05	54.5219	1.03175e-05
	54.3389	1.09551e-05	52.7484	1.02592e-05	54.5298	1.03169e-05
	54.3467	1.09528e-05	52.7562	1.02584e-05	54.5376	1.03158e-05
	54.3545	1.09503e-05	52.764	1.02563e-05	54.5454	1.03146e-05
	54.3623	1.09505e-05	52.7718	1.02571e-05	54.5532	1.0318e-05
	54.3701	1.09515e-05	52.7796	1.0259e-05	54.561	1.03163e-05
	54.3779	1.09522e-05	52.7875	1.02597e-05	54.5688	1.03152e-05
	54.3857	1.09507e-05	52.7953	1.02573e-05	54.5766	1.03121e-05
	54.3935	1.09501e-05	52.8031	1.02586e-05	54.5844	1.03123e-05
	54.4013	1.09515e-05	52.8109	1.02552e-05	54.5922	1.03152e-05
	54.4092	1.09511e-05	52.8187	1.02567e-05	54.6	1.03165e-05
	54.417	1.09509e-05	52.8265	1.02554e-05	54.6078	1.03163e-05
	54.4248	1.09503e-05	52.8343	1.02573e-05	54.6157	1.0314e-05
	54.4326	1.09517e-05	52.8421	1.02571e-05	54.6235	1.0314e-05
	54.4404	1.09498e-05	52.8499	1.02546e-05	54.6313	1.03123e-05
	54.4482	1.09515e-05	52.8577	1.02548e-05	54.6391	1.03135e-05
	54.456	1.09528e-05	52.8655	1.02546e-05	54.6469	1.03146e-05
	54.4638	1.09509e-05	52.8733	1.0254e-05	54.6547	1.03152e-05
	54.4716	1.09501e-05	52.8812	1.02557e-05	54.6625	1.03125e-05
	54.4794	1.0949e-05	52.889	1.02567e-05	54.6703	1.03163e-05
	54.4872	1.09513e-05	52.8968	1.02538e-05	54.6781	1.03161e-05
	54.495	1.09486e-05	52.9046	1.02544e-05	54.6859	1.0314e-05
	54.5029	1.09494e-05	52.9124	1.02546e-05	54.6937	1.03142e-05
	54.5107	1.0952e-05	52.9202	1.02527e-05	54.7015	1.03144e-05
	54.5185	1.09503e-05	52.928	1.02523e-05	54.7093	1.03129e-05
	54.5263	1.09496e-05	52.9358	1.02533e-05	54.7172	1.03146e-05
	54.5341	1.09501e-05	52.9436	1.02517e-05	54.725	1.03154e-05
	54.5419	1.0949e-05	52.9514	1.02546e-05	54.7328	1.03156e-05
	54.5497	1.09492e-05	52.9592	1.02508e-05	54.7406	1.03156e-05
	54.5575	1.09486e-05	52.967	1.02508e-05	54.7484	1.03135e-05
	54.5653	1.09482e-05	52.9749	1.02506e-05	54.7562	1.03133e-05
	54.5731	1.09475e-05	52.9827	1.02527e-05	54.764	1.03163e-05
	54.5809	1.09494e-05	52.9905	1.0251e-05	54.7718	1.03135e-05
	54.5887	1.09488e-05	52.9983	1.025e-05	54.7796	1.03123e-05
	54.5965	1.09467e-05	53.0061	1.02491e-05	54.7874	1.03135e-05
	54.6044	1.09473e-05	53.0139	1.02493e-05	54.7952	1.03129e-05
	54.6122	1.09486e-05	53.0217	1.02519e-05	54.803	1.03161e-05
	54.62	1.0949e-05	53.0295	1.02498e-05	54.8109	1.03167e-05
	54.6278	1.0948e-05	53.0373	1.02502e-05	54.8187	1.03133e-05
	54.6356	1.09471e-05	53.0451	1.025e-05	54.8265	1.03114e-05
	54.6434	1.09473e-05	53.0529	1.02502e-05	54.8343	1.03137e-05
	54.6512	1.09473e-05	53.0607	1.02477e-05	54.8421	1.03146e-05
	54.659	1.09494e-05	53.0686	1.02479e-05	54.8499	1.0311e-05
	54.6668	1.09471e-05	53.0764	1.02481e-05	54.8577	1.03137e-05
	54.6746	1.09475e-05	53.0842	1.02485e-05	54.8655	1.03116e-05
	54.6824	1.09469e-05	53.092	1.02487e-05	54.8733	1.03125e-05
	54.6903	1.09473e-05	53.0998	1.02498e-05	54.8811	1.031e-05
	54.6981	1.09477e-05	53.1076	1.0247e-05	54.8889	1.03116e-05
	54.7059	1.09471e-05	53.1154	1.02462e-05	54.8967	1.03127e-05
	54.7137	1.09444e-05	53.1232	1.02462e-05	54.9046	1.03123e-05
	54.7215	1.09461e-05	53.131	1.02456e-05	54.9124	1.031e-05
	54.7293	1.09461e-05	53.1388	1.02477e-05	54.9202	1.0311e-05
	54.7371	1.09463e-05	53.1466	1.02458e-05	54.928	1.03083e-05
	54.7449	1.09463e-05	53.1544	1.02479e-05	54.9358	1.03083e-05
	54.7527	1.09461e-05	53.1623	1.02485e-05	54.9436	1.031e-05
	54.7605	1.09465e-05	53.1701	1.02456e-05	54.9514	1.03085e-05
	54.7683	1.09442e-05	53.1779	1.02437e-05	54.9592	1.03093e-05
	54.7761	1.09465e-05	53.1857	1.02441e-05	54.967	1.0311e-05
	54.784	1.09452e-05	53.1935	1.02462e-05	54.9748	1.0311e-05
	54.7918	1.0944e-05	53.2013	1.02451e-05	54.9826	1.03108e-05
	54.7996	1.09431e-05	53.2091	1.02441e-05	54.9904	1.03114e-05
	54.8074	1.0945e-05	53.2169	1.02445e-05	54.9983	1.03112e-05
	54.8152	1.09444e-05	53.2247	1.02441e-05	55.0061	1.031e-05
	54.823	1.09435e-05	53.2325	1.0243e-05	55.0139	1.03081e-05
	54.8308	1.09452e-05	53.2403	1.02443e-05	55.0217	1.03091e-05
	54.8386	1.09461e-05	53.2481	1.0243e-05	55.0295	1.03068e-05
	54.8464	1.09448e-05	53.256	1.02432e-05	55.0373	1.03041e-05
	54.8542	1.0944e-05	53.2638	1.02399e-05	55.0451	1.03068e-05
	54.862	1.09444e-05	53.2716	1.02405e-05	55.0529	1.03081e-05
	54.8698	1.09469e-05	53.2794	1.02416e-05	55.0607	1.031e-05
	54.8776	1.0944e-05	53.2872	1.02416e-05	55.0685	1.03064e-05
	54.8855	1.09437e-05	53.295	1.02416e-05	55.0763	1.03072e-05
	54.8933	1.0944e-05	53.3028	1.02418e-05	55.0841	1.03078e-05
	54.9011	1.09437e-05	53.3106	1.02416e-05	55.092	1.03083e-05
	54.9089	1.09456e-05	53.3184	1.0242e-05	55.0998	1.03076e-05
	54.9167	1.09429e-05	53.3262	1.02428e-05	55.1076	1.03089e-05
	54.9245	1.0945e-05	53.3341	1.02416e-05	55.1154	1.0306e-05
	54.9323	1.09421e-05	53.3419	1.02401e-05	55.1232	1.03066e-05
	54.9401	1.09435e-05	53.3497	1.02397e-05	55.131	1.03081e-05
	54.9479	1.09437e-05	53.3575	1.02411e-05	55.1388	1.03078e-05
	54.9557	1.09423e-05	53.3653	1.02397e-05	55.1466	1.03089e-05
	54.9635	1.09412e-05	53.3731	1.02413e-05	55.1544	1.03047e-05
	54.9714	1.09416e-05	53.3809	1.02407e-05	55.1622	1.03049e-05
	54.9792	1.09425e-05	53.3887	1.0243e-05	55.17	1.03051e-05
	54.987	1.09431e-05	53.3965	1.02401e-05	55.1778	1.03062e-05
	54.9948	1.0944e-05	53.4043	1.02405e-05	55.1857	1.03066e-05
	55.0026	1.09393e-05	53.4121	1.02382e-05	55.1935	1.03104e-05
	55.0104	1.09418e-05	53.4199	1.02384e-05	55.2013	1.03055e-05
	55.0182	1.09395e-05	53.4277	1.02371e-05	55.2091	1.03068e-05
	55.026	1.09414e-05	53.4356	1.02386e-05	55.2169	1.03064e-05
	55.0338	1.09431e-05	53.4434	1.02411e-05	55.2247	1.03053e-05
	55.0416	1.09414e-05	53.4512	1.02384e-05	55.2325	1.03055e-05
	55.0494	1.09421e-05	53.459	1.02384e-05	55.2403	1.03043e-05
	55.0572	1.09406e-05	53.4668	1.0239e-05	55.2481	1.03064e-05
	55.0651	1.0941e-05	53.4746	1.02392e-05	55.2559	1.03066e-05
	55.0729	1.09416e-05	53.4824	1.02384e-05	55.2637	1.03064e-05
	55.0807	1.09404e-05	53.4902	1.02373e-05	55.2715	1.03074e-05
	55.0885	1.09389e-05	53.498	1.02371e-05	55.2794	1.03049e-05
	55.0963	1.09397e-05	53.5058	1.02354e-05	55.2872	1.03026e-05
	55.1041	1.09385e-05	53.5136	1.02363e-05	55.295	1.03078e-05
	55.1119	1.09395e-05	53.5214	1.02361e-05	55.3028	1.03047e-05
	55.1197	1.09397e-05	53.5292	1.02363e-05	55.3106	1.03045e-05
	55.1275	1.09395e-05	53.537	1.02367e-05	55.4635	2.8172e-06
	55.1353	1.09402e-05	53.5448	1.02367e-05	55.4713	2.816e-06
	55.1431	1.09379e-05	53.5527	1.0235e-05	55.4791	2.8151e-06
	55.1509	1.09381e-05	53.5605	1.0235e-05	55.4869	2.8116e-06
	55.1587	1.09385e-05	53.5683	1.0234e-05	55.4947	2.8087e-06
	55.1665	1.09385e-05	53.5761	1.02352e-05	55.5025	2.8073e-06
	55.1743	1.09379e-05	53.5839	1.02348e-05	55.5103	2.8034e-06
	55.1821	1.09383e-05	53.5917	1.02344e-05	55.5181	2.8018e-06
	55.19	1.09383e-05	53.5995	1.02357e-05	55.5259	2.7998e-06
	55.1978	1.09395e-05	53.6073	1.02394e-05	55.5337	2.7987e-06
	55.2056	1.09389e-05	53.6151	1.02348e-05	55.5415	2.7983e-06
	55.2134	8.2417e-06	53.6229	1.02331e-05	55.5493	2.7961e-06
	55.2212	4.3754e-06	53.6307	1.02344e-05	55.5571	2.7941e-06
	55.229	4.3611e-06	53.6385	1.0235e-05	55.5649	2.7937e-06
	55.2368	4.3508e-06	53.6464	1.02373e-05	55.5727	2.791e-06
	55.2446	4.3455e-06	53.6542	1.02325e-05	55.5805	2.7906e-06
	55.2524	4.3363e-06	53.662	1.02344e-05	55.5883	2.7888e-06
	55.2602	4.3327e-06	53.6698	1.02327e-05	55.5961	2.7873e-06
	55.268	4.3299e-06	53.6776	1.02321e-05	55.6039	2.7857e-06
	55.2758	4.3261e-06	53.6854	1.02325e-05	55.6117	2.7857e-06
	55.2836	4.3245e-06	53.6932	1.02325e-05	55.6195	2.7821e-06
	55.2914	4.3179e-06	53.701	1.02317e-05	55.6272	2.7819e-06
	55.2993	4.3175e-06	53.7088	1.02327e-05	55.635	2.781e-06
	55.3071	4.3158e-06	53.7166	1.02317e-05	55.6428	2.7778e-06
	55.3149	4.312e-06	53.7244	1.02321e-05	55.6506	2.7778e-06
	55.3227	4.3114e-06	53.7322	1.02323e-05	55.6584	2.7755e-06
	55.3305	4.3106e-06	53.7401	1.02336e-05	55.6662	2.7746e-06
	55.3383	4.3083e-06	53.7479	1.02327e-05	55.6739	2.7724e-06
	55.3461	4.3085e-06	53.7557	1.0234e-05	55.6817	2.7711e-06
	55.3539	4.303e-06	53.7635	1.02333e-05	55.6894	2.7697e-06
	55.3617	4.303e-06	53.7713	1.02312e-05	55.6971	2.7677e-06
	55.3695	4.3013e-06	53.7791	1.02308e-05	55.7049	2.7653e-06
	55.3774	4.2984e-06	53.7869	1.0231e-05	55.7127	2.764e-06
	55.3852	4.2979e-06	53.7947	1.02321e-05	55.7205	2.7639e-06
	55.393	4.2975e-06	53.8025	1.02304e-05	55.7283	2.7624e-06
	55.4008	4.2965e-06	53.8103	1.02344e-05	55.7361	2.7593e-06
	55.4086	4.2961e-06	53.8181	1.02319e-05	55.7439	2.7613e-06
	55.4164	4.2956e-06	53.8259	1.02331e-05	55.7517	2.7594e-06
	55.4242	4.2921e-06	53.8338	1.02325e-05	55.7595	2.7576e-06
	55.432	4.2931e-06	53.8416	1.02291e-05	55.7673	2.7572e-06
	55.4398	4.2904e-06	53.8494	1.0234e-05	55.7752	2.7553e-06
	55.4476	4.2897e-06	53.8572	1.02304e-05	55.783	2.752e-06
	55.4554	4.2893e-06	53.865	1.02296e-05	55.7908	2.7535e-06
	55.4633	4.2872e-06	53.8728	1.02293e-05	55.7986	2.7519e-06
	55.4711	4.2868e-06	53.8806	1.02302e-05	55.8064	2.7498e-06
	55.4789	4.2868e-06	53.8884	1.02298e-05	55.8142	2.7477e-06
	55.4867	4.2864e-06	53.8962	1.02304e-05	55.822	2.7484e-06
	55.4945	4.286e-06	53.904	1.02308e-05	55.8298	2.746e-06
	55.5023	4.2851e-06	53.9118	1.02291e-05	55.8376	2.7469e-06
	55.5101	4.2838e-06	53.9196	1.023e-05	55.8454	2.7427e-06
	55.5179	4.2798e-06	53.9275	1.02285e-05	55.8532	2.7423e-06
	55.5257	4.2796e-06	53.9353	1.02296e-05	55.861	2.7444e-06
	55.5335	4.2811e-06	53.9431	1.02285e-05	55.8688	2.7403e-06
	55.5413	4.2796e-06	53.9509	1.02289e-05	55.8767	2.7325e-06
	55.5491	4.2788e-06	53.9587	1.02293e-05	55.8845	2.7328e-06
	55.5569	4.2767e-06	53.9665	1.02283e-05	55.8923	2.7328e-06
	55.5647	4.2788e-06	53.9743	1.02312e-05	55.9001	2.7297e-06
	55.5725	4.278e-06	53.9821	1.02296e-05	55.9079	2.7294e-06
	55.5803	4.274e-06	53.9899	1.02296e-05	55.9157	2.7286e-06
	55.5881	4.2744e-06	53.9977	1.02291e-05	55.9235	2.7251e-06
	55.5959	4.2727e-06	54.0055	1.02275e-05	55.9313	2.7254e-06
	55.6037	4.2716e-06	54.0133	1.0227e-05	55.9391	2.7237e-06
	55.6115	4.274e-06	54.0211	1.02281e-05	55.9469	2.7222e-06
	55.6193	4.2725e-06	54.029	1.02262e-05	55.9547	2.7217e-06
	55.6271	4.2706e-06	54.0368	1.02266e-05	55.9625	2.7213e-06
	55.6349	4.2708e-06	54.0446	1.02272e-05	55.9703	2.7178e-06
	55.6428	4.27e-06	54.0524	1.02256e-05	55.9781	2.7188e-06
	55.6506	4.2702e-06	54.0602	1.02264e-05	55.986	2.72e-06
	55.6584	4.2668e-06	54.068	1.02258e-05	55.9938	2.7173e-06
	55.6662	4.2668e-06	54.0758	1.02266e-05	56.0016	2.7141e-06
	55.674	4.2653e-06	54.0836	1.02285e-05	56.0094	2.714e-06
	55.6818	4.2662e-06	54.0914	1.02249e-05	56.0172	2.7104e-06
	55.6896	4.2653e-06	54.0992	1.02262e-05	56.025	2.7105e-06
	55.6974	4.2674e-06	54.107	1.02275e-05	56.0328	2.7093e-06
	55.7052	4.2649e-06	54.1149	1.02266e-05	56.0406	2.7139e-06
	55.713	4.2647e-06	54.1227	1.02275e-05	56.0484	2.71e-06
	55.7208	4.2666e-06	54.1305	1.0226e-05	56.0562	2.711e-06
	55.7286	4.2636e-06	54.1383	1.0227e-05	56.064	2.7088e-06
	55.7364	4.2634e-06	54.1461	1.02268e-05	56.0719	2.7044e-06
	55.7443	4.2636e-06	54.1539	1.02277e-05	56.0797	2.703e-06
	55.7521	4.2594e-06	54.1617	1.02268e-05	56.0875	2.7038e-06
	55.7599	4.2622e-06	54.1695	1.02281e-05	56.0953	2.7028e-06
	55.7677	4.2611e-06	54.1773	1.0227e-05	56.1031	2.7005e-06
	55.7755	4.2605e-06	54.1851	1.02245e-05	56.1109	2.7009e-06
	55.7833	4.2599e-06	54.1929	1.02243e-05	56.1187	2.7007e-06
	55.7911	4.2611e-06	54.2007	1.02249e-05	56.1265	2.7003e-06
	55.7989	4.2582e-06	54.2086	1.02262e-05	56.1343	2.6971e-06
	55.8067	4.2599e-06	54.2164	1.0223e-05	56.1421	2.6982e-06
	55.8145	4.2592e-06	54.2242	1.0226e-05	56.15	2.6966e-06
	55.8224	4.2571e-06	54.232	1.0222e-05	56.1577	2.6972e-06
	55.8302	4.2565e-06	54.2398	1.02228e-05	56.1656	2.6957e-06
	55.838	4.2565e-06	54.2476	1.02249e-05	56.1734	2.6939e-06
	55.8458	4.2567e-06	54.2554	1.02251e-05	56.1812	2.6924e-06
	55.8536	4.2542e-06	54.2632	1.02232e-05	56.189	2.6896e-06
	55.8614	4.2565e-06	54.271	1.02235e-05	56.1968	2.6925e-06
	55.8692	4.2544e-06	54.2788	1.02218e-05	56.2046	2.6893e-06
	55.8771	4.2531e-06	54.2866	1.02224e-05	56.2124	2.6875e-06
	55.8849	4.2523e-06	54.2944	1.02226e-05	56.2202	2.6877e-06
	55.8927	4.254e-06	54.3023	1.02218e-05	56.228	2.6888e-06
	55.9005	4.2535e-06	54.3101	1.02235e-05	56.2358	2.6856e-06
	55.9083	4.2527e-06	54.3179	1.02211e-05	56.2436	2.6852e-06
	55.9161	4.2523e-06	54.3257	1.02213e-05	56.2514	2.6821e-06
	55.9239	4.2519e-06	54.3335	1.0219e-05	56.2593	2.6833e-06
	55.9317	4.2508e-06	54.3413	1.02201e-05	56.2671	2.6809e-06
	55.9395	4.2487e-06	54.3491	1.02186e-05	56.2749	2.6803e-06
	55.9474	4.2502e-06	54.3569	1.02192e-05	56.2827	2.6793e-06
	55.9552	4.2498e-06	54.3647	1.02176e-05	56.2905	2.6783e-06
	55.963	4.2472e-06	54.3725	1.02182e-05	56.2983	2.6756e-06
	55.9708	4.2487e-06	54.3803	1.02178e-05	56.3061	2.6748e-06
	55.9786	4.2481e-06	54.3881	1.02188e-05	56.3139	2.674e-06
	55.9864	4.25e-06	54.396	1.02228e-05	56.3217	2.6738e-06
	55.9942	4.2481e-06	54.4038	1.02203e-05	56.3295	2.6721e-06
	56.002	4.2485e-06	54.4116	1.0219e-05	56.3373	2.6717e-06
	56.0098	4.2474e-06	54.4194	1.02186e-05	56.3451	2.6701e-06
	56.0176	4.2466e-06	54.4272	1.02197e-05	56.353	2.6691e-06
	56.0254	4.2462e-06	54.435	1.02167e-05	56.3608	2.6691e-06
	56.0333	4.2445e-06	54.4428	1.02182e-05	56.3686	2.6666e-06
	56.0411	4.2449e-06	54.4506	1.02186e-05	56.3764	2.6675e-06
	56.0489	4.2422e-06	54.4584	1.02159e-05	56.3842	2.667e-06
	56.0567	4.2468e-06	54.4662	1.0214e-05	56.392	2.666e-06
	56.0645	4.2447e-06	54.474	1.0218e-05	56.3998	2.6649e-06
	56.0723	4.2432e-06	54.4818	1.02174e-05	56.4076	2.6631e-06
	56.0801	4.2426e-06	54.4897	1.02192e-05	56.4154	2.6633e-06
	56.0879	4.2434e-06	54.4975	1.02174e-05	56.4232	2.662e-06
	56.0957	4.2434e-06	54.5053	1.02155e-05	56.431	2.6631e-06
	56.1035	4.2407e-06	54.5131	1.02161e-05	56.4388	2.6608e-06
	56.1113	4.2413e-06	54.5209	1.02174e-05	56.4466	2.6585e-06
	56.1191	4.2407e-06	54.5287	1.02171e-05	56.4544	2.6595e-06
	56.127	4.2405e-06	54.5365	1.0215e-05	56.4622	2.6589e-06
	56.1348	4.2426e-06	54.5443	1.02171e-05	56.47	2.6585e-06
	56.1426	4.2415e-06	54.5521	1.0215e-05	56.4778	2.6576e-06
	56.1504	4.2413e-06	54.5599	1.02171e-05	56.4856	2.6569e-06
	56.1582	4.2403e-06	54.5677	1.02144e-05	56.4934	2.6562e-06
	56.166	4.2397e-06	54.5756	1.02167e-05	56.5012	2.6551e-06
	56.1738	4.2397e-06	54.5834	1.0218e-05	56.5091	2.6526e-06
	56.1816	4.2394e-06	54.5912	1.02155e-05	56.5169	2.6518e-06
	56.1894	4.2382e-06	54.599	1.02155e-05	56.5247	2.6518e-06
	56.1972	4.2382e-06	54.6068	1.02159e-05	56.5325	2.6522e-06
	56.205	4.2386e-06	54.6146	1.0215e-05	56.5403	2.6503e-06
	56.2129	4.2361e-06	54.6224	1.02142e-05	56.5481	2.65e-06
	56.2207	4.2367e-06	54.6302	1.02134e-05	56.5559	2.649e-06
	56.2285	4.2361e-06	54.638	1.02136e-05	56.5637	2.6478e-06
	56.2363	4.2388e-06	54.6458	1.0215e-05	56.5715	2.6473e-06
	56.2441	4.2352e-06	54.6536	1.02138e-05	56.5793	2.6464e-06
	56.2519	4.2354e-06	54.6614	1.02125e-05	56.5871	2.6436e-06
	56.2597	4.2357e-06	54.6693	1.02108e-05	56.5949	2.6417e-06
	56.2675	4.2363e-06	54.6771	1.02112e-05	56.6027	2.6369e-06
	56.2753	4.2346e-06	54.6849	1.02117e-05	56.6105	2.6439e-06
	56.2831	4.2352e-06	54.6927	1.02131e-05	56.6183	2.646e-06
	56.2909	4.2357e-06	54.7005	1.02134e-05	56.6262	2.6447e-06
	56.2987	4.2346e-06	54.7083	1.02117e-05	56.634	2.643e-06
	56.3066	4.2327e-06	54.7161	1.02104e-05	56.6418	2.643e-06
	56.3144	4.2352e-06	54.7239	1.0211e-05	56.6496	2.6419e-06
	56.3222	4.2323e-06	54.7317	1.02138e-05	56.6574	2.6416e-06
	56.33	4.2323e-06	54.7395	1.021e-05	56.6652	2.6418e-06
	56.3378	4.2319e-06	54.7473	1.02117e-05	56.673	2.639e-06
	56.3456	4.2331e-06	54.7551	1.02115e-05	56.6808	2.6379e-06
	56.3534	4.2352e-06	54.763	1.02094e-05	56.6886	2.6384e-06
	56.3612	4.234e-06	54.7708	1.02121e-05	56.6964	2.6392e-06
	56.369	4.2321e-06	54.7786	1.02129e-05	56.7043	2.6346e-06
	56.3768	4.2321e-06	54.7864	1.021e-05	56.7121	2.6334e-06
	56.3846	4.2308e-06	54.7942	1.02134e-05	56.7199	2.6332e-06
	56.3924	4.23e-06	54.802	1.02089e-05	56.7277	2.6302e-06
	56.4002	4.2295e-06	54.8098	1.02098e-05	56.7355	2.6321e-06
	56.408	4.2302e-06	54.8176	1.02096e-05	56.7433	2.6334e-06
	56.4158	4.2298e-06	54.8254	1.0211e-05	56.7511	2.6287e-06
	56.4236	4.2285e-06	54.8332	1.02108e-05	56.7589	2.6276e-06
	56.4314	4.2268e-06	54.841	1.02094e-05	56.7667	2.6282e-06
	56.4392	4.2264e-06	54.8488	1.02098e-05	56.7745	2.6263e-06
	56.447	4.2262e-06	54.8566	1.02112e-05	56.7823	2.6275e-06
	56.4548	4.2245e-06	54.8645	1.02102e-05	56.7902	2.6239e-06
	56.4626	4.2253e-06	54.8723	1.02108e-05	56.798	2.6241e-06
	56.4704	4.227e-06	54.8801	1.02127e-05	56.8058	2.6228e-06
	56.4782	4.2245e-06	54.8879	1.021e-05	56.8136	2.6231e-06
	56.486	4.2253e-06	54.8957	1.02091e-05	56.8214	2.6212e-06
	56.4938	4.222e-06	54.9035	1.0207e-05	56.8292	2.6175e-06
	56.5017	4.2243e-06	54.9113	1.02079e-05	56.837	2.6201e-06
	56.5094	4.2243e-06	54.9191	1.02077e-05	56.8448	2.6187e-06
	56.5172	4.2279e-06	54.9269	1.02117e-05	56.8526	2.6168e-06
	56.525	4.2258e-06	54.9347	1.02077e-05	56.8604	2.6152e-06
	56.5328	4.2228e-06	54.9425	1.02089e-05	56.8682	2.6145e-06
	56.5406	4.2241e-06	54.9503	1.02081e-05	56.876	2.6141e-06
	56.5484	4.2243e-06	54.9582	1.02089e-05	56.8838	2.6131e-06
	56.5562	4.2228e-06	54.966	1.02062e-05	56.8916	2.6157e-06
	56.564	4.222e-06	54.9738	1.02058e-05	56.8994	2.6132e-06
	56.5718	4.2224e-06	54.9816	1.0207e-05	56.9072	2.6135e-06
	56.5795	4.2241e-06	54.9894	1.0206e-05	56.9151	2.6094e-06
	56.5873	4.2228e-06	54.9972	1.02047e-05	56.9229	2.6094e-06
	56.5951	4.2234e-06	55.005	1.02047e-05	56.9306	2.6087e-06
	56.6028	4.2213e-06	55.0128	1.02041e-05	56.9385	2.6071e-06
	56.6105	4.218e-06	55.0206	1.02051e-05	56.9463	2.6059e-06
	56.6183	4.2213e-06	55.0284	1.02043e-05	56.9541	2.6063e-06
	56.626	4.2192e-06	55.0362	1.02028e-05	56.9619	2.6041e-06
	56.6337	4.2224e-06	55.044	1.02049e-05	56.9697	2.6025e-06
	56.6415	4.2222e-06	55.0519	1.02072e-05	56.9775	2.6007e-06
	56.6493	4.2203e-06	55.0597	1.02041e-05	56.9853	2.6005e-06
	56.6571	4.2222e-06	55.0675	1.02047e-05	56.9931	2.6011e-06
	56.6649	4.2209e-06	55.0753	1.02068e-05	57.0009	2.5994e-06
	56.6727	4.2207e-06	55.0831	1.02051e-05	57.0087	2.5991e-06
	56.6804	4.2199e-06	55.0909	1.02058e-05	57.0165	2.5968e-06
	56.6882	4.2182e-06	55.0987	1.02043e-05	57.0244	2.5966e-06
	56.696	4.2194e-06	55.1065	1.02068e-05	57.0322	2.596e-06
	56.7038	4.2169e-06	55.1143	1.02028e-05	57.04	2.5948e-06
	56.7116	4.2188e-06	55.1221	1.02049e-05	57.0478	2.596e-06
	56.7194	4.2188e-06	55.1299	1.02011e-05	57.0556	2.5946e-06
	56.7272	4.2171e-06	55.1377	1.0203e-05	57.0634	2.5933e-06
	56.735	4.2184e-06	55.1456	1.02009e-05	57.0712	2.5917e-06
	56.7428	4.2173e-06	55.1534	1.02037e-05	57.079	2.5916e-06
	56.7506	4.2146e-06	55.1612	1.02045e-05	57.0868	2.5905e-06
	56.7584	4.2154e-06	55.169	1.02026e-05	57.0946	2.5899e-06
	56.7662	4.2169e-06	55.1768	1.01999e-05	57.1025	2.5886e-06
	56.774	4.215e-06	55.1846	1.02016e-05	57.1103	2.5878e-06
	56.7818	4.2154e-06	55.1924	1.02032e-05	57.1181	2.589e-06
	56.7896	4.2148e-06	55.2002	1.02016e-05	57.1259	2.5826e-06
	56.7975	4.2161e-06	55.208	1.02062e-05	57.1337	2.5827e-06
	56.8053	4.2142e-06	55.2158	1.02047e-05	57.1415	2.5819e-06
	56.8131	4.2138e-06	55.2236	1.02032e-05	57.1493	2.5815e-06
	56.8209	4.2148e-06	55.2314	1.02018e-05	57.1571	2.5791e-06
	56.8287	4.2146e-06	55.2393	1.02022e-05	57.1649	2.575e-06
	56.8365	4.2144e-06	55.2471	1.02032e-05	57.1727	2.5781e-06
	56.8443	4.2157e-06	55.2549	1.02009e-05	57.1805	2.5769e-06
	56.8521	4.2131e-06	55.2627	1.02005e-05	57.1883	2.575e-06
	56.8599	4.2138e-06	55.2705	1.01999e-05	57.1961	2.5747e-06
	56.8677	4.2133e-06	55.2783	1.02005e-05	57.2039	2.5725e-06
	56.8755	4.2131e-06	55.2861	1.02011e-05	57.2117	2.5744e-06
	56.8833	4.2136e-06	55.2939	1.02041e-05	57.2195	2.5742e-06
	56.8912	4.2112e-06	55.3017	1.02014e-05	57.2273	2.5718e-06
	56.899	4.2089e-06	55.3095	1.0202e-05	57.2351	2.5703e-06
	56.9068	4.2121e-06	55.3173	1.01993e-05	57.2429	2.5688e-06
	56.9146	4.2106e-06	55.3251	1.01997e-05	57.2507	2.5682e-06
	56.9224	4.2121e-06	55.333	1.01993e-05	57.2586	2.567e-06
	56.9302	4.2093e-06	55.3408	1.01993e-05	57.2664	2.566e-06
	56.938	4.2087e-06	55.3486	1.01997e-05	57.2742	2.5641e-06
	56.9458	4.2106e-06	55.3564	1.02001e-05	57.282	2.5658e-06
	56.9536	4.2108e-06	55.3642	1.01999e-05	57.2898	2.5642e-06
	56.9614	4.2085e-06	55.372	1.01978e-05	57.2976	2.5647e-06
	56.9692	4.2093e-06	55.3798	1.01986e-05	57.3054	2.5633e-06
	56.9771	4.2087e-06	55.3876	1.02005e-05	57.3132	2.5616e-06
	56.9849	4.21e-06	55.3954	1.0199e-05	57.321	2.56e-06
	56.9927	4.2072e-06	55.4032	1.01999e-05	57.3288	2.5585e-06
	57.0005	4.2091e-06	55.411	1.01993e-05	57.3366	2.5557e-06
	57.0083	4.2089e-06	55.4188	1.01967e-05	57.3444	2.5567e-06
	57.0161	4.2083e-06	55.4267	1.01974e-05	57.3522	2.5549e-06
	57.0239	4.2083e-06	55.4345	1.01965e-05	57.36	2.5555e-06
	57.0317	4.2081e-06	55.4423	1.01978e-05	57.3678	2.5552e-06
	57.0395	4.2075e-06	55.4501	1.01969e-05	57.3756	2.5538e-06
	57.0473	4.2053e-06	55.4579	1.01969e-05	57.3834	2.5528e-06
	57.0551	4.2081e-06	55.4657	1.01984e-05	57.3913	2.5525e-06
	57.063	4.2058e-06	55.4735	1.01946e-05	57.3991	2.552e-06
	57.0708	4.2066e-06	55.4813	1.01963e-05	57.4069	2.5504e-06
	57.0786	4.2081e-06	55.4891	1.01957e-05	57.4147	2.549e-06
	57.0864	4.2079e-06	55.4969	1.0198e-05	57.4225	2.5478e-06
	57.0942	4.2058e-06	55.5047	1.01955e-05	57.4303	2.5495e-06
	57.102	4.2064e-06	55.5125	1.01959e-05	57.4381	2.5457e-06
	57.1098	4.206e-06	55.5204	1.01974e-05	57.4459	2.5451e-06
	57.1176	4.2051e-06	55.6733	2.6916e-06	57.4537	2.5438e-06
	57.1254	4.2049e-06	55.6811	2.6906e-06	57.4615	2.5446e-06
	57.1332	4.2037e-06	55.6888	2.6868e-06	57.4693	2.5419e-06
	57.141	4.2026e-06	55.6966	2.6859e-06	57.477	2.541e-06
	57.1489	4.2068e-06	55.7044	2.6839e-06	57.4848	2.5421e-06
	57.1567	4.2068e-06	55.7121	2.6833e-06	57.4926	2.5414e-06
	57.1645	4.2053e-06	55.7198	2.6821e-06	57.5004	2.5431e-06
	57.1723	4.207e-06	55.7276	2.678e-06	57.5082	2.5396e-06
	57.1801	4.2035e-06	55.7353	2.6784e-06	57.516	2.539e-06
	57.1879	4.2051e-06	55.7431	2.6755e-06	57.5238	2.5378e-06
	57.1957	4.2064e-06	55.7509	2.6756e-06	57.5316	2.5371e-06
	57.2035	4.2039e-06	55.7587	2.6741e-06	57.5394	2.534e-06
	57.2113	4.2045e-06	55.7665	2.6731e-06	57.5472	2.532e-06
	57.2191	4.203e-06	55.7743	2.6706e-06	57.555	2.5321e-06
	57.2269	4.2016e-06	55.7821	2.6687e-06	57.5628	2.5297e-06
	57.2347	4.2041e-06	55.7899	2.6687e-06	57.5706	2.531e-06
	57.2426	4.2016e-06	55.7977	2.6661e-06	57.5784	2.5296e-06
	57.2504	4.2032e-06	55.8055	2.6651e-06	57.5861	2.5284e-06
	57.2582	4.2003e-06	55.8133	2.6638e-06	57.5939	2.5281e-06
	57.266	4.2007e-06	55.821	2.6623e-06	57.6017	2.5268e-06
	57.2738	4.2001e-06	55.8288	2.6609e-06	57.6095	2.5252e-06
	57.2816	4.2003e-06	55.8366	2.661e-06	57.6173	2.5243e-06
	57.2894	4.2007e-06	55.8444	2.6603e-06	57.625	2.5227e-06
	57.2972	4.2035e-06	55.8522	2.6582e-06	57.6328	2.5224e-06
	57.305	4.1997e-06	55.86	2.6561e-06	57.6405	2.5252e-06
	57.3128	4.1995e-06	55.8678	2.6592e-06	57.6483	2.525e-06
	57.3206	4.2024e-06	55.8756	2.6549e-06	57.656	2.5226e-06
	57.3285	4.2005e-06	55.8834	2.6551e-06	57.6638	2.5239e-06
	57.3363	4.1988e-06	55.8912	2.6529e-06	57.6716	2.5223e-06
	57.3441	4.199e-06	55.899	2.6537e-06	57.6794	2.5206e-06
	57.3519	4.1999e-06	55.9068	2.6526e-06	57.6872	2.5187e-06
	57.3597	4.2003e-06	55.9146	2.6503e-06	57.695	2.5195e-06
	57.3675	4.199e-06	55.9224	2.6497e-06	57.7028	2.5213e-06
	57.3753	4.1988e-06	55.9303	2.6511e-06	57.7107	2.5207e-06
	57.3831	4.1995e-06	55.9381	2.6491e-06	57.7185	2.5223e-06
	57.3909	4.198e-06	55.9459	2.6477e-06	57.7263	2.5196e-06
	57.3987	4.1978e-06	55.9537	2.6492e-06	57.7341	2.5187e-06
	57.4065	4.1973e-06	55.9615	2.6484e-06	57.7419	2.5175e-06
	57.4143	4.1963e-06	55.9693	2.6465e-06	57.7497	2.5164e-06
	57.4222	4.1955e-06	55.9771	2.6429e-06	57.7575	2.5173e-06
	57.43	4.1946e-06	55.9849	2.6425e-06	57.7653	2.515e-06
	57.4378	4.1959e-06	55.9927	2.6388e-06	57.7731	2.5151e-06
	57.4456	4.1955e-06	56.0005	2.639e-06	57.7809	2.5141e-06
	57.4534	4.1967e-06	56.0083	2.6363e-06	57.7887	2.5133e-06
	57.4612	4.1965e-06	56.0161	2.6367e-06	57.7965	2.5121e-06
	57.469	4.1957e-06	56.0239	2.6364e-06	57.8043	2.5117e-06
	57.4768	4.1934e-06	56.0317	2.6351e-06	57.8121	2.5104e-06
	57.4846	4.1934e-06	56.0395	2.6336e-06	57.8199	2.5092e-06
	57.4924	4.1942e-06	56.0474	2.6331e-06	57.8278	2.5083e-06
[truncated: 2,003 more rows]

## Sheet: Figure 3d
Figure 3d
left panel	Parameter x	Parameter y	right panel	Parameter x	Parameter y
	-3.36587	0.96537		-1.37643	0.57437
	-3.36586	0.96462		-1.37643	0.57431
	-3.36586	0.96484		-1.37643	0.57413
	-3.36586	0.96509		-1.37643	0.57431
	-3.36586	0.96497		-1.37643	0.57428
	-3.36586	0.96494		-1.37643	0.57441
	-3.36586	0.96453		-1.37643	0.57494
	-3.36586	0.96488		-1.37643	0.57453
	-3.36586	0.96528		-1.37643	0.57478
	-3.36586	0.96537		-1.37642	0.57366
	-3.36586	0.96594		-1.37642	0.57309
	-3.36585	0.96591		-1.37642	0.57237
	-3.36585	0.96575		-1.37642	0.57269
	-3.36585	0.96578		-1.37642	0.57194
	-3.36585	0.96559		-1.37642	0.5725
	-3.36585	0.96578		-1.37642	0.57294
	-3.36585	0.96559		-1.37642	0.57316
	-3.36585	0.96578		-1.37642	0.57309
	-3.36585	0.966		-1.37641	0.5735
	-3.36585	0.96619		-1.37641	0.57341
	-3.36585	0.966		-1.37641	0.57334
	-3.36585	0.96631		-1.37641	0.57269
	-3.36584	0.96569		-1.37641	0.57259
	-3.36584	0.96609		-1.37641	0.57331
	-3.36584	0.96591		-1.37641	0.57266
	-3.36584	0.96519		-1.37641	0.57259
	-3.36584	0.96537		-1.37641	0.57291
	-3.36584	0.96503		-1.37641	0.57253
	-3.36584	0.96584		-1.37641	0.573
	-3.36584	0.96509		-1.3764	0.57237
	-3.36584	0.96519		-1.3764	0.57284
	-3.36584	0.96469		-1.3764	0.57203
	-3.36583	0.96462		-1.3764	0.57197
	-3.36583	0.96494		-1.3764	0.57237
	-3.36583	0.96513		-1.3764	0.57266
	-3.36583	0.96494		-1.3764	0.57269
	-3.36583	0.96559		-1.3764	0.57188
	-3.36583	0.96488		-1.3764	0.57163
	-3.36583	0.96488		-1.3764	0.57122
	-3.36583	0.96503		-1.37639	0.57106
	-3.36583	0.96534		-1.37639	0.57131
	-3.36583	0.96575		-1.37639	0.57194
	-3.36582	0.96575		-1.37639	0.5725
	-3.36582	0.96566		-1.37639	0.57319
	-3.36582	0.96575		-1.37639	0.57309
	-3.36582	0.96528		-1.37639	0.57309
	-3.36582	0.96503		-1.37639	0.57294
	-3.36582	0.96478		-1.37639	0.57309
	-3.36582	0.96503		-1.37639	0.5735
	-3.36582	0.96469		-1.37638	0.573
	-3.36582	0.96544		-1.37638	0.57197
	-3.36582	0.96472		-1.37638	0.57212
	-3.36581	0.96469		-1.37638	0.57209
	-3.36581	0.96453		-1.37638	0.57219
	-3.36581	0.96403		-1.37638	0.57225
	-3.36581	0.96453		-1.37638	0.57294
	-3.36581	0.96413		-1.37638	0.57381
	-3.36581	0.96453		-1.37638	0.57437
	-3.36581	0.96431		-1.37637	0.57431
	-3.36581	0.96519		-1.37637	0.574
	-3.36581	0.96528		-1.37637	0.57356
	-3.3658	0.9655		-1.37637	0.57375
	-3.3658	0.96534		-1.37637	0.57325
	-3.3658	0.96503		-1.37637	0.57266
	-3.3658	0.96575		-1.37637	0.57253
	-3.3658	0.96553		-1.37637	0.57253
	-3.3658	0.96525		-1.37637	0.57228
	-3.3658	0.96503		-1.37637	0.57225
	-3.3658	0.96525		-1.37637	0.57172
	-3.3658	0.96497		-1.37636	0.57212
	-3.3658	0.96503		-1.37636	0.57259
	-3.36579	0.96494		-1.37636	0.5735
	-3.36579	0.96503		-1.37636	0.57388
	-3.36579	0.96519		-1.37636	0.57388
	-3.36579	0.9655		-1.37636	0.57406
	-3.36579	0.96528		-1.37636	0.57437
	-3.36579	0.96525		-1.37636	0.57016
	-3.36579	0.96534		-1.37636	0.57188
	-3.36579	0.96497		-1.37636	0.57212
	-3.36579	0.96525		-1.37635	0.57203
	-3.36579	0.96544		-1.37635	0.57197
	-3.36578	0.96616		-1.37635	0.57234
	-3.36578	0.96631		-1.37635	0.57197
	-3.36578	0.96606		-1.37635	0.57219
	-3.36578	0.96619		-1.37635	0.57278
	-3.36578	0.96656		-1.37635	0.57319
	-3.36578	0.96641		-1.37635	0.57306
	-3.36578	0.96619		-1.37635	0.57244
	-3.36578	0.96578		-1.37634	0.57294
	-3.36578	0.96513		-1.37634	0.57306
	-3.36578	0.96537		-1.37634	0.57266
	-3.36578	0.96591		-1.37634	0.57203
	-3.36577	0.96534		-1.37634	0.57237
	-3.36577	0.96534		-1.37634	0.57212
	-3.36577	0.96528		-1.37634	0.57234
	-3.36577	0.96494		-1.37634	0.57197
	-3.36577	0.96462		-1.37634	0.57266
	-3.36577	0.96453		-1.37634	0.5725
	-3.36577	0.96453		-1.37634	0.57334
	-3.36577	0.96497		-1.37633	0.57356
	-3.36577	0.96528		-1.37633	0.5735
	-3.36577	0.96488		-1.37633	0.57388
	-3.36576	0.96453		-1.37633	0.573
	-3.36576	0.96453		-1.37633	0.57259
	-3.36576	0.96462		-1.37633	0.57253
	-3.36576	0.96525		-1.37633	0.57259
	-3.36576	0.96509		-1.37633	0.57275
	-3.36576	0.96513		-1.37633	0.5735
	-3.36576	0.96497		-1.37633	0.57225
	-3.36576	0.96503		-1.37632	0.57306
	-3.36576	0.96503		-1.37632	0.57291
	-3.36576	0.96472		-1.37632	0.57319
	-3.36575	0.96453		-1.37632	0.57291
	-3.36575	0.96422		-1.37632	0.573
	-3.36575	0.96403		-1.37632	0.57275
	-3.36575	0.96406		-1.37632	0.57209
	-3.36575	0.96456		-1.37632	0.57194
	-3.36575	0.96484		-1.37632	0.57197
	-3.36575	0.96544		-1.37632	0.57184
	-3.36575	0.96513		-1.37631	0.57188
	-3.36575	0.96488		-1.37631	0.57253
	-3.36575	0.96534		-1.37631	0.57325
	-3.36574	0.96525		-1.37631	0.57319
	-3.36574	0.96503		-1.37631	0.57316
	-3.36574	0.96488		-1.37631	0.57397
	-3.36574	0.96503		-1.37631	0.57416
	-3.36574	0.96528		-1.37631	0.57441
	-3.36574	0.96534		-1.37631	0.574
	-3.36574	0.96513		-1.3763	0.57428
	-3.36574	0.96503		-1.3763	0.57375
	-3.36574	0.96519		-1.3763	0.57397
	-3.36573	0.96509		-1.3763	0.57316
	-3.36573	0.96513		-1.3763	0.57341
	-3.36573	0.96525		-1.3763	0.57309
	-3.36573	0.96513		-1.3763	0.57375
	-3.36573	0.96519		-1.3763	0.57372
	-3.36573	0.96525		-1.3763	0.57341
	-3.36573	0.96559		-1.3763	0.57334
	-3.36573	0.96525		-1.3763	0.57397
	-3.36573	0.96503		-1.37629	0.57381
	-3.36573	0.96537		-1.37629	0.57341
	-3.36572	0.96591		-1.37629	0.57197
	-3.36572	0.96569		-1.37629	0.57194
	-3.36572	0.96553		-1.37629	0.57219
	-3.36572	0.96575		-1.37629	0.57219
	-3.36572	0.96537		-1.37629	0.57278
	-3.36572	0.96553		-1.37629	0.57278
	-3.36572	0.96553		-1.37629	0.57316
	-3.36572	0.96513		-1.37629	0.57284
	-3.36572	0.96566		-1.37628	0.57306
	-3.36572	0.96497		-1.37628	0.57294
	-3.36571	0.96503		-1.37628	0.57309
	-3.36571	0.96484		-1.37628	0.57306
	-3.36571	0.96472		-1.37628	0.57334
	-3.36571	0.96462		-1.37628	0.57331
	-3.36571	0.96488		-1.37628	0.57291
	-3.36571	0.96513		-1.37628	0.57225
	-3.36571	0.96519		-1.37628	0.57244
	-3.36571	0.96472		-1.37628	0.57209
	-3.36571	0.96513		-1.37627	0.57225
	-3.36571	0.96503		-1.37627	0.57225
	-3.36571	0.96472		-1.37627	0.57234
	-3.3657	0.96484		-1.37627	0.57237
	-3.3657	0.96509		-1.37627	0.57225
	-3.3657	0.96494		-1.37627	0.57188
	-3.3657	0.96456		-1.37627	0.57269
	-3.3657	0.96472		-1.37627	0.57225
	-3.3657	0.96456		-1.37627	0.57153
	-3.3657	0.96422		-1.37627	0.57156
	-3.3657	0.96456		-1.37626	0.57156
	-3.3657	0.96469		-1.37626	0.57147
	-3.3657	0.96513		-1.37626	0.57156
	-3.36569	0.96534		-1.37626	0.57291
	-3.36569	0.96525		-1.37626	0.57266
	-3.36569	0.96528		-1.37626	0.57278
	-3.36569	0.96544		-1.37626	0.57319
	-3.36569	0.96534		-1.37626	0.57306
	-3.36569	0.96447		-1.37626	0.57325
	-3.36569	0.96456		-1.37626	0.5735
	-3.36569	0.96444		-1.37625	0.5735
	-3.36569	0.96456		-1.37625	0.57366
	-3.36569	0.96494		-1.37625	0.57306
	-3.36568	0.96509		-1.37625	0.57163
	-3.36568	0.96575		-1.37625	0.57172
	-3.36568	0.96509		-1.37625	0.57197
	-3.36568	0.96509		-1.37625	0.57237
	-3.36568	0.96497		-1.37625	0.57253
	-3.36568	0.96509		-1.37625	0.57381
	-3.36568	0.96503		-1.37624	0.57437
	-3.36568	0.96525		-1.37624	0.57413
	-3.36568	0.96503		-1.37624	0.57372
	-3.36568	0.96534		-1.37624	0.57381
	-3.36567	0.96513		-1.37624	0.57366
	-3.36567	0.96494		-1.37624	0.57431
	-3.36567	0.96525		-1.37624	0.57406
	-3.36567	0.96472		-1.37624	0.57341
	-3.36567	0.96513		-1.37624	0.57266
	-3.36567	0.96462		-1.37624	0.5725
	-3.36567	0.96509		-1.37623	0.5725
	-3.36567	0.96513		-1.37623	0.57291
	-3.36567	0.96513		-1.37623	0.57291
	-3.36566	0.96503		-1.37623	0.57316
	-3.36566	0.96488		-1.37623	0.57359
	-3.36566	0.96503		-1.37623	0.57356
	-3.36566	0.96456		-1.37623	0.57388
	-3.36566	0.96453		-1.37623	0.57244
	-3.36566	0.96484		-1.37623	0.57284
	-3.36566	0.96513		-1.37623	0.57331
	-3.36566	0.96537		-1.37623	0.57244
	-3.36566	0.96534		-1.37622	0.57219
	-3.36566	0.96509		-1.37622	0.57234
	-3.36565	0.96494		-1.37622	0.57234
	-3.36565	0.96575		-1.37622	0.57269
	-3.36565	0.96569		-1.37622	0.57309
	-3.36565	0.96616		-1.37622	0.57309
	-3.36565	0.96578		-1.37622	0.57356
	-3.36565	0.96534		-1.37622	0.57334
	-3.36565	0.96537		-1.37622	0.57366
	-3.36565	0.96497		-1.37622	0.57381
	-3.36565	0.96478		-1.37621	0.57366
	-3.36565	0.96488		-1.37621	0.57291
	-3.36564	0.96484		-1.37621	0.57316
	-3.36564	0.96494		-1.37621	0.57259
	-3.36564	0.96503		-1.37621	0.57203
	-3.36564	0.96544		-1.37621	0.57203
	-3.36564	0.96497		-1.37621	0.57237
	-3.36564	0.96513		-1.37621	0.57319
	-3.36564	0.96413		-1.37621	0.57397
	-3.36564	0.96447		-1.37621	0.57406
	-3.36564	0.96484		-1.3762	0.57391
	-3.36564	0.96444		-1.3762	0.574
	-3.36564	0.96403		-1.3762	0.57406
	-3.36563	0.96406		-1.3762	0.57391
	-3.36563	0.96447		-1.3762	0.57325
	-3.36563	0.96428		-1.3762	0.57253
	-3.36563	0.96388		-1.3762	0.57225
	-3.36563	0.96428		-1.3762	0.57284
	-3.36563	0.96456		-1.3762	0.57156
	-3.36563	0.96528		-1.3762	0.57284
	-3.36563	0.96478		-1.37619	0.57294
	-3.36563	0.96534		-1.37619	0.57372
	-3.36563	0.96519		-1.37619	0.57388
	-3.36562	0.96519		-1.37619	0.57413
	-3.36562	0.96497		-1.37619	0.57397
	-3.36562	0.96503		-1.37619	0.57388
	-3.36562	0.96537		-1.37619	0.574
	-3.36562	0.96544		-1.37619	0.57437
	-3.36562	0.96575		-1.37619	0.57316
	-3.36562	0.96559		-1.37619	0.57269
	-3.36562	0.96537		-1.37618	0.57225
	-3.36562	0.96497		-1.37618	0.57244
	-3.36562	0.96462		-1.37618	0.57306
	-3.36561	0.96444		-1.37618	0.57266
	-3.36561	0.96472		-1.37618	0.57284
	-3.36561	0.96428		-1.37618	0.57341
	-3.36561	0.96497		-1.37618	0.57372
	-3.36561	0.96544		-1.37618	0.57334
	-3.36561	0.96484		-1.37618	0.5735
	-3.36561	0.96472		-1.37617	0.5735
	-3.36561	0.96437		-1.37617	0.57331
	-3.36561	0.96413		-1.37617	0.57275
	-3.36561	0.96406		-1.37617	0.57228
	-3.3656	0.96453		-1.37617	0.57147
	-3.3656	0.96416		-1.37617	0.57144
	-3.3656	0.96472		-1.37617	0.57153
	-3.3656	0.96472		-1.37617	0.57156
	-3.3656	0.96462		-1.37617	0.57212
	-3.3656	0.96534		-1.37617	0.57244
	-3.3656	0.96534		-1.37617	0.57325
	-3.3656	0.96528		-1.37616	0.57278
	-3.3656	0.966		-1.37616	0.57278
	-3.36559	0.96566		-1.37616	0.57309
	-3.36559	0.96525		-1.37616	0.57306
	-3.36559	0.96503		-1.37616	0.57291
	-3.36559	0.96513		-1.37616	0.57237
	-3.36559	0.96497		-1.37616	0.573
	-3.36559	0.96519		-1.37616	0.57269
	-3.36559	0.96509		-1.37616	0.57228
	-3.36559	0.96497		-1.37616	0.57291
	-3.36559	0.96528		-1.37615	0.57309
	-3.36559	0.96528		-1.37615	0.57413
	-3.36558	0.96513		-1.37615	0.57413
	-3.36558	0.96488		-1.37615	0.57441
	-3.36558	0.96453		-1.37615	0.57534
	-3.36558	0.96497		-1.37615	0.57488
	-3.36558	0.96462		-1.37615	0.57341
	-3.36558	0.96447		-1.37615	0.57259
	-3.36558	0.96403		-1.37615	0.57212
	-3.36558	0.96456		-1.37615	0.57209
	-3.36558	0.96484		-1.37614	0.57156
	-3.36558	0.96462		-1.37614	0.57163
	-3.36557	0.96537		-1.37614	0.57228
	-3.36557	0.96447		-1.37614	0.57237
	-3.36557	0.96403		-1.37614	0.57325
	-3.36557	0.96456		-1.37614	0.57416
	-3.36557	0.96484		-1.37614	0.57503
	-3.36557	0.96494		-1.37614	0.57481
	-3.36557	0.96472		-1.37614	0.57422
	-3.36557	0.96413		-1.37614	0.57406
	-3.36557	0.96428		-1.37613	0.57253
	-3.36557	0.96447		-1.37613	0.57212
	-3.36557	0.96428		-1.37613	0.57347
	-3.36556	0.96372		-1.37613	0.57325
	-3.36556	0.96403		-1.37613	0.57291
	-3.36556	0.96437		-1.37613	0.57253
	-3.36556	0.96462		-1.37613	0.57259
	-3.36556	0.96437		-1.37613	0.57294
	-3.36556	0.96416		-1.37613	0.57366
	-3.36556	0.96372		-1.37613	0.57391
	-3.36556	0.96422		-1.37612	0.57428
	-3.36556	0.96397		-1.37612	0.57453
	-3.36556	0.96469		-1.37612	0.57366
	-3.36555	0.96462		-1.37612	0.57228
	-3.36555	0.96478		-1.37612	0.57169
	-3.36555	0.96497		-1.37612	0.57088
	-3.36555	0.96437		-1.37612	0.57091
	-3.36555	0.96437		-1.37612	0.57203
	-3.36555	0.96447		-1.37612	0.57275
	-3.36555	0.96422		-1.37612	0.573
	-3.36555	0.96416		-1.37611	0.57291
	-3.36555	0.96494		-1.37611	0.57347
	-3.36555	0.96509		-1.37611	0.57406
	-3.36554	0.96381		-1.37611	0.57447
	-3.36554	0.96406		-1.37611	0.57509
	-3.36554	0.96447		-1.37611	0.57488
	-3.36554	0.96413		-1.37611	0.57406
	-3.36554	0.96403		-1.37611	0.57309
	-3.36554	0.96453		-1.37611	0.57275
	-3.36554	0.96537		-1.3761	0.57234
	-3.36554	0.9655		-1.3761	0.57212
	-3.36554	0.96525		-1.3761	0.57219
	-3.36553	0.96484		-1.3761	0.57259
	-3.36553	0.96513		-1.3761	0.57316
	-3.36553	0.96497		-1.3761	0.57234
	-3.36553	0.96525		-1.3761	0.57453
	-3.36553	0.96559		-1.3761	0.57334
	-3.36553	0.96544		-1.3761	0.574
	-3.36553	0.96528		-1.3761	0.57359
	-3.36553	0.96497		-1.3761	0.57381
	-3.36553	0.96456		-1.37609	0.57275
	-3.36553	0.96422		-1.37609	0.57169
	-3.36552	0.96456		-1.37609	0.57178
	-3.36552	0.96422		-1.37609	0.57116
	-3.36552	0.96444		-1.37609	0.57122
	-3.36552	0.96437		-1.37609	0.57172
	-3.36552	0.96413		-1.37609	0.57203
	-3.36552	0.96397		-1.37609	0.57212
	-3.36552	0.96391		-1.37609	0.573
	-3.36552	0.96416		-1.37609	0.57416
	-3.36552	0.96406		-1.37608	0.57422
	-3.36552	0.96403		-1.37608	0.57347
	-3.36551	0.96403		-1.37608	0.57284
	-3.36551	0.96388		-1.37608	0.57203
	-3.36551	0.96428		-1.37608	0.57178
	-3.36551	0.96388		-1.37608	0.57194
	-3.36551	0.96428		-1.37608	0.57197
	-3.36551	0.96437		-1.37608	0.57156
	-3.36551	0.96437		-1.37608	0.57194
	-3.36551	0.96462		-1.37607	0.57188
	-3.36551	0.96456		-1.37607	0.57275
	-3.36551	0.96437		-1.37607	0.574
	-3.36551	0.96478		-1.37607	0.57469
	-3.3655	0.96509		-1.37607	0.57481
	-3.3655	0.96534		-1.37607	0.57456
	-3.3655	0.96519		-1.37607	0.57331
	-3.3655	0.96437		-1.37607	0.57284
	-3.3655	0.96381		-1.37607	0.57341
	-3.3655	0.96397		-1.37607	0.57266
	-3.3655	0.96453		-1.37607	0.57291
	-3.3655	0.96462		-1.37606	0.57244
	-3.3655	0.96444		-1.37606	0.57172
	-3.3655	0.96447		-1.37606	0.57197
	-3.36549	0.96391		-1.37606	0.5725
	-3.36549	0.96431		-1.37606	0.57397
	-3.36549	0.96375		-1.37606	0.57497
	-3.36549	0.96388		-1.37606	0.57422
	-3.36549	0.96406		-1.37606	0.57406
	-3.36549	0.96462		-1.37606	0.5725
	-3.36549	0.96462		-1.37606	0.57153
	-3.36549	0.96431		-1.37605	0.57097
	-3.36549	0.96416		-1.37605	0.57153
	-3.36549	0.96462		-1.37605	0.57212
	-3.36548	0.96447		-1.37605	0.57237
	-3.36548	0.96431		-1.37605	0.57178
	-3.36548	0.96437		-1.37605	0.57184
	-3.36548	0.96437		-1.37605	0.57188
	-3.36548	0.96503		-1.37605	0.57266
	-3.36548	0.96484		-1.37605	0.57359
	-3.36548	0.96488		-1.37605	0.57428
	-3.36548	0.96422		-1.37604	0.57372
	-3.36548	0.96469		-1.37604	0.57375
	-3.36548	0.96462		-1.37604	0.57253
	-3.36547	0.96488		-1.37604	0.57228
	-3.36547	0.96447		-1.37604	0.57212
	-3.36547	0.96488		-1.37604	0.57144
	-3.36547	0.96428		-1.37604	0.57197
	-3.36547	0.96381		-1.37604	0.57169
	-3.36547	0.96366		-1.37604	0.57188
	-3.36547	0.96372		-1.37603	0.57169
	-3.36547	0.96397		-1.37603	0.57375
	-3.36547	0.96372		-1.37603	0.57316
	-3.36546	0.96372		-1.37603	0.57341
	-3.36546	0.96366		-1.37603	0.57388
	-3.36546	0.96372		-1.37603	0.574
	-3.36546	0.96372		-1.37603	0.57291
	-3.36546	0.96347		-1.37603	0.57209
	-3.36546	0.96403		-1.37603	0.57203
	-3.36546	0.96347		-1.37603	0.57253
	-3.36546	0.96372		-1.37603	0.57291
	-3.36546	0.96372		-1.37602	0.57228
	-3.36546	0.96356		-1.37602	0.57275
	-3.36545	0.9635		-1.37602	0.57237
	-3.36545	0.96381		-1.37602	0.57309
	-3.36545	0.96356		-1.37602	0.574
	-3.36545	0.96388		-1.37602	0.574
	-3.36545	0.96375		-1.37602	0.57428
	-3.36545	0.96406		-1.37602	0.57456
	-3.36545	0.96413		-1.37602	0.57372
	-3.36545	0.96462		-1.37602	0.57316
	-3.36545	0.96472		-1.37601	0.57228
	-3.36545	0.96453		-1.37601	0.57266
	-3.36545	0.96444		-1.37601	0.5725
	-3.36544	0.9635		-1.37601	0.57284
	-3.36544	0.96322		-1.37601	0.57259
	-3.36544	0.96347		-1.37601	0.57244
	-3.36544	0.963		-1.37601	0.57244
	-3.36544	0.96341		-1.37601	0.57325
	-3.36544	0.96388		-1.37601	0.57375
	-3.36544	0.96341		-1.376	0.57397
	-3.36544	0.96331		-1.376	0.57372
	-3.36544	0.96437		-1.376	0.57406
	-3.36544	0.96428		-1.376	0.57259
	-3.36543	0.96437		-1.376	0.57275
	-3.36543	0.96431		-1.376	0.57275
	-3.36543	0.96422		-1.376	0.57244
	-3.36543	0.96453		-1.376	0.57197
	-3.36543	0.96447		-1.376	0.57212
	-3.36543	0.96406		-1.376	0.57156
	-3.36543	0.96362		-1.376	0.57153
	-3.36543	0.96325		-1.37599	0.5725
	-3.36543	0.96331		-1.37599	0.573
	-3.36543	0.96403		-1.37599	0.57366
	-3.36542	0.96431		-1.37599	0.57413
	-3.36542	0.96413		-1.37599	0.57334
	-3.36542	0.96437		-1.37599	0.57275
	-3.36542	0.96484		-1.37599	0.57163
	-3.36542	0.96406		-1.37599	0.57219
	-3.36542	0.96484		-1.37599	0.57275
	-3.36542	0.96488		-1.37599	0.57209
	-3.36542	0.96503		-1.37598	0.57225
	-3.36542	0.96469		-1.37598	0.57228
	-3.36542	0.96453		-1.37598	0.57237
	-3.36541	0.96431		-1.37598	0.57244
	-3.36541	0.96444		-1.37598	0.57275
	-3.36541	0.96437		-1.37598	0.57331
	-3.36541	0.96406		-1.37598	0.57428
	-3.36541	0.96513		-1.37598	0.57397
	-3.36541	0.96513		-1.37598	0.57269
	-3.36541	0.96484		-1.37597	0.57234
	-3.36541	0.96462		-1.37597	0.57234
	-3.36541	0.96488		-1.37597	0.57284
	-3.36541	0.96431		-1.37597	0.57291
	-3.3654	0.96413		-1.37597	0.57253
	-3.3654	0.96375		-1.37597	0.57225
	-3.3654	0.96375		-1.37597	0.57228
	-3.3654	0.96437		-1.37597	0.57266
	-3.3654	0.96413		-1.37597	0.57334
	-3.3654	0.96403		-1.37597	0.57359
	-3.3654	0.96406		-1.37596	0.57453
	-3.3654	0.96388		-1.37596	0.57375
	-3.3654	0.96372		-1.37596	0.57325
	-3.36539	0.9635		-1.37596	0.57275
	-3.36539	0.96388		-1.37596	0.57294
	-3.36539	0.96356		-1.37596	0.57309
	-3.36539	0.96397		-1.37596	0.57375
	-3.36539	0.96388		-1.37596	0.573
	-3.36539	0.96403		-1.37596	0.57278
	-3.36539	0.96431		-1.37596	0.57284
	-3.36539	0.96422		-1.37596	0.57278
	-3.36539	0.96413		-1.37595	0.57291
	-3.36539	0.96422		-1.37595	0.57347
	-3.36538	0.96406		-1.37595	0.57366
	-3.36538	0.96422		-1.37595	0.57316
	-3.36538	0.96444		-1.37595	0.57284
	-3.36538	0.96428		-1.37595	0.5725
	-3.36538	0.96462		-1.37595	0.57203
	-3.36538	0.96484		-1.37595	0.57291
	-3.36538	0.96456		-1.37595	0.57294
	-3.36538	0.96453		-1.37595	0.57269
	-3.36538	0.96447		-1.37594	0.57253
	-3.36538	0.96503		-1.37594	0.57259
	-3.36538	0.96478		-1.37594	0.57269
	-3.36537	0.96494		-1.37594	0.57331
	-3.36537	0.96503		-1.37594	0.57347
	-3.36537	0.96509		-1.37594	0.57334
	-3.36537	0.96525		-1.37594	0.57388
	-3.36537	0.96509		-1.37594	0.57406
	-3.36537	0.96509		-1.37594	0.57341
	-3.36537	0.96534		-1.37594	0.57319
	-3.36537	0.96494		-1.37593	0.57325
	-3.36537	0.96494		-1.37593	0.57319
	-3.36537	0.96528		-1.37593	0.57309
	-3.36536	0.96513		-1.37593	0.57306
	-3.36536	0.96472		-1.37593	0.57366
	-3.36536	0.96503		-1.37593	0.57325
	-3.36536	0.96494		-1.37593	0.57331
	-3.36536	0.96462		-1.37593	0.5735
	-3.36536	0.96544		-1.37593	0.57294
	-3.36536	0.96503		-1.37593	0.57244
	-3.36536	0.96497		-1.37592	0.57212
	-3.36536	0.96484		-1.37592	0.57203
	-3.36536	0.96462		-1.37592	0.57244
	-3.36535	0.96416		-1.37592	0.57156
	-3.36535	0.96431		-1.37592	0.57156
	-3.36535	0.96472		-1.37592	0.57169
	-3.36535	0.96484		-1.37592	0.57172
	-3.36535	0.96534		-1.37592	0.57184
	-3.36535	0.96519		-1.37592	0.57188
	-3.36535	0.96544		-1.37592	0.57244
	-3.36535	0.96513		-1.37591	0.57294
	-3.36535	0.96478		-1.37591	0.57347
	-3.36535	0.96513		-1.37591	0.57356
	-3.36534	0.96528		-1.37591	0.57397
	-3.36534	0.96537		-1.37591	0.57416
	-3.36534	0.96528		-1.37591	0.57375
	-3.36534	0.9655		-1.37591	0.57406
	-3.36534	0.96537		-1.37591	0.57356
	-3.36534	0.96566		-1.37591	0.57294
	-3.36534	0.966		-1.3759	0.57397
	-3.36534	0.96584		-1.3759	0.57275
	-3.36534	0.966		-1.3759	0.57259
	-3.36534	0.96616		-1.3759	0.57237
	-3.36533	0.96666		-1.3759	0.57259
	-3.36533	0.96616		-1.3759	0.57291
	-3.36533	0.96591		-1.3759	0.57278
	-3.36533	0.96575		-1.3759	0.57259
	-3.36533	0.96497		-1.3759	0.57259
	-3.36533	0.96509		-1.3759	0.57269
	-3.36533	0.96488		-1.37589	0.57291
	-3.36533	0.96484		-1.37589	0.57294
	-3.36533	0.96509		-1.37589	0.57253
	-3.36532	0.96488		-1.37589	0.57278
	-3.36532	0.96472		-1.37589	0.57269
	-3.36532	0.96478		-1.37589	0.57319
	-3.36532	0.96478		-1.37589	0.57334
	-3.36532	0.96437		-1.37589	0.57331
	-3.36532	0.96447		-1.37589	0.57331
	-3.36532	0.96478		-1.37589	0.57381
	-3.36532	0.96494		-1.37589	0.57391
	-3.36532	0.96462		-1.37588	0.57325
	-3.36532	0.96497		-1.37588	0.57294
	-3.36531	0.96447		-1.37588	0.57291
	-3.36531	0.96428		-1.37588	0.573
	-3.36531	0.96472		-1.37588	0.57259
	-3.36531	0.96462		-1.37588	0.5725
	-3.36531	0.96494		-1.37588	0.57294
	-3.36531	0.96484		-1.37588	0.573
	-3.36531	0.96469		-1.37588	0.57325
	-3.36531	0.96478		-1.37588	0.57306
	-3.36531	0.96422		-1.37587	0.57188
	-3.36531	0.96428		-1.37587	0.57319
	-3.36531	0.96462		-1.37587	0.57278
	-3.3653	0.96437		-1.37587	0.5735
	-3.3653	0.96469		-1.37587	0.57375
	-3.3653	0.96472		-1.37587	0.57359
	-3.3653	0.96544		-1.37587	0.57309
	-3.3653	0.96494		-1.37587	0.57294
	-3.3653	0.96484		-1.37587	0.57237
	-3.3653	0.96437		-1.37587	0.57237
	-3.3653	0.96472		-1.37586	0.57291
	-3.3653	0.96497		-1.37586	0.57309
	-3.3653	0.96469		-1.37586	0.57325
	-3.36529	0.96431		-1.37586	0.57225
	-3.36529	0.96453		-1.37586	0.57194
	-3.36529	0.96447		-1.37586	0.57169
	-3.36529	0.96437		-1.37586	0.57225
	-3.36529	0.963		-1.37586	0.57197
	-3.36529	0.96503		-1.37586	0.57203
	-3.36529	0.96437		-1.37586	0.57219
	-3.36529	0.96525		-1.37585	0.57172
	-3.36529	0.96444		-1.37585	0.57219
	-3.36529	0.96513		-1.37585	0.57266
	-3.36528	0.96534		-1.37585	0.57228
	-3.36528	0.96513		-1.37585	0.57228
	-3.36528	0.96534		-1.37585	0.57259
	-3.36528	0.96497		-1.37585	0.57278
	-3.36528	0.96509		-1.37585	0.57278
	-3.36528	0.96488		-1.37585	0.57316
	-3.36528	0.96494		-1.37585	0.57203
	-3.36528	0.96519		-1.37584	0.57259
	-3.36528	0.96513		-1.37584	0.57275
	-3.36528	0.96497		-1.37584	0.57266
	-3.36527	0.96544		-1.37584	0.57269
	-3.36527	0.96416		-1.37584	0.57306
	-3.36527	0.96447		-1.37584	0.57356
	-3.36527	0.96478		-1.37584	0.57331
	-3.36527	0.96528		-1.37584	0.57341
	-3.36527	0.96528		-1.37584	0.57356
	-3.36527	0.96519		-1.37583	0.57388
	-3.36527	0.96469		-1.37583	0.574
	-3.36527	0.96484		-1.37583	0.57391
	-3.36527	0.96484		-1.37583	0.57372
	-3.36526	0.96537		-1.37583	0.57381
	-3.36526	0.96544		-1.37583	0.57334
	-3.36526	0.96525		-1.37583	0.57341
	-3.36526	0.96569		-1.37583	0.57406
	-3.36526	0.96569		-1.37583	0.57388
	-3.36526	0.96569		-1.37583	0.57366
	-3.36526	0.96575		-1.37583	0.57381
	-3.36526	0.96544		-1.37582	0.57366
	-3.36526	0.96544		-1.37582	0.57366
	-3.36525	0.96569		-1.37582	0.57347
	-3.36525	0.966		-1.37582	0.5735
	-3.36525	0.96559		-1.37582	0.57306
	-3.36525	0.9655		-1.37582	0.57275
	-3.36525	0.96544		-1.37582	0.57278
	-3.36525	0.96513		-1.37582	0.5725
	-3.36525	0.96403		-1.37582	0.57188
	-3.36525	0.96437		-1.37582	0.57219
	-3.36525	0.96488		-1.37581	0.57291
	-3.36525	0.96559		-1.37581	0.57253
	-3.36524	0.96584		-1.37581	0.57194
	-3.36524	0.9665		-1.37581	0.57188
	-3.36524	0.96619		-1.37581	0.57169
	-3.36524	0.96606		-1.37581	0.5735
	-3.36524	0.96575		-1.37581	0.57275
	-3.36524	0.96528		-1.37581	0.57266
	-3.36524	0.96528		-1.37581	0.57309
	-3.36524	0.96528		-1.3758	0.57278
	-3.36524	0.96497		-1.3758	0.57219
	-3.36524	0.96534		-1.3758	0.57234
	-3.36524	0.96569		-1.3758	0.57212
	-3.36523	0.96528		-1.3758	0.57237
	-3.36523	0.96553		-1.3758	0.57163
	-3.36523	0.96578		-1.3758	0.57188
	-3.36523	0.96553		-1.3758	0.57219
	-3.36523	0.96641		-1.3758	0.57212
	-3.36523	0.96619		-1.3758	0.57209
	-3.36523	0.96672		-1.3758	0.57137
	-3.36523	0.96606		-1.37579	0.57106
	-3.36523	0.96634		-1.37579	0.57116
	-3.36523	0.96659		-1.37579	0.57156
	-3.36522	0.96647		-1.37579	0.57194
	-3.36522	0.96591		-1.37579	0.57188
	-3.36522	0.96619		-1.37579	0.57172
	-3.36522	0.96625		-1.37579	0.57225
	-3.36522	0.966		-1.37579	0.57306
	-3.36522	0.96534		-1.37579	0.57319
	-3.36522	0.96537		-1.37579	0.57266
	-3.36522	0.96559		-1.37578	0.57294
	-3.36522	0.96528		-1.37578	0.57275
	-3.36522	0.96591		-1.37578	0.57309
	-3.36521	0.96575		-1.37578	0.57366
	-3.36521	0.96591		-1.37578	0.57341
	-3.36521	0.96559		-1.37578	0.57406
	-3.36521	0.96569		-1.37578	0.57359
	-3.36521	0.96534		-1.37578	0.574
	-3.36521	0.96534		-1.37578	0.57325
	-3.36521	0.96559		-1.37578	0.57334
	-3.36521	0.96534		-1.37577	0.57437
	-3.36521	0.96566		-1.37577	0.57463
	-3.36521	0.96584		-1.37577	0.57422
	-3.3652	0.96578		-1.37577	0.57381
	-3.3652	0.96578		-1.37577	0.57341
	-3.3652	0.96559		-1.37577	0.57334
	-3.3652	0.96528		-1.37577	0.5735
	-3.3652	0.96544		-1.37577	0.57381
	-3.3652	0.96519		-1.37577	0.5735
	-3.3652	0.96509		-1.37576	0.57331
	-3.3652	0.96494		-1.37576	0.57397
	-3.3652	0.96484		-1.37576	0.57375
	-3.36519	0.96519		-1.37576	0.574
	-3.36519	0.96513		-1.37576	0.57372
	-3.36519	0.96484		-1.37576	0.57372
	-3.36519	0.96478		-1.37576	0.57306
	-3.36519	0.96484		-1.37576	0.57334
	-3.36519	0.96462		-1.37576	0.57334
	-3.36519	0.96462		-1.37576	0.57294
	-3.36519	0.96503		-1.37576	0.57331
	-3.36519	0.9655		-1.37575	0.57266
	-3.36519	0.96519		-1.37575	0.57259
	-3.36518	0.96484		-1.37575	0.57269
	-3.36518	0.96525		-1.37575	0.57259
	-3.36518	0.96519		-1.37575	0.57275
	-3.36518	0.96575		-1.37575	0.57244
	-3.36518	0.9665		-1.37575	0.57319
	-3.36518	0.96631		-1.37575	0.57269
	-3.36518	0.96656		-1.37575	0.57325
	-3.36518	0.96625		-1.37575	0.57234
	-3.36518	0.96625		-1.37574	0.57306
	-3.36518	0.96553		-1.37574	0.57219
	-3.36517	0.96519		-1.37574	0.5725
	-3.36517	0.96537		-1.37574	0.57319
	-3.36517	0.96553		-1.37574	0.57275
	-3.36517	0.96584		-1.37574	0.57163
	-3.36517	0.96559		-1.37574	0.57156
	-3.36517	0.96559		-1.37574	0.57153
	-3.36517	0.96606		-1.37574	0.57188
	-3.36517	0.96584		-1.37573	0.57153
	-3.36517	0.96544		-1.37573	0.57075
	-3.36517	0.96519		-1.37573	0.57081
	-3.36517	0.96494		-1.37573	0.57047
	-3.36516	0.96675		-1.37573	0.57066
	-3.36516	0.96681		-1.37573	0.57041
	-3.36516	0.96453		-1.37573	0.57056
	-3.36516	0.96453		-1.37573	0.57066
	-3.36516	0.96437		-1.37573	0.57097
	-3.36516	0.96494		-1.37573	0.57144
	-3.36516	0.96569		-1.37573	0.57197
	-3.36516	0.96575		-1.37572	0.57228
	-3.36516	0.96578		-1.37572	0.57234
	-3.36516	0.96584		-1.37572	0.57209
	-3.36515	0.96594		-1.37572	0.57194
	-3.36515	0.96569		-1.37572	0.57194
	-3.36515	0.96578		-1.37572	0.57194
	-3.36515	0.96559		-1.37572	0.57184
	-3.36515	0.96559		-1.37572	0.57212
	-3.36515	0.96594		-1.37572	0.57219
	-3.36515	0.96472		-1.37572	0.57259
	-3.36515	0.96431		-1.37571	0.57225
	-3.36515	0.96497		-1.37571	0.57194
	-3.36515	0.9655		-1.37571	0.57294
	-3.36514	0.9655		-1.37571	0.57284
	-3.36514	0.96469		-1.37571	0.57275
	-3.36514	0.96462		-1.37571	0.57325
	-3.36514	0.96503		-1.37571	0.57347
	-3.36514	0.96497		-1.37571	0.574
	-3.36514	0.96553		-1.37571	0.57416
	-3.36514	0.96559		-1.37571	0.57416
	-3.36514	0.96594		-1.3757	0.57406
	-3.36514	0.96591		-1.3757	0.57347
	-3.36514	0.96544		-1.3757	0.57372
	-3.36513	0.9655		-1.3757	0.57406
	-3.36513	0.96559		-1.3757	0.57397
	-3.36513	0.96525		-1.3757	0.57391
	-3.36513	0.96584		-1.3757	0.57334
	-3.36513	0.96525		-1.3757	0.5735
	-3.36513	0.96528		-1.3757	0.57291
	-3.36513	0.96494		-1.37569	0.57278
	-3.36513	0.96484		-1.37569	0.57266
	-3.36513	0.96469		-1.37569	0.57291
	-3.36512	0.96469		-1.37569	0.57253
	-3.36512	0.96478		-1.37569	0.57225
	-3.36512	0.96444		-1.37569	0.57234
	-3.36512	0.96453		-1.37569	0.57234
	-3.36512	0.96462		-1.37569	0.57284
	-3.36512	0.96484		-1.37569	0.57278
	-3.36512	0.96503		-1.37569	0.57259
	-3.36512	0.96488		-1.37569	0.57269
	-3.36512	0.96462		-1.37568	0.5725
	-3.36512	0.96484		-1.37568	0.57269
	-3.36511	0.96469		-1.37568	0.57306
	-3.36511	0.96484		-1.37568	0.57234
	-3.36511	0.96447		-1.37568	0.57225
	-3.36511	0.96525		-1.37568	0.57269
	-3.36511	0.96497		-1.37568	0.57203
	-3.36511	0.96484		-1.37568	0.57219
	-3.36511	0.96469		-1.37568	0.57156
	-3.36511	0.96488		-1.37568	0.57137
	-3.36511	0.96503		-1.37567	0.57112
	-3.36511	0.96584		-1.37567	0.5705
	-3.3651	0.96569		-1.37567	0.57022
	-3.3651	0.96553		-1.37567	0.57116
	-3.3651	0.96553		-1.37567	0.57106
	-3.3651	0.96559		-1.37567	0.57103
	-3.3651	0.96575		-1.37567	0.57128
	-3.3651	0.96594		-1.37567	0.57172
	-3.3651	0.96647		-1.37567	0.57137
	-3.3651	0.96619		-1.37567	0.57144
	-3.3651	0.96625		-1.37566	0.57144
	-3.3651	0.96591		-1.37566	0.57163
	-3.3651	0.96594		-1.37566	0.57137
	-3.36509	0.96609		-1.37566	0.57172
	-3.36509	0.96566		-1.37566	0.57163
	-3.36509	0.96528		-1.37566	0.57228
	-3.36509	0.96509		-1.37566	0.57212
	-3.36509	0.96537		-1.37566	0.57184
	-3.36509	0.96609		-1.37566	0.57212
	-3.36509	0.96591		-1.37566	0.57203
	-3.36509	0.96537		-1.37565	0.57228
	-3.36509	0.96484		-1.37565	0.57234
	-3.36509	0.96509		-1.37565	0.57278
	-3.36508	0.96447		-1.37565	0.57275
	-3.36508	0.96447		-1.37565	0.57184
	-3.36508	0.96497		-1.37565	0.57225
	-3.36508	0.96497		-1.37565	0.57147
	-3.36508	0.96509		-1.37565	0.57169
	-3.36508	0.96431		-1.37565	0.57194
	-3.36508	0.96447		-1.37565	0.57212
	-3.36508	0.96494		-1.37564	0.57269
	-3.36508	0.96494		-1.37564	0.57259
	-3.36508	0.96509		-1.37564	0.57294
	-3.36507	0.96544		-1.37564	0.57306
	-3.36507	0.96606		-1.37564	0.57375
	-3.36507	0.96519		-1.37564	0.5735
	-3.36507	0.96534		-1.37564	0.57316
	-3.36507	0.96528		-1.37564	0.57347
	-3.36507	0.96509		-1.37564	0.57319
	-3.36507	0.96519		-1.37563	0.57309
	-3.36507	0.96534		-1.37563	0.573
	-3.36507	0.96544		-1.37563	0.57316
	-3.36507	0.96544		-1.37563	0.57306
	-3.36506	0.9655		-1.37563	0.57366
	-3.36506	0.9655		-1.37563	0.5735
	-3.36506	0.96519		-1.37563	0.5735
	-3.36506	0.96509		-1.37563	0.57388
	-3.36506	0.96513		-1.37563	0.57334
	-3.36506	0.96472		-1.37563	0.57381
	-3.36506	0.96575		-1.37562	0.57391
	-3.36506	0.96575		-1.37562	0.57359
	-3.36506	0.96591		-1.37562	0.57319
	-3.36505	0.96569		-1.37562	0.57309
	-3.36505	0.96591		-1.37562	0.57319
	-3.36505	0.96606		-1.37562	0.57294
	-3.36505	0.96641		-1.37562	0.57331
	-3.36505	0.96656		-1.37562	0.57316
	-3.36505	0.96672		-1.37562	0.57319
	-3.36505	0.96697		-1.37562	0.57284
	-3.36505	0.96737		-1.37562	0.57278
	-3.36505	0.96741		-1.37561	0.57275
	-3.36505	0.96713		-1.37561	0.57266
	-3.36504	0.96697		-1.37561	0.57269
	-3.36504	0.96672		-1.37561	0.57259
	-3.36504	0.96672		-1.37561	0.57228
	-3.36504	0.96625		-1.37561	0.57203
	-3.36504	0.96397		-1.37561	0.57178
	-3.36504	0.96809		-1.37561	0.57156
	-3.36504	0.96681		-1.37561	0.57203
	-3.36504	0.96625		-1.37561	0.57197
	-3.36504	0.96503		-1.3756	0.57228
	-3.36504	0.96422		-1.3756	0.5725
	-3.36503	0.96503		-1.3756	0.57237
	-3.36503	0.96609		-1.3756	0.57237
	-3.36503	0.97478		-1.3756	0.57156
	-3.36503	0.99556		-1.3756	0.57112
	-3.36503	1.02581		-1.3756	0.57103
	-3.36503	1.06034		-1.3756	0.57088
	-3.36503	1.09381		-1.3756	0.57153
	-3.36503	1.11934		-1.3756	0.57144
	-3.36503	1.13738		-1.37559	0.57163
	-3.36503	1.14534		-1.37559	0.57169
	-3.36503	1.14312		-1.37559	0.57194
	-3.36502	1.13109		-1.37559	0.57212
	-3.36502	1.11478		-1.37559	0.57259
	-3.36502	1.09144		-1.37559	0.57219
	-3.36502	1.06328		-1.37559	0.57269
	-3.36502	1.03262		-1.37559	0.57219
	-3.36502	1.00059		-1.37559	0.57219
	-3.36502	0.97047		-1.37559	0.57203
	-3.36502	0.9435		-1.37558	0.57234
	-3.36502	0.91638		-1.37558	0.57209
	-3.36502	0.88938		-1.37558	0.57203
	-3.36501	0.86378		-1.37558	0.57266
	-3.36501	0.83966		-1.37558	0.57356
	-3.36501	0.81447		-1.37558	0.57356
	-3.36501	0.79066		-1.37558	0.57375
	-3.36501	0.76753		-1.37558	0.57375
	-3.36501	0.74656		-1.37558	0.57356
	-3.36501	0.72747		-1.37558	0.57334
	-3.36501	0.71006		-1.37557	0.57269
	-3.36501	0.69156		-1.37557	0.57294
	-3.36501	0.67512		-1.37557	0.57316
	-3.365	0.66056		-1.37557	0.57347
	-3.365	0.64728		-1.37557	0.57347
	-3.365	0.63409		-1.37557	0.57319
	-3.365	0.62225		-1.37557	0.57269
	-3.365	0.61303		-1.37557	0.57294
	-3.365	0.60528		-1.37557	0.57237
	-3.365	0.59737		-1.37556	0.57284
	-3.365	0.58819		-1.37556	0.57234
	-3.365	0.57925		-1.37556	0.57219
	-3.365	0.57016		-1.37556	0.57228
	-3.36499	0.56178		-1.37556	0.57278
	-3.36499	0.5545		-1.37556	0.57275
	-3.36499	0.54766		-1.37556	0.573
	-3.36499	0.54009		-1.37556	0.57309
	-3.36499	0.53278		-1.37556	0.57291
	-3.36499	0.52659		-1.37556	0.57359
	-3.36499	0.51984		-1.37556	0.574
	-3.36499	0.51272		-1.37555	0.57453
	-3.36499	0.50653		-1.37555	0.57456
	-3.36498	0.50159		-1.37555	0.57356
	-3.36498	0.49591		-1.37555	0.57325
	-3.36498	0.49003		-1.37555	0.57294
	-3.36498	0.48475		-1.37555	0.57219
	-3.36498	0.47931		-1.37555	0.57184
	-3.36498	0.47478		-1.37555	0.57184
	-3.36498	0.46866		-1.37555	0.57209
	-3.36498	0.46356		-1.37555	0.57169
	-3.36498	0.45909		-1.37554	0.57169
	-3.36498	0.45428		-1.37554	0.57178
	-3.36497	0.44894		-1.37554	0.57219
	-3.36497	0.44334		-1.37554	0.57259
	-3.36497	0.43844		-1.37554	0.57306
	-3.36497	0.43359		-1.37554	0.57253
	-3.36497	0.42994		-1.37554	0.57253
	-3.36497	0.42559		-1.37554	0.57212
	-3.36497	0.42097		-1.37554	0.57172
	-3.36497	0.41725		-1.37554	0.57212
	-3.36497	0.41303		-1.37553	0.57266
	-3.36497	0.40816		-1.37553	0.57188
	-3.36496	0.40369		-1.37553	0.57194
	-3.36496	0.39987		-1.37553	0.57284
	-3.36496	0.39537		-1.37553	0.57237
	-3.36496	0.392		-1.37553	0.57291
	-3.36496	0.38741		-1.37553	0.5725
	-3.36496	0.38322		-1.37553	0.57244
	-3.36496	0.37922		-1.37553	0.57237
	-3.36496	0.37581		-1.37553	0.57197
	-3.36496	0.37209		-1.37552	0.57163
	-3.36496	0.36841		-1.37552	0.57212
	-3.36496	0.36519		-1.37552	0.57188
	-3.36495	0.36231		-1.37552	0.57209
	-3.36495	0.35941		-1.37552	0.57219
	-3.36495	0.35688		-1.37552	0.57244
	-3.36495	0.35381		-1.37552	0.5725
	-3.36495	0.35069		-1.37552	0.57209
	-3.36495	0.34703		-1.37552	0.57275
	-3.36495	0.34422		-1.37552	0.57294
	-3.36495	0.34097		-1.37551	0.573
	-3.36495	0.3385		-1.37551	0.57331
	-3.36495	0.33534		-1.37551	0.57331
	-3.36494	0.33203		-1.37551	0.57266
	-3.36494	0.32941		-1.37551	0.5725
	-3.36494	0.3265		-1.37551	0.57269
	-3.36494	0.32334		-1.37551	0.57331
	-3.36494	0.31984		-1.37551	0.57334
	-3.36494	0.31666		-1.37551	0.57306
	-3.36494	0.31341		-1.37551	0.57372
	-3.36494	0.31131		-1.3755	0.57381
	-3.36494	0.309		-1.3755	0.57372
	-3.36494	0.30575		-1.3755	0.57359
	-3.36493	0.30366		-1.3755	0.57309
	-3.36493	0.30112		-1.3755	0.57278
	-3.36493	0.29872		-1.3755	0.57306
	-3.36493	0.29613		-1.3755	0.57306
	-3.36493	0.29356		-1.3755	0.5735
	-3.36493	0.29116		-1.3755	0.5735
	-3.36493	0.28984		-1.37549	0.57347
	-3.36493	0.28741		-1.37549	0.57306
	-3.36493	0.28472		-1.37549	0.57309
	-3.36492	0.28313		-1.37549	0.57275
	-3.36492	0.28075		-1.37549	0.57253
	-3.36492	0.278		-1.37549	0.57291
	-3.36492	0.27597		-1.37549	0.57266
	-3.36492	0.27459		-1.37549	0.57244
	-3.36492	0.27294		-1.37549	0.57219
	-3.36492	0.27134		-1.37549	0.57172
	-3.36492	0.26906		-1.37549	0.57219
	-3.36492	0.26491		-1.37548	0.5725
	-3.36492	0.2645		-1.37548	0.57225
	-3.36491	0.26278		-1.37548	0.57228
	-3.36491	0.26106		-1.37548	0.57234
	-3.36491	0.25662		-1.37548	0.57219
	-3.36491	0.25509		-1.37548	0.57278
	-3.36491	0.25338		-1.37548	0.57309
	-3.36491	0.25231		-1.37548	0.57266
	-3.36491	0.251		-1.37548	0.5725
	-3.36491	0.24978		-1.37548	0.57259
	-3.36491	0.24769		-1.37547	0.57244
	-3.36491	0.24622		-1.37547	0.57209
	-3.3649	0.24481		-1.37547	0.57244
	-3.3649	0.24372		-1.37547	0.57266
	-3.3649	0.24241		-1.37547	0.57319
	-3.3649	0.24019		-1.37547	0.57237
	-3.3649	0.23881		-1.37547	0.57178
	-3.3649	0.23753		-1.37547	0.57197
	-3.3649	0.23541		-1.37547	0.57184
	-3.3649	0.23322		-1.37546	0.57259
	-3.3649	0.23313		-1.37546	0.57237
	-3.3649	0.23144		-1.37546	0.5725
	-3.3649	0.23069		-1.37546	0.57234
	-3.36489	0.22941		-1.37546	0.57178
	-3.36489	0.22803		-1.37546	0.57197
	-3.36489	0.22653		-1.37546	0.57188
	-3.36489	0.22541		-1.37546	0.57228
	-3.36489	0.22444		-1.37546	0.57325
	-3.36489	0.22347		-1.37546	0.57316
	-3.36489	0.22209		-1.37546	0.57331
	-3.36489	0.22125		-1.37545	0.57294
	-3.36489	0.22022		-1.37545	0.57266
	-3.36489	0.21906		-1.37545	0.57278
	-3.36488	0.21759		-1.37545	0.57309
	-3.36488	0.21638		-1.37545	0.57275
	-3.36488	0.21519		-1.37545	0.57275
	-3.36488	0.21428		-1.37545	0.57237
	-3.36488	0.213		-1.37545	0.57197
	-3.36488	0.21178		-1.37545	0.57188
	-3.36488	0.21109		-1.37545	0.57225
	-3.36488	0.20997		-1.37544	0.57266
	-3.36488	0.20919		-1.37544	0.57228
	-3.36488	0.20825		-1.37544	0.57209
	-3.36487	0.20716		-1.37544	0.57225
	-3.36487	0.2065		-1.37544	0.57278
	-3.36487	0.20634		-1.37544	0.57309
	-3.36487	0.20569		-1.37544	0.57291
	-3.36487	0.2055		-1.37544	0.57266
	-3.36487	0.20431		-1.37544	0.57291
	-3.36487	0.20325		-1.37544	0.57356
	-3.36487	0.20259		-1.37543	0.57388
	-3.36487	0.20259		-1.37543	0.57406
	-3.36487	0.20209		-1.37543	0.57431
	-3.36486	0.20122		-1.37543	0.57431
	-3.36486	0.20041		-1.37543	0.57416
	-3.36486	0.19959		-1.37543	0.57388
	-3.36486	0.19903		-1.37543	0.57406
	-3.36486	0.19844		-1.37543	0.57413
	-3.36486	0.19797		-1.37543	0.57356
	-3.36486	0.19687		-1.37542	0.57309
	-3.36486	0.19659		-1.37542	0.57269
	-3.36486	0.19566		-1.37542	0.57275
	-3.36485	0.19503		-1.37542	0.57291
	-3.36485	0.19494		-1.37542	0.57237
	-3.36485	0.19366		-1.37542	0.57184
	-3.36485	0.19316		-1.37542	0.57163
	-3.36485	0.19266		-1.37542	0.57147
	-3.36485	0.19187		-1.37542	0.57156
	-3.36485	0.19066		-1.37542	0.57172
	-3.36485	0.19009		-1.37542	0.57128
	-3.36485	0.18969		-1.37541	0.57153
	-3.36485	0.18919		-1.37541	0.57103
	-3.36484	0.18887		-1.37541	0.57112
	-3.36484	0.18741		-1.37541	0.57081
	-3.36484	0.18656		-1.37541	0.57112
	-3.36484	0.18603		-1.37541	0.57128
	-3.36484	0.18463		-1.37541	0.57172
	-3.36484	0.18406		-1.37541	0.57209
	-3.36484	0.18347		-1.37541	0.57203
	-3.36484	0.183		-1.37541	0.57209
	-3.36484	0.1825		-1.3754	0.57225
	-3.36484	0.18194		-1.3754	0.57203
	-3.36484	0.18122		-1.3754	0.57156
	-3.36483	0.18034		-1.3754	0.57156
[truncated: 271,117+ more rows]

[truncated: 43 more sheets: Figure 3e, Figure 4c, Figure 4d, Figure 4e, Figure 4f, Figure 4g, Figure S1, Figure S3, Figure S4a, Figure S4b, Figure S8a, Figure S8b, Figure S8c, Figure S9d, Figure S9e, Figure S10, Figure S11c, Figure S12a, Figure S12b, Figure S12c …]
